# Supplementary material for: Navigating the complex landscape of benzodiazepine- and Z-drug diversity: insights from comprehensive FDA adverse event reporting system analysis and beyond
Source: Front Psychiatry. 2023 Jun 23;14:1188101. doi: 10.3389/fpsyt.2023.1188101 (PMC10345211; doi:10.3389/fpsyt.2023.1188101)
Supplement: Supplementary file 1 [file Table_1.XLSX]

## Sheet: Sheet1
adinazolam
alprazolam
diazepam
clonazepam
lorazepam
flurazepam
eszopiclone
zopiclone
chlordesmethyldiazepam
zolpidem
clobazam
triazolam
flumazenil
temazepam
bromazepam
midazolam
zaleplon
diclazepam
lormetazepam
oxazepam
flunitrazepam
nitrazepam
nordazepam
bentazepam
quazepam
cloxazolam
clotiazepam
etizolam
camazepam
pinazepam
halazepam
ketazolam
brotizolam
chlordiazepoxide
tetrazepam
clorazepate
prazepam
estazolam
phenazepam
delorazepam
medazepam
cinolazepam
zomebazam
rilmazafone
razobazam
oxazolam
norflurazepam
mexazolam
loprazolam
flubromazepam
gidazepam
bretazenil
cinazepam
clazepam
clonazolam
deschloroetizolam
ethyl loflazepate
fludiazepam
flutazolam
nimetazepam
tofisopam
2-oxoquazepam
3-hydroxyphenazepam
bms-906024
carburazepam
cloniprazepam
cyprazepam
demoxepam
desmethylflunitrazepam
devazepide
difludiazepam
doxefazepam
elfazepam
ethyl carfluzepate
ethyl dirazepate
fletazepam
flutemazepam
flutoprazepam
fosazepam
iclazepam
irazepine
kenazepine
lufuradom
meclonazepam
menitrazepam
metaclazepam
motrazepam
n-desalkylflurazepam
nifoxipam
nitemazepam
nitrazepate
nortetrazepam
lopirazepam
zapizolam
pivoxazepam
proflazepam
qh-ii-66
reclazepam
ro4491533
ro05-4082
ro5-4864
ro07-5220
ro07-9749
ro20-8065
ro20-8552
sh-i-048a
sulazepam
tifluadom
timelotem
tolufazepam
triflunordazepam
tuclazepam
uldazepam
arfendazam
cp-1414s
lofendazam
triflubazam
thionordazepam
methyl clonazepam
metizolam
haloxazolam
flunitrazolam
pyrazolam
nitrazolam
fluclotizolam
methylclonazepam
flubromazolam
flucotizolam
flualprazolam
girisopam
clobromazolam
gyki-52466
gyki-52895
nerisopam
talampanel
balovaptan
bromazolam
fluadinazolam
phenazolam
rilmazolam
climazolam
evt-201
fg-8205
gl-ii-73
imidazenil
123i-iomazenil
l-655,708
pwz-029
remimazolam
ro15-4513
ro48-6791
ro48-8684
ro4938581
sarmazenil
sh-053-r-ch3-2′f
ro09-9212
ciclotizolam
flubrotizolam
fluetizolam
israpafant
jq1
ripazepam
fonazepam
ro-07-4065
norfludiazepam
4-chlorodiazepam
zolazepam
zometapine
premazepam
clazolam
anthramycin
alprazolam triazolobenzophenone
avizafone
