# Supplementary material for: Navigating the complex landscape of benzodiazepine- and Z-drug diversity: insights from comprehensive FDA adverse event reporting system analysis and beyond
Source: Front Psychiatry. 2023 Jun 23;14:1188101. doi: 10.3389/fpsyt.2023.1188101 (PMC10345211; doi:10.3389/fpsyt.2023.1188101)
Supplement: Supplementary file 2 [file Table_2.XLSX]

## Sheet: Sheet1
DRUG	AE	SOC	HLG	IC	IC025	PRR	ROR	Reports
alprazolam	abnormal behaviour	psychiatric disorders	psychiatric and behavioural symptoms nec	1.07315	0.93324	2.11869	2.11986	557
alprazolam	abnormal dreams	nervous system disorders	sleep disturbances (incl subtypes)	1.321	1.17956	2.52217	2.52372	545
alprazolam	abnormal dreams	psychiatric disorders	sleep disorders and disturbances	1.321	1.17956	2.52217	2.52372	545
alprazolam	accident at work	injury;poisoning and procedural complications	injuries nec	1.12875	0.485592	2.25075	2.25081	27
alprazolam	accidental death	general disorders and administration site conditions	fatal outcomes	2.06605	1.61825	4.39038	4.39073	55
alprazolam	accidental death	injury;poisoning and procedural complications	injuries nec	2.06605	1.61825	4.39038	4.39073	55
alprazolam	accidental poisoning	injury;poisoning and procedural complications	exposures; chemical injuries and poisoning	1.37847	0.475623	2.78374	2.78379	14
alprazolam	activation syndrome	nervous system disorders	neurological disorders nec	1.9009	0.823715	4.40454	4.4046	10
alprazolam	activation syndrome	psychiatric disorders	anxiety disorders and symptoms	1.9009	0.823715	4.40454	4.4046	10
alprazolam	acute lung injury	respiratory;thoracic and mediastinal disorders	lower respiratory tract disorders (excl obstruction and infection)	1.29456	0.502189	2.57772	2.57777	18
alprazolam	adjustment disorder with mixed anxiety and depressed mood	psychiatric disorders	adjustment disorders (incl subtypes)	2.95866	2.14249	10.1843	10.1845	17
alprazolam	adrenal adenoma	endocrine disorders	adrenal gland disorders	1.07479	0.391593	2.16957	2.16962	24
alprazolam	adrenal adenoma	neoplasms benign; malignant and unspecified (incl cysts and polyps)	endocrine neoplasms benign	1.07479	0.391593	2.16957	2.16962	24
alprazolam	aggression	psychiatric disorders	personality disorders and disturbances in behaviour	1.06795	0.929271	2.11092	2.1121	567
alprazolam	agitation	nervous system disorders	neurological disorders nec	0.993322	0.897145	2.00226	2.00447	1178
alprazolam	agitation	psychiatric disorders	anxiety disorders and symptoms	0.993322	0.897145	2.00226	2.00447	1178
alprazolam	agoraphobia	psychiatric disorders	anxiety disorders and symptoms	2.04633	1.63797	4.30553	4.30594	66
alprazolam	alcohol abuse	psychiatric disorders	psychiatric disorders nec	1.9329	1.5421	3.9559	3.9563	72
alprazolam	alcohol interaction	general disorders and administration site conditions	therapeutic and nontherapeutic effects (excl toxicity)	1.47509	0.855028	2.89708	2.89718	29
alprazolam	alcohol poisoning	injury;poisoning and procedural complications	exposures; chemical injuries and poisoning	1.80999	1.37021	3.63567	3.63595	57
alprazolam	alcohol poisoning	psychiatric disorders	psychiatric disorders nec	1.80999	1.37021	3.63567	3.63595	57
alprazolam	alcohol use	social circumstances	lifestyle issues	1.45263	1.03455	2.80202	2.80223	63
alprazolam	alcohol withdrawal syndrome	general disorders and administration site conditions	therapeutic and nontherapeutic effects (excl toxicity)	1.38063	0.648869	2.73223	2.7323	21
alprazolam	alcohol withdrawal syndrome	psychiatric disorders	psychiatric disorders nec	1.38063	0.648869	2.73223	2.7323	21
alprazolam	alcoholic pancreatitis	gastrointestinal disorders	exocrine pancreas conditions	1.80408	0.389025	4.48944	4.48948	6
alprazolam	alcoholism	psychiatric disorders	psychiatric disorders nec	1.15982	0.689875	2.27765	2.27777	50
alprazolam	alkalosis hypochloraemic	metabolism and nutrition disorders	acid-base disorders	2.14183	1.06465	5.44772	5.4478	10
alprazolam	altered visual depth perception	eye disorders	vision disorders	1.13647	0.386076	2.28184	2.28188	20
alprazolam	altered visual depth perception	nervous system disorders	neurological disorders of the eye	1.13647	0.386076	2.28184	2.28188	20
alprazolam	anger	psychiatric disorders	mood disorders and disturbances nec	1.21262	1.06958	2.33701	2.33835	533
alprazolam	anion gap	investigations	metabolic; nutritional and blood gas investigations	2.14939	1.30715	5.07835	5.07847	16
alprazolam	anion gap abnormal	investigations	metabolic; nutritional and blood gas investigations	1.90677	0.604405	4.75979	4.75984	7
alprazolam	anorgasmia	psychiatric disorders	sexual dysfunctions; disturbances and gender identity disorders	1.07761	0.434452	2.16829	2.16834	27
alprazolam	anticholinergic syndrome	nervous system disorders	neuromuscular disorders	1.48311	0.911414	2.90046	2.90058	34
alprazolam	antiphospholipid antibodies positive	investigations	immunology and allergy investigations	1.16125	0.345081	2.33749	2.33754	17
alprazolam	antisocial behaviour	psychiatric disorders	personality disorders and disturbances in behaviour	1.57084	0.856403	3.14571	3.1458	22
alprazolam	anxiety	psychiatric disorders	anxiety disorders and symptoms	1.08205	1.04031	2.13	2.14338	6250
alprazolam	anxiety disorder	psychiatric disorders	anxiety disorders and symptoms	1.26797	0.970772	2.4406	2.44093	124
alprazolam	aortic occlusion	vascular disorders	arteriosclerosis; stenosis; vascular insufficiency and necrosis	1.51428	0.535645	3.13129	3.13134	12
alprazolam	apparent death	general disorders and administration site conditions	general system disorders nec	1.00943	0.607178	2.03947	2.03961	68
alprazolam	aptyalism	gastrointestinal disorders	salivary gland conditions	0.986181	0.302988	2.03342	2.03346	24
alprazolam	arteriogram coronary abnormal	investigations	cardiac and vascular investigations (excl enzyme tests)	1.71588	0.41352	3.98833	3.98837	7
alprazolam	aspartate aminotransferase decreased	investigations	hepatobiliary investigations	1.05987	0.188897	2.17654	2.17657	15
alprazolam	atrioventricular septal defect	cardiac disorders	myocardial disorders	1.96757	0.988936	4.53498	4.53506	12
alprazolam	atrioventricular septal defect	congenital;familial and genetic disorders	cardiac and vascular disorders congenital	1.96757	0.988936	4.53498	4.53506	12
alprazolam	bankruptcy	social circumstances	economic and housing issues	1.41595	0.62358	2.82529	2.82535	18
alprazolam	benign uterine neoplasm	neoplasms benign; malignant and unspecified (incl cysts and polyps)	reproductive neoplasms female benign	1.45319	0.0381398	3.24021	3.24023	6
alprazolam	benign uterine neoplasm	reproductive system and breast disorders	uterine; pelvic and broad ligament disorders	1.45319	0.0381398	3.24021	3.24023	6
alprazolam	bipolar i disorder	psychiatric disorders	manic and bipolar mood disorders and disturbances	1.37215	0.991863	2.63878	2.63902	76
alprazolam	bipolar ii disorder	psychiatric disorders	manic and bipolar mood disorders and disturbances	1.68032	0.90979	3.44686	3.44695	19
alprazolam	bipolar disorder	psychiatric disorders	manic and bipolar mood disorders and disturbances	1.17557	0.989431	2.2788	2.27956	315
alprazolam	blood alcohol increased	investigations	toxicology and therapeutic drug monitoring	1.66021	0.889676	3.39399	3.39407	19
alprazolam	blood aluminium increased	investigations	toxicology and therapeutic drug monitoring	2.27635	0.714173	8.17158	8.17164	5
alprazolam	blood ethanol increased	investigations	toxicology and therapeutic drug monitoring	1.92036	0.505311	5.03546	5.0355	6
alprazolam	blood follicle stimulating hormone increased	investigations	endocrine investigations (incl sex hormones)	1.50065	0.288057	3.23318	3.23321	8
alprazolam	blood growth hormone decreased	investigations	endocrine investigations (incl sex hormones)	1.48601	0.0709554	3.33693	3.33696	6
alprazolam	blood lactic acid	investigations	metabolic; nutritional and blood gas investigations	2.49045	1.35149	7.83555	7.83566	9
alprazolam	blood triglycerides abnormal	investigations	lipid analyses	1.07157	0.2554	2.18585	2.18589	17
alprazolam	bradykinesia	nervous system disorders	movement disorders (incl parkinsonism)	1.26867	0.927025	2.44634	2.44659	94
alprazolam	bradyphrenia	nervous system disorders	mental impairment disorders	1.78884	1.56497	3.52172	3.52275	218
alprazolam	bradyphrenia	psychiatric disorders	disturbances in thinking and perception	1.78884	1.56497	3.52172	3.52275	218
alprazolam	bradypnoea	respiratory;thoracic and mediastinal disorders	respiratory disorders nec	1.5181	1.0703	2.94374	2.94394	55
alprazolam	breast hyperplasia	reproductive system and breast disorders	breast disorders	1.13973	0.236881	2.31855	2.31858	14
alprazolam	brugada syndrome	cardiac disorders	cardiac arrhythmias	1.80039	0.723204	4.04147	4.04153	10
alprazolam	burn oesophageal	gastrointestinal disorders	gastrointestinal conditions nec	1.32146	0.479221	2.64507	2.64512	16
alprazolam	burn oesophageal	injury;poisoning and procedural complications	injuries by physical agents	1.32146	0.479221	2.64507	2.64512	16
alprazolam	burning mouth syndrome	gastrointestinal disorders	oral soft tissue conditions	1.70493	1.02174	3.46627	3.46638	24
alprazolam	burning mouth syndrome	nervous system disorders	neurological disorders nec	1.70493	1.02174	3.46627	3.46638	24
alprazolam	carbuncle	infections and infestations	infections - pathogen unspecified	1.23235	0.0197569	2.58767	2.58769	8
alprazolam	carbuncle	skin and subcutaneous tissue disorders	skin and subcutaneous tissue infections and infestations	1.23235	0.0197569	2.58767	2.58769	8
alprazolam	cardiac arrest	cardiac disorders	cardiac arrhythmias	1.18282	1.09879	2.28674	2.29046	1543
alprazolam	cardio-respiratory arrest	cardiac disorders	cardiac arrhythmias	1.66465	1.56912	3.2107	3.21565	1194
alprazolam	cardio-respiratory arrest	respiratory;thoracic and mediastinal disorders	respiratory disorders nec	1.66465	1.56912	3.2107	3.21565	1194
alprazolam	cardio-respiratory arrest neonatal	cardiac disorders	cardiac arrhythmias	2.61937	1.05719	13.5009	13.501	5
alprazolam	cardio-respiratory arrest neonatal	pregnancy; puerperium and perinatal conditions	neonatal and perinatal conditions	2.61937	1.05719	13.5009	13.501	5
alprazolam	cardio-respiratory arrest neonatal	respiratory;thoracic and mediastinal disorders	neonatal respiratory disorders	2.61937	1.05719	13.5009	13.501	5
alprazolam	cardio-respiratory distress	cardiac disorders	heart failures	1.78138	0.642412	4.0405	4.04055	9
alprazolam	cardio-respiratory distress	respiratory;thoracic and mediastinal disorders	respiratory disorders nec	1.78138	0.642412	4.0405	4.04055	9
alprazolam	cerebral microangiopathy	nervous system disorders	central nervous system vascular disorders	1.32203	0.244843	2.72785	2.72788	10
alprazolam	cerebral microangiopathy	vascular disorders	vascular disorders nec	1.32203	0.244843	2.72785	2.72788	10
alprazolam	chemical submission	social circumstances	legal issues	3.90849	3.19405	24.8416	24.8426	22
alprazolam	child abuse	social circumstances	legal issues	2.24282	0.680645	7.82823	7.8283	5
alprazolam	child neglect	social circumstances	legal issues	2.27302	0.970659	6.86412	6.8642	7
alprazolam	cholinergic syndrome	nervous system disorders	neuromuscular disorders	1.63414	0.695673	3.42098	3.42104	13
alprazolam	colon cancer stage iv	gastrointestinal disorders	malignant and unspecified neoplasms gastrointestinal nec	1.64328	0.504314	3.59059	3.59064	9
alprazolam	colon cancer stage iv	neoplasms benign; malignant and unspecified (incl cysts and polyps)	gastrointestinal neoplasms malignant and unspecified	1.64328	0.504314	3.59059	3.59064	9
alprazolam	coma	nervous system disorders	neurological disorders nec	1.26517	1.16406	2.42341	2.42626	1066
alprazolam	compartment syndrome	musculoskeletal and connective tissue disorders	muscle disorders	1.64036	1.18838	3.21741	3.21764	54
alprazolam	compartment syndrome	vascular disorders	arteriosclerosis; stenosis; vascular insufficiency and necrosis	1.64036	1.18838	3.21741	3.21764	54
alprazolam	completed suicide	general disorders and administration site conditions	fatal outcomes	2.57117	2.51692	6.10908	6.14472	3702
alprazolam	completed suicide	psychiatric disorders	suicidal and self-injurious behaviours nec	2.57117	2.51692	6.10908	6.14472	3702
alprazolam	compulsive hoarding	psychiatric disorders	anxiety disorders and symptoms	1.66957	0.798593	3.47597	3.47604	15
alprazolam	compulsive sexual behaviour	psychiatric disorders	sexual dysfunctions; disturbances and gender identity disorders	1.27168	0.45551	2.53994	2.53999	17
alprazolam	compulsive shopping	psychiatric disorders	anxiety disorders and symptoms	1.1152	0.64525	2.20592	2.20603	50
alprazolam	confusional arousal	nervous system disorders	sleep disturbances (incl subtypes)	1.77135	0.356296	4.3497	4.34973	6
alprazolam	confusional arousal	psychiatric disorders	sleep disorders and disturbances	1.77135	0.356296	4.3497	4.34973	6
alprazolam	congenital central nervous system anomaly	congenital;familial and genetic disorders	neurological disorders congenital	1.86296	1.02071	4.02837	4.02846	16
alprazolam	congenital central nervous system anomaly	nervous system disorders	congenital and peripartum neurological conditions	1.86296	1.02071	4.02837	4.02846	16
alprazolam	conversion disorder	psychiatric disorders	somatic symptom and related disorders	1.20533	0.74463	2.35208	2.35221	52
alprazolam	corneal reflex decreased	investigations	neurological; special senses and psychiatric investigations	1.73824	0.713838	3.78823	3.78829	11
alprazolam	counterfeit product administered	injury;poisoning and procedural complications	medication errors and other product use errors and issues	1.91589	0.500833	5.01288	5.01292	6
alprazolam	counterfeit product administered	product issues	product quality; supply; distribution; manufacturing and quality system issues	1.91589	0.500833	5.01288	5.01292	6
alprazolam	craniosynostosis	congenital;familial and genetic disorders	musculoskeletal and connective tissue disorders congenital	1.38857	0.249601	2.90608	2.90611	9
alprazolam	craniosynostosis	musculoskeletal and connective tissue disorders	musculoskeletal and connective tissue disorders congenital	1.38857	0.249601	2.90608	2.90611	9
alprazolam	crime	social circumstances	legal issues	1.87094	0.308761	5.09049	5.09053	5
alprazolam	crying	general disorders and administration site conditions	general system disorders nec	1.21227	1.10198	2.33525	2.3375	896
alprazolam	crying	injury;poisoning and procedural complications	procedural related injuries and complications nec	1.21227	1.10198	2.33525	2.3375	896
alprazolam	crying	nervous system disorders	neurological disorders nec	1.21227	1.10198	2.33525	2.3375	896
alprazolam	crying	psychiatric disorders	mood disorders and disturbances nec	1.21227	1.10198	2.33525	2.3375	896
alprazolam	cutaneous t-cell dyscrasia	blood and lymphatic system disorders	haematological disorders nec	3.10349	1.68844	26.616	26.6163	6
alprazolam	cutaneous t-cell dyscrasia	skin and subcutaneous tissue disorders	epidermal and dermal conditions	3.10349	1.68844	26.616	26.6163	6
alprazolam	cutaneous lymphoma	blood and lymphatic system disorders	lymphomas non-hodgkin's unspecified histology	2.24163	1.02903	6.34253	6.34261	8
alprazolam	cutaneous lymphoma	neoplasms benign; malignant and unspecified (incl cysts and polyps)	lymphomas non-hodgkin's unspecified histology	2.24163	1.02903	6.34253	6.34261	8
alprazolam	cutaneous lymphoma	skin and subcutaneous tissue disorders	skin and subcutaneous tissue disorders nec	2.24163	1.02903	6.34253	6.34261	8
alprazolam	daydreaming	psychiatric disorders	cognitive and attention disorders and disturbances	1.04342	0.34513	2.12242	2.12247	23
alprazolam	death of relative	social circumstances	family issues	1.40429	0.56205	2.81757	2.81763	16
alprazolam	denture wearer	social circumstances	lifestyle issues	1.13663	0.404873	2.27871	2.27876	21
alprazolam	dependence	psychiatric disorders	psychiatric disorders nec	1.94763	1.73204	3.94196	3.94325	235
alprazolam	depersonalisation	psychiatric disorders	dissociative disorders	2.12667	1.56336	4.67785	4.67809	35
alprazolam	depersonalisation/derealisation disorder	psychiatric disorders	dissociative disorders	1.5937	0.950549	3.17177	3.17188	27
alprazolam	derealisation	psychiatric disorders	disturbances in thinking and perception	1.69804	1.22325	3.36254	3.36275	49
alprazolam	detoxification	surgical and medical procedures	therapeutic procedures and supportive care nec	2.16493	1.26208	5.23769	5.2378	14
alprazolam	disinhibition	psychiatric disorders	personality disorders and disturbances in behaviour	1.382	0.712975	2.7175	2.71758	25
alprazolam	disorganised speech	nervous system disorders	neurological disorders nec	1.12878	0.397018	2.26552	2.26557	21
alprazolam	disorganised speech	psychiatric disorders	communication disorders and disturbances	1.12878	0.397018	2.26552	2.26557	21
alprazolam	dissociative disorder	psychiatric disorders	dissociative disorders	1.33896	0.436119	2.70017	2.70022	14
alprazolam	distributive shock	vascular disorders	decreased and nonspecific blood pressure disorders and shock	1.13094	0.192472	2.31112	2.31115	13
alprazolam	divorced	social circumstances	family issues	1.8843	1.09193	4.05516	4.05526	18
alprazolam	drowning	general disorders and administration site conditions	fatal outcomes	1.61595	0.84542	3.28075	3.28083	19
alprazolam	drowning	injury;poisoning and procedural complications	injuries nec	1.61595	0.84542	3.28075	3.28083	19
alprazolam	drug abuse	psychiatric disorders	psychiatric disorders nec	3.10822	3.05211	9.00146	9.05361	3460
alprazolam	drug abuser	social circumstances	lifestyle issues	1.89276	1.59188	3.81193	3.81257	121
alprazolam	drug dependence	psychiatric disorders	psychiatric disorders nec	1.26044	1.17357	2.41494	2.41878	1444
alprazolam	drug detoxification	surgical and medical procedures	therapeutic procedures and supportive care nec	2.24268	1.55949	5.24822	5.24842	24
alprazolam	drug screen false positive	investigations	toxicology and therapeutic drug monitoring	1.61662	1.14667	3.16749	3.1677	50
alprazolam	drug screen negative	investigations	toxicology and therapeutic drug monitoring	2.13086	1.69869	4.59549	4.59588	59
alprazolam	drug screen positive	investigations	toxicology and therapeutic drug monitoring	1.77473	1.52619	3.49113	3.49196	177
alprazolam	drug tolerance	general disorders and administration site conditions	therapeutic and nontherapeutic effects (excl toxicity)	1.30608	1.00138	2.50825	2.50858	118
alprazolam	drug tolerance increased	general disorders and administration site conditions	therapeutic and nontherapeutic effects (excl toxicity)	2.00368	1.30538	4.36817	4.36832	23
alprazolam	drug use disorder	psychiatric disorders	psychiatric disorders nec	2.38577	2.08489	5.44535	5.44636	121
alprazolam	drug withdrawal convulsions	general disorders and administration site conditions	therapeutic and nontherapeutic effects (excl toxicity)	1.66475	1.13845	3.29902	3.29919	40
alprazolam	drug withdrawal convulsions	nervous system disorders	seizures (incl subtypes)	1.66475	1.13845	3.29902	3.29919	40
alprazolam	drug withdrawal headache	general disorders and administration site conditions	therapeutic and nontherapeutic effects (excl toxicity)	1.2876	0.210412	2.65402	2.65405	10
alprazolam	drug withdrawal headache	nervous system disorders	headaches	1.2876	0.210412	2.65402	2.65405	10
alprazolam	drug withdrawal syndrome	general disorders and administration site conditions	therapeutic and nontherapeutic effects (excl toxicity)	1.53728	1.44479	2.93463	2.93925	1274
alprazolam	drug withdrawal syndrome	psychiatric disorders	psychiatric disorders nec	1.53728	1.44479	2.93463	2.93925	1274
alprazolam	dyscalculia	nervous system disorders	neurological disorders nec	1.79921	0.496845	4.30424	4.30428	7
alprazolam	dyscalculia	psychiatric disorders	cognitive and attention disorders and disturbances	1.79921	0.496845	4.30424	4.30428	7
alprazolam	dyschromatopsia	eye disorders	vision disorders	1.33776	0.466789	2.68719	2.68724	15
alprazolam	dyslexia	nervous system disorders	neurological disorders nec	1.16569	0.323449	2.35094	2.35098	16
alprazolam	dyslexia	psychiatric disorders	cognitive and attention disorders and disturbances	1.16569	0.323449	2.35094	2.35098	16
alprazolam	dysphemia	nervous system disorders	neurological disorders nec	1.24412	0.900631	2.40419	2.40444	93
alprazolam	dysphemia	psychiatric disorders	communication disorders and disturbances	1.24412	0.900631	2.40419	2.40444	93
alprazolam	dysphoria	psychiatric disorders	mood disorders and disturbances nec	1.20288	0.871716	2.33357	2.33382	100
alprazolam	electrocardiogram qrs complex shortened	investigations	cardiac and vascular investigations (excl enzyme tests)	1.80019	0.929212	3.85473	3.85481	15
alprazolam	electrocardiogram ambulatory abnormal	investigations	cardiac and vascular investigations (excl enzyme tests)	1.575	0.159943	3.61771	3.61774	6
alprazolam	erythrodermic psoriasis	immune system disorders	immune disorders nec	1.73111	0.980711	3.57262	3.57271	20
alprazolam	erythrodermic psoriasis	skin and subcutaneous tissue disorders	epidermal and dermal conditions	1.73111	0.980711	3.57262	3.57271	20
alprazolam	euphoric mood	psychiatric disorders	mood disorders and disturbances nec	1.54573	1.31138	2.96443	2.96516	199
alprazolam	exaggerated startle response	nervous system disorders	neurological disorders nec	1.9458	0.643435	4.94009	4.94014	7
alprazolam	exaggerated startle response	psychiatric disorders	psychiatric and behavioural symptoms nec	1.9458	0.643435	4.94009	4.94014	7
alprazolam	exposure to toxic agent	injury;poisoning and procedural complications	exposures; chemical injuries and poisoning	1.09669	0.382252	2.20963	2.20968	22
alprazolam	exposure via ingestion	injury;poisoning and procedural complications	exposures; chemical injuries and poisoning	3.01657	2.78955	8.56235	8.56536	212
alprazolam	exposure via inhalation	injury;poisoning and procedural complications	exposures; chemical injuries and poisoning	1.78145	0.479084	4.23436	4.23441	7
alprazolam	extraocular muscle paresis	eye disorders	ocular neuromuscular disorders	1.16198	0.137584	2.38861	2.38864	11
alprazolam	extraocular muscle paresis	nervous system disorders	neurological disorders of the eye	1.16198	0.137584	2.38861	2.38864	11
alprazolam	eyelid function disorder	eye disorders	ocular neuromuscular disorders	0.962732	0.091757	2.02366	2.02369	15
alprazolam	faecal vomiting	gastrointestinal disorders	gastrointestinal signs and symptoms	1.26192	0.390947	2.53601	2.53605	15
alprazolam	familial tremor	congenital;familial and genetic disorders	musculoskeletal and connective tissue disorders congenital	1.59276	0.177703	3.67721	3.67724	6
alprazolam	familial tremor	musculoskeletal and connective tissue disorders	musculoskeletal and connective tissue disorders congenital	1.59276	0.177703	3.67721	3.67724	6
alprazolam	familial tremor	nervous system disorders	congenital and peripartum neurological conditions	1.59276	0.177703	3.67721	3.67724	6
alprazolam	feeling jittery	general disorders and administration site conditions	general system disorders nec	1.04334	0.877153	2.07562	2.07642	395
alprazolam	feeling of despair	psychiatric disorders	depressed mood disorders and disturbances	1.2288	0.883438	2.37834	2.37858	92
alprazolam	feeling of relaxation	general disorders and administration site conditions	general system disorders nec	1.50821	0.63724	3.06434	3.0644	15
alprazolam	flashback	psychiatric disorders	disturbances in thinking and perception	1.27587	0.373021	2.57235	2.5724	14
alprazolam	flight of ideas	psychiatric disorders	disturbances in thinking and perception	1.86429	1.1139	3.95987	3.95998	20
alprazolam	foaming at mouth	gastrointestinal disorders	oral soft tissue conditions	1.27389	0.75415	2.48013	2.48024	41
alprazolam	foaming at mouth	general disorders and administration site conditions	general system disorders nec	1.27389	0.75415	2.48013	2.48024	41
alprazolam	foaming at mouth	nervous system disorders	neurological disorders nec	1.27389	0.75415	2.48013	2.48024	41
alprazolam	gambling	social circumstances	lifestyle issues	1.29446	0.423486	2.5997	2.59975	15
alprazolam	gambling disorder	psychiatric disorders	psychiatric disorders nec	1.3929	0.987628	2.68219	2.6824	67
alprazolam	generalised anxiety disorder	psychiatric disorders	anxiety disorders and symptoms	1.47747	1.04896	2.85463	2.85483	60
alprazolam	glucose-6-phosphate dehydrogenase deficiency	blood and lymphatic system disorders	haemolyses and related conditions	1.98336	0.770762	4.95181	4.95187	8
alprazolam	glucose-6-phosphate dehydrogenase deficiency	congenital;familial and genetic disorders	metabolic and nutritional disorders congenital	1.98336	0.770762	4.95181	4.95187	8
alprazolam	glucose-6-phosphate dehydrogenase deficiency	metabolism and nutrition disorders	inborn errors of metabolism	1.98336	0.770762	4.95181	4.95187	8
alprazolam	granulomatous liver disease	hepatobiliary disorders	hepatic and hepatobiliary disorders	1.11048	0.339952	2.24188	2.24192	19
alprazolam	grief reaction	psychiatric disorders	adjustment disorders (incl subtypes)	1.13202	0.315849	2.28686	2.2869	17
alprazolam	gun shot wound	injury;poisoning and procedural complications	injuries nec	1.92565	1.22736	4.11245	4.11259	23
alprazolam	gynaecomastia	endocrine disorders	endocrine disorders of gonadal function	1.61807	0.315708	3.65318	3.65321	7
alprazolam	gynaecomastia	reproductive system and breast disorders	breast disorders	1.61807	0.315708	3.65318	3.65321	7
alprazolam	haemangioma congenital	congenital;familial and genetic disorders	cardiac and vascular disorders congenital	1.6742	0.69556	3.5601	3.56016	12
alprazolam	haemangioma congenital	neoplasms benign; malignant and unspecified (incl cysts and polyps)	miscellaneous and site unspecified neoplasms benign	1.6742	0.69556	3.5601	3.56016	12
alprazolam	haemangioma congenital	vascular disorders	vascular disorders nec	1.6742	0.69556	3.5601	3.56016	12
alprazolam	hand-eye coordination impaired	nervous system disorders	neurological disorders nec	1.6483	0.0861166	4.05026	4.05029	5
alprazolam	hangover	general disorders and administration site conditions	general system disorders nec	1.06951	0.667263	2.12856	2.12871	68
alprazolam	head banging	psychiatric disorders	changes in physical activity	1.15004	0.125644	2.36655	2.36658	11
alprazolam	helplessness	psychiatric disorders	psychiatric and behavioural symptoms nec	1.78984	0.918866	3.82309	3.82317	15
alprazolam	hepatobiliary scan abnormal	investigations	hepatobiliary investigations	1.22598	0.0133842	2.57426	2.57428	8
alprazolam	hernia pain	general disorders and administration site conditions	general system disorders nec	1.4741	0.571252	2.99812	2.99818	14
alprazolam	homicidal ideation	psychiatric disorders	personality disorders and disturbances in behaviour	1.28318	0.910252	2.47539	2.4756	79
alprazolam	homicide	social circumstances	legal issues	3.28327	2.79303	11.3515	11.3523	46
alprazolam	hostility	psychiatric disorders	personality disorders and disturbances in behaviour	1.51559	1.11919	2.92746	2.92771	70
alprazolam	housebound	social circumstances	lifestyle issues	2.36739	1.49641	6.15568	6.15583	15
alprazolam	hyperinsulinism	endocrine disorders	glucose metabolism disorders (incl diabetes mellitus)	1.65269	0.090513	4.06795	4.06798	5
alprazolam	hyperinsulinism	metabolism and nutrition disorders	glucose metabolism disorders (incl diabetes mellitus)	1.65269	0.090513	4.06795	4.06798	5
alprazolam	hypochloraemia	metabolism and nutrition disorders	electrolyte and fluid balance conditions	1.01135	0.45606	2.05617	2.05624	36
alprazolam	hyponatraemic encephalopathy	metabolism and nutrition disorders	electrolyte and fluid balance conditions	2.78784	1.97167	8.70138	8.70163	17
alprazolam	hyponatraemic encephalopathy	nervous system disorders	encephalopathies	2.78784	1.97167	8.70138	8.70163	17
alprazolam	hypotonia neonatal	musculoskeletal and connective tissue disorders	muscle disorders	1.11989	0.349364	2.25761	2.25765	19
alprazolam	hypotonia neonatal	nervous system disorders	neuromuscular disorders	1.11989	0.349364	2.25761	2.25765	19
alprazolam	hypotonia neonatal	pregnancy; puerperium and perinatal conditions	neonatal and perinatal conditions	1.11989	0.349364	2.25761	2.25765	19
alprazolam	illness anxiety disorder	psychiatric disorders	somatic symptom and related disorders	1.86073	0.298553	5.03546	5.0355	5
alprazolam	illogical thinking	psychiatric disorders	disturbances in thinking and perception	1.51281	0.0977561	3.41857	3.4186	6
alprazolam	immobilisation prolonged	social circumstances	lifestyle issues	2.35419	1.27701	6.63032	6.63042	10
alprazolam	impaired driving ability	social circumstances	lifestyle issues	1.44295	1.24758	2.75248	2.75342	286
alprazolam	implant site inflammation	general disorders and administration site conditions	administration site reactions	1.61258	0.39998	3.55727	3.55731	8
alprazolam	implant site inflammation	injury;poisoning and procedural complications	administration site reactions	1.61258	0.39998	3.55727	3.55731	8
alprazolam	imprisonment	social circumstances	legal issues	1.2136	0.37136	2.43744	2.43748	16
alprazolam	impulse-control disorder	psychiatric disorders	impulse control disorders nec	1.1119	0.456191	2.22513	2.22519	26
alprazolam	impulsive behaviour	psychiatric disorders	impulse control disorders nec	1.00475	0.49743	2.04164	2.04173	43
alprazolam	inadequate analgesia	general disorders and administration site conditions	therapeutic and nontherapeutic effects (excl toxicity)	1.14917	0.824482	2.24576	2.24601	104
alprazolam	inadequate analgesia	injury;poisoning and procedural complications	procedural related injuries and complications nec	1.14917	0.824482	2.24576	2.24601	104
alprazolam	incision site abscess	infections and infestations	infections - pathogen unspecified	1.3661	0.153506	2.88856	2.88859	8
alprazolam	incision site abscess	injury;poisoning and procedural complications	procedural related injuries and complications nec	1.3661	0.153506	2.88856	2.88859	8
alprazolam	incision site cellulitis	infections and infestations	bacterial infectious disorders	1.55553	0.342933	3.38749	3.38753	8
alprazolam	incision site cellulitis	injury;poisoning and procedural complications	procedural related injuries and complications nec	1.55553	0.342933	3.38749	3.38753	8
alprazolam	incision site cellulitis	skin and subcutaneous tissue disorders	skin and subcutaneous tissue infections and infestations	1.55553	0.342933	3.38749	3.38753	8
alprazolam	intentional overdose	injury;poisoning and procedural complications	overdoses and underdoses nec	1.86494	1.77493	3.69863	3.70544	1345
alprazolam	intentional self-injury	injury;poisoning and procedural complications	injuries nec	1.86053	1.71682	3.69281	3.69547	528
alprazolam	intentional self-injury	psychiatric disorders	suicidal and self-injurious behaviours nec	1.86053	1.71682	3.69281	3.69547	528
alprazolam	intrusive thoughts	psychiatric disorders	disturbances in thinking and perception	1.48289	0.405706	3.1052	3.10524	10
alprazolam	job dissatisfaction	social circumstances	economic and housing issues	1.42462	0.34744	2.96203	2.96207	10
alprazolam	judgement impaired	nervous system disorders	mental impairment disorders	1.36944	0.836313	2.66062	2.66075	39
alprazolam	judgement impaired	psychiatric disorders	personality disorders and disturbances in behaviour	1.36944	0.836313	2.66062	2.66075	39
alprazolam	lack of spontaneous speech	psychiatric disorders	communication disorders and disturbances	1.48149	0.578649	3.01545	3.01551	14
alprazolam	laryngomalacia	congenital;familial and genetic disorders	respiratory disorders congenital	1.86128	0.558921	4.56008	4.56013	7
alprazolam	laryngomalacia	respiratory;thoracic and mediastinal disorders	upper respiratory tract disorders (excl infections)	1.86128	0.558921	4.56008	4.56013	7
alprazolam	legal problem	social circumstances	legal issues	1.84077	0.862132	4.07982	4.07989	12
alprazolam	libido disorder	psychiatric disorders	sexual dysfunctions; disturbances and gender identity disorders	1.34754	0.13494	2.84446	2.84449	8
alprazolam	libido disorder	reproductive system and breast disorders	sexual function and fertility disorders	1.34754	0.13494	2.84446	2.84449	8
alprazolam	life support	surgical and medical procedures	therapeutic procedures and supportive care nec	1.08181	0.14334	2.22615	2.22618	13
alprazolam	logorrhoea	nervous system disorders	neurological disorders nec	1.58797	1.24993	3.0716	3.07198	96
alprazolam	logorrhoea	psychiatric disorders	communication disorders and disturbances	1.58797	1.24993	3.0716	3.07198	96
alprazolam	lung carcinoma cell type unspecified recurrent	neoplasms benign; malignant and unspecified (incl cysts and polyps)	respiratory and mediastinal neoplasms malignant and unspecified	1.06072	0.0363161	2.20844	2.20846	11
alprazolam	lung carcinoma cell type unspecified recurrent	respiratory;thoracic and mediastinal disorders	respiratory tract neoplasms	1.06072	0.0363161	2.20844	2.20846	11
alprazolam	major depression	psychiatric disorders	depressed mood disorders and disturbances	1.0268	0.78171	2.05483	2.05519	182
alprazolam	mania	psychiatric disorders	manic and bipolar mood disorders and disturbances	1.25221	1.06724	2.40514	2.40598	319
alprazolam	marital problem	social circumstances	family issues	1.25716	0.386188	2.52683	2.52688	15
alprazolam	mental disability	social circumstances	lifestyle issues	1.22282	0.145632	2.52114	2.52116	10
alprazolam	micrognathia	congenital;familial and genetic disorders	musculoskeletal and connective tissue disorders congenital	1.70274	0.563772	3.77659	3.77664	9
alprazolam	micrognathia	musculoskeletal and connective tissue disorders	musculoskeletal and connective tissue disorders congenital	1.70274	0.563772	3.77659	3.77664	9
alprazolam	miosis	eye disorders	ocular neuromuscular disorders	1.29482	0.992691	2.48803	2.48836	120
alprazolam	miosis	nervous system disorders	neurological disorders nec	1.29482	0.992691	2.48803	2.48836	120
alprazolam	morbid thoughts	psychiatric disorders	disturbances in thinking and perception	1.62447	1.06115	3.21544	3.21559	35
alprazolam	muscle hypertrophy	musculoskeletal and connective tissue disorders	muscle disorders	1.23875	0.026158	2.60121	2.60124	8
alprazolam	mydriasis	eye disorders	ocular neuromuscular disorders	1.44988	1.2517	2.76622	2.76714	278
alprazolam	mydriasis	nervous system disorders	neurological disorders nec	1.44988	1.2517	2.76622	2.76714	278
alprazolam	myxoedema coma	endocrine disorders	thyroid gland disorders	1.5011	0.362135	3.18785	3.18788	9
alprazolam	myxoedema coma	metabolism and nutrition disorders	metabolism disorders nec	1.5011	0.362135	3.18785	3.18788	9
alprazolam	myxoedema coma	nervous system disorders	neurological disorders nec	1.5011	0.362135	3.18785	3.18788	9
alprazolam	nasal turbinate abnormality	respiratory;thoracic and mediastinal disorders	upper respiratory tract disorders (excl infections)	1.57164	0.432678	3.38066	3.3807	9
alprazolam	necrosis ischaemic	vascular disorders	arteriosclerosis; stenosis; vascular insufficiency and necrosis	1.52893	0.778534	3.06182	3.0619	20
alprazolam	negative thoughts	psychiatric disorders	depressed mood disorders and disturbances	1.09674	0.576995	2.18251	2.1826	41
alprazolam	neglect of personal appearance	psychiatric disorders	psychiatric and behavioural symptoms nec	1.36699	0.0646258	2.93735	2.93738	7
alprazolam	neonatal asphyxia	pregnancy; puerperium and perinatal conditions	neonatal and perinatal conditions	1.46932	0.330359	3.1052	3.10523	9
alprazolam	neonatal asphyxia	respiratory;thoracic and mediastinal disorders	neonatal respiratory disorders	1.46932	0.330359	3.1052	3.10523	9
alprazolam	neonatal behavioural syndrome	musculoskeletal and connective tissue disorders	muscle disorders	2.57975	1.1647	10.7488	10.7489	6
alprazolam	neonatal behavioural syndrome	nervous system disorders	neurological disorders nec	2.57975	1.1647	10.7488	10.7489	6
alprazolam	neonatal behavioural syndrome	pregnancy; puerperium and perinatal conditions	neonatal and perinatal conditions	2.57975	1.1647	10.7488	10.7489	6
alprazolam	neonatal behavioural syndrome	respiratory;thoracic and mediastinal disorders	neonatal respiratory disorders	2.57975	1.1647	10.7488	10.7489	6
alprazolam	nervousness	psychiatric disorders	anxiety disorders and symptoms	1.32863	1.24022	2.53357	2.53758	1394
alprazolam	neurosis	psychiatric disorders	anxiety disorders and symptoms	1.4638	0.560959	2.97419	2.97424	14
alprazolam	newborn persistent pulmonary hypertension	congenital;familial and genetic disorders	cardiac and vascular disorders congenital	2.55137	1.24901	9.38262	9.38273	7
alprazolam	newborn persistent pulmonary hypertension	pregnancy; puerperium and perinatal conditions	neonatal and perinatal conditions	2.55137	1.24901	9.38262	9.38273	7
alprazolam	newborn persistent pulmonary hypertension	respiratory;thoracic and mediastinal disorders	pulmonary vascular disorders	2.55137	1.24901	9.38262	9.38273	7
alprazolam	newborn persistent pulmonary hypertension	vascular disorders	vascular hypertensive disorders	2.55137	1.24901	9.38262	9.38273	7
alprazolam	nightmare	psychiatric disorders	sleep disorders and disturbances	1.06812	0.928326	2.11121	2.11237	558
alprazolam	nodular rash	skin and subcutaneous tissue disorders	epidermal and dermal conditions	2.14228	0.929687	5.75481	5.75488	8
alprazolam	non-small cell lung cancer recurrent	neoplasms benign; malignant and unspecified (incl cysts and polyps)	respiratory and mediastinal neoplasms malignant and unspecified	1.83053	0.268354	4.87728	4.87731	5
alprazolam	non-small cell lung cancer recurrent	respiratory;thoracic and mediastinal disorders	respiratory tract neoplasms	1.83053	0.268354	4.87728	4.87731	5
alprazolam	obsessive thoughts	psychiatric disorders	anxiety disorders and symptoms	1.05452	0.385493	2.13563	2.13568	25
alprazolam	obsessive-compulsive disorder	psychiatric disorders	anxiety disorders and symptoms	1.32014	1.07089	2.52802	2.52852	176
alprazolam	obsessive-compulsive personality disorder	psychiatric disorders	personality disorders and disturbances in behaviour	1.51175	0.209391	3.327	3.32703	7
alprazolam	occipital neuralgia	nervous system disorders	headaches	1.05026	0.318507	2.13801	2.13805	21
alprazolam	occupational dermatitis	skin and subcutaneous tissue disorders	epidermal and dermal conditions	2.50367	0.941486	11.2236	11.2237	5
alprazolam	oesophageal achalasia	gastrointestinal disorders	gastrointestinal motility and defaecation conditions	1.03588	0.133033	2.14328	2.14331	14
alprazolam	oesophageal atresia	congenital;familial and genetic disorders	gastrointestinal tract disorders congenital	1.18684	0.0478716	2.46953	2.46955	9
alprazolam	oesophageal atresia	gastrointestinal disorders	gastrointestinal stenosis and obstruction	1.18684	0.0478716	2.46953	2.46955	9
alprazolam	oesophageal food impaction	gastrointestinal disorders	gastrointestinal signs and symptoms	1.60956	0.67109	3.35465	3.3547	13
alprazolam	pancreas infection	gastrointestinal disorders	exocrine pancreas conditions	1.44532	0.232722	3.08591	3.08594	8
alprazolam	pancreas infection	infections and infestations	infections - pathogen unspecified	1.44532	0.232722	3.08591	3.08594	8
alprazolam	panic attack	psychiatric disorders	anxiety disorders and symptoms	1.85516	1.76403	3.67321	3.67979	1312
alprazolam	panic disorder	psychiatric disorders	anxiety disorders and symptoms	1.96092	1.70878	3.98875	3.98972	172
alprazolam	panic reaction	psychiatric disorders	anxiety disorders and symptoms	1.50402	1.26289	2.87882	2.87949	188
alprazolam	paraneoplastic encephalomyelitis	neoplasms benign; malignant and unspecified (incl cysts and polyps)	neoplasm related morbidities	2.7929	1.23072	18.6312	18.6314	5
alprazolam	paraneoplastic encephalomyelitis	nervous system disorders	central nervous system infections and inflammations	2.7929	1.23072	18.6312	18.6314	5
alprazolam	paranoia	psychiatric disorders	personality disorders and disturbances in behaviour	1.00398	0.80792	2.02003	2.02057	284
alprazolam	paratracheal lymphadenopathy	blood and lymphatic system disorders	spleen; lymphatic and reticuloendothelial system disorders	1.38565	0.0832877	2.9844	2.98443	7
alprazolam	paratracheal lymphadenopathy	respiratory;thoracic and mediastinal disorders	thoracic disorders (excl lung and pleura)	1.38565	0.0832877	2.9844	2.98443	7
alprazolam	partner stress	social circumstances	family issues	1.59649	0.882053	3.20725	3.20734	22
alprazolam	perseveration	psychiatric disorders	disturbances in thinking and perception	1.65009	0.572902	3.56237	3.56242	10
alprazolam	persistent depressive disorder	psychiatric disorders	depressed mood disorders and disturbances	1.26885	0.290218	2.58169	2.58173	12
alprazolam	persistent genital arousal disorder	nervous system disorders	neurological disorders nec	2.84132	2.07079	8.91669	8.91697	19
alprazolam	persistent genital arousal disorder	reproductive system and breast disorders	sexual function and fertility disorders	2.84132	2.07079	8.91669	8.91697	19
alprazolam	pharyngeal enanthema	respiratory;thoracic and mediastinal disorders	upper respiratory tract disorders (excl infections)	2.15913	0.596952	7.05727	7.05733	5
alprazolam	phobia	psychiatric disorders	anxiety disorders and symptoms	1.54562	0.91433	3.05608	3.05619	28
alprazolam	physical assault	social circumstances	legal issues	1.4277	0.818293	2.79468	2.79478	30
alprazolam	pickwickian syndrome	blood and lymphatic system disorders	red blood cell disorders	1.08728	0.0101	2.26657	2.26659	10
alprazolam	pickwickian syndrome	nervous system disorders	sleep disturbances (incl subtypes)	1.08728	0.0101	2.26657	2.26659	10
alprazolam	pickwickian syndrome	psychiatric disorders	sleep disorders and disturbances	1.08728	0.0101	2.26657	2.26659	10
alprazolam	pickwickian syndrome	respiratory;thoracic and mediastinal disorders	respiratory disorders nec	1.08728	0.0101	2.26657	2.26659	10
alprazolam	piloerection	skin and subcutaneous tissue disorders	skin appendage conditions	0.986722	0.194353	2.04863	2.04867	18
alprazolam	placental infarction	pregnancy; puerperium and perinatal conditions	placental; amniotic and cavity disorders (excl haemorrhages)	1.24733	0.0347371	2.6195	2.61952	8
alprazolam	placental infarction	vascular disorders	arteriosclerosis; stenosis; vascular insufficiency and necrosis	1.24733	0.0347371	2.6195	2.61952	8
alprazolam	pneumonia streptococcal	infections and infestations	bacterial infectious disorders	1.06681	0.467524	2.14549	2.14556	31
alprazolam	pneumonia streptococcal	respiratory;thoracic and mediastinal disorders	respiratory tract infections	1.06681	0.467524	2.14549	2.14556	31
alprazolam	poisoning	injury;poisoning and procedural complications	exposures; chemical injuries and poisoning	3.06847	2.94957	8.77928	8.79052	771
alprazolam	poisoning deliberate	injury;poisoning and procedural complications	exposures; chemical injuries and poisoning	3.09139	2.91705	8.9804	8.98576	359
alprazolam	poor dental condition	gastrointestinal disorders	dental and gingival conditions	1.17404	0.195407	2.39887	2.3989	12
alprazolam	post laminectomy syndrome	injury;poisoning and procedural complications	procedural related injuries and complications nec	1.43048	0.588232	2.87463	2.87469	16
alprazolam	post laminectomy syndrome	musculoskeletal and connective tissue disorders	musculoskeletal and connective tissue disorders nec	1.43048	0.588232	2.87463	2.87469	16
alprazolam	post laminectomy syndrome	nervous system disorders	spinal cord and nerve root disorders	1.43048	0.588232	2.87463	2.87469	16
alprazolam	post-traumatic stress disorder	psychiatric disorders	anxiety disorders and symptoms	1.30006	1.07304	2.49058	2.49117	212
alprazolam	postmortem blood drug level abnormal	investigations	toxicology and therapeutic drug monitoring	2.82446	1.74728	10.7076	10.7078	10
alprazolam	posturing	nervous system disorders	movement disorders (incl parkinsonism)	1.20354	0.224904	2.45416	2.4542	12
alprazolam	posturing	psychiatric disorders	changes in physical activity	1.20354	0.224904	2.45416	2.4542	12
alprazolam	potter's syndrome	congenital;familial and genetic disorders	renal and urinary tract disorders congenital	2.82636	1.41131	15.526	15.5262	6
alprazolam	potter's syndrome	musculoskeletal and connective tissue disorders	musculoskeletal and connective tissue deformities (incl intervertebral disc disorders)	2.82636	1.41131	15.526	15.5262	6
alprazolam	potter's syndrome	renal and urinary disorders	renal disorders (excl nephropathies)	2.82636	1.41131	15.526	15.5262	6
alprazolam	poverty of speech	nervous system disorders	neurological disorders nec	1.86375	1.04758	4.00924	4.00934	17
alprazolam	poverty of speech	psychiatric disorders	communication disorders and disturbances	1.86375	1.04758	4.00924	4.00934	17
alprazolam	prescription drug used without a prescription	injury;poisoning and procedural complications	medication errors and other product use errors and issues	1.35252	0.887269	2.61544	2.6156	51
alprazolam	prescription form tampering	social circumstances	legal issues	3.47622	2.98598	13.3287	13.3298	46
alprazolam	pressure of speech	psychiatric disorders	communication disorders and disturbances	1.03588	0.133033	2.14328	2.14331	14
alprazolam	product colour issue	product issues	product quality; supply; distribution; manufacturing and quality system issues	1.36059	0.890641	2.63152	2.63168	50
alprazolam	product counterfeit	product issues	product quality; supply; distribution; manufacturing and quality system issues	1.38678	0.483933	2.80168	2.80173	14
alprazolam	product shape issue	product issues	product quality; supply; distribution; manufacturing and quality system issues	1.52814	0.657165	3.11212	3.11217	15
alprazolam	product tampering	product issues	product quality; supply; distribution; manufacturing and quality system issues	1.57927	0.786902	3.20001	3.20009	18
alprazolam	pseudophaeochromocytoma	endocrine disorders	adrenal gland disorders	2.45107	1.03601	9.08839	9.08848	6
alprazolam	pseudophaeochromocytoma	metabolism and nutrition disorders	metabolism disorders nec	2.45107	1.03601	9.08839	9.08848	6
alprazolam	pseudophaeochromocytoma	vascular disorders	vascular hypertensive disorders	2.45107	1.03601	9.08839	9.08848	6
alprazolam	psychomotor hyperactivity	nervous system disorders	movement disorders (incl parkinsonism)	1.03952	0.829668	2.07171	2.07221	248
alprazolam	psychomotor hyperactivity	psychiatric disorders	changes in physical activity	1.03952	0.829668	2.07171	2.07221	248
alprazolam	psychomotor retardation	psychiatric disorders	depressed mood disorders and disturbances	1.21112	0.789647	2.35694	2.35709	62
alprazolam	psychomotor skills impaired	nervous system disorders	neurological disorders nec	1.53163	1.12011	2.96457	2.96481	65
alprazolam	psychomotor skills impaired	psychiatric disorders	developmental disorders nec	1.53163	1.12011	2.96457	2.96481	65
alprazolam	pupillary disorder	eye disorders	ocular neuromuscular disorders	1.10902	0.0846161	2.29243	2.29246	11
alprazolam	pupillary disorder	nervous system disorders	neurological disorders nec	1.10902	0.0846161	2.29243	2.29246	11
alprazolam	purging	psychiatric disorders	eating disorders and disturbances	2.56179	1.34919	8.872	8.87212	8
alprazolam	purpura senile	blood and lymphatic system disorders	coagulopathies and bleeding diatheses (excl thrombocytopenic)	1.33092	0.428079	2.68351	2.68355	14
alprazolam	purpura senile	skin and subcutaneous tissue disorders	skin vascular abnormalities	1.33092	0.428079	2.68351	2.68355	14
alprazolam	purpura senile	vascular disorders	vascular haemorrhagic disorders	1.33092	0.428079	2.68351	2.68355	14
alprazolam	recalled product administered	injury;poisoning and procedural complications	medication errors and other product use errors and issues	2.06637	1.71519	4.34078	4.34133	89
alprazolam	reduced facial expression	nervous system disorders	movement disorders (incl parkinsonism)	1.37032	0.672023	2.70188	2.70195	23
alprazolam	reduced facial expression	psychiatric disorders	psychiatric and behavioural symptoms nec	1.37032	0.672023	2.70188	2.70195	23
alprazolam	renal papillary necrosis	endocrine disorders	diabetic complications	2.59043	1.56603	8.10052	8.10067	11
alprazolam	renal papillary necrosis	metabolism and nutrition disorders	diabetic complications	2.59043	1.56603	8.10052	8.10067	11
alprazolam	renal papillary necrosis	renal and urinary disorders	renal disorders (excl nephropathies)	2.59043	1.56603	8.10052	8.10067	11
alprazolam	reproductive tract disorder	reproductive system and breast disorders	reproductive tract disorders nec	1.3187	0.340067	2.68397	2.684	12
alprazolam	respiratory arrest	respiratory;thoracic and mediastinal disorders	respiratory disorders nec	2.2598	2.16305	4.89686	4.90537	1164
alprazolam	retinal artery embolism	eye disorders	retina; choroid and vitreous haemorrhages and vascular disorders	1.38565	0.0832877	2.9844	2.98443	7
alprazolam	retinal artery embolism	vascular disorders	embolism and thrombosis	1.38565	0.0832877	2.9844	2.98443	7
alprazolam	retrograde amnesia	nervous system disorders	mental impairment disorders	1.20921	0.184807	2.47815	2.47818	11
alprazolam	retrograde amnesia	psychiatric disorders	dementia and amnestic conditions	1.20921	0.184807	2.47815	2.47818	11
alprazolam	scotoma	eye disorders	vision disorders	1.16046	0.428698	2.31924	2.31929	21
alprazolam	self esteem decreased	psychiatric disorders	personality disorders and disturbances in behaviour	1.02593	0.38278	2.08818	2.08823	27
alprazolam	sensation of blood flow	general disorders and administration site conditions	general system disorders nec	1.16668	0.0277106	2.43016	2.43018	9
alprazolam	sepsis syndrome	immune system disorders	immune disorders nec	1.14776	0.449468	2.29154	2.29159	23
alprazolam	sepsis syndrome	infections and infestations	infections - pathogen unspecified	1.14776	0.449468	2.29154	2.29159	23
alprazolam	serum ferritin abnormal	investigations	water; electrolyte and mineral investigations	1.47939	0.0643323	3.31713	3.31715	6
alprazolam	serum serotonin increased	investigations	protein and chemistry analyses nec	1.64313	0.618727	3.5033	3.50335	11
alprazolam	shoplifting	social circumstances	legal issues	1.21103	0.0720674	2.51773	2.51775	9
alprazolam	sleep terror	nervous system disorders	sleep disturbances (incl subtypes)	1.063	0.543257	2.13017	2.13026	41
alprazolam	sleep terror	psychiatric disorders	sleep disorders and disturbances	1.063	0.543257	2.13017	2.13026	41
alprazolam	slow speech	nervous system disorders	neurological disorders nec	1.32995	0.81653	2.58169	2.58181	42
alprazolam	slow speech	psychiatric disorders	communication disorders and disturbances	1.32995	0.81653	2.58169	2.58181	42
alprazolam	social anxiety disorder	psychiatric disorders	anxiety disorders and symptoms	1.63141	0.728568	3.3919	3.39196	14
alprazolam	social fear	psychiatric disorders	anxiety disorders and symptoms	1.8354	0.533036	4.45114	4.45118	7
alprazolam	solar dermatitis	skin and subcutaneous tissue disorders	epidermal and dermal conditions	1.32779	0.0254308	2.84136	2.84138	7
alprazolam	soliloquy	psychiatric disorders	personality disorders and disturbances in behaviour	1.09515	0.156686	2.24889	2.24892	13
alprazolam	somnambulism	nervous system disorders	sleep disturbances (incl subtypes)	1.10226	0.839143	2.16817	2.16852	158
alprazolam	somnambulism	psychiatric disorders	sleep disorders and disturbances	1.10226	0.839143	2.16817	2.16852	158
alprazolam	sopor	nervous system disorders	neurological disorders nec	3.08646	2.98274	8.88453	8.8995	1013
alprazolam	sopor	psychiatric disorders	sleep disorders and disturbances	3.08646	2.98274	8.88453	8.8995	1013
alprazolam	stress symptoms	psychiatric disorders	anxiety disorders and symptoms	1.33221	0.561683	2.64569	2.64574	19
alprazolam	substance abuse	psychiatric disorders	psychiatric disorders nec	2.29914	2.08216	5.0715	5.07327	232
alprazolam	substance abuser	social circumstances	lifestyle issues	2.7055	1.29045	12.8491	12.8492	6
alprazolam	substance dependence	psychiatric disorders	psychiatric disorders nec	2.56057	1.94051	6.63765	6.63796	29
alprazolam	substance use	social circumstances	lifestyle issues	1.45745	0.743012	2.88856	2.88864	22
alprazolam	substance use disorder	psychiatric disorders	psychiatric disorders nec	1.19318	0.350937	2.40015	2.4002	16
alprazolam	suicidal behaviour	psychiatric disorders	suicidal and self-injurious behaviours nec	1.39582	1.02984	2.68169	2.68195	82
alprazolam	suicidal ideation	psychiatric disorders	suicidal and self-injurious behaviours nec	1.26399	1.18431	2.42079	2.42537	1716
alprazolam	suicide attempt	psychiatric disorders	suicidal and self-injurious behaviours nec	1.91262	1.83231	3.82484	3.8338	1689
alprazolam	suspected counterfeit product	product issues	product quality; supply; distribution; manufacturing and quality system issues	2.24518	1.73786	5.06411	5.06443	43
alprazolam	suspected suicide	general disorders and administration site conditions	fatal outcomes	2.01768	1.61543	4.21324	4.21365	68
alprazolam	suspected suicide	psychiatric disorders	suicidal and self-injurious behaviours nec	2.01768	1.61543	4.21324	4.21365	68
alprazolam	suspiciousness	psychiatric disorders	personality disorders and disturbances in behaviour	1.57443	0.758264	3.1993	3.19937	17
alprazolam	systolic hypertension	vascular disorders	vascular hypertensive disorders	1.02742	0.0487886	2.14357	2.1436	12
alprazolam	tachyphrenia	nervous system disorders	mental impairment disorders	1.52057	1.17892	2.92767	2.92801	94
alprazolam	tachyphrenia	psychiatric disorders	disturbances in thinking and perception	1.52057	1.17892	2.92767	2.92801	94
alprazolam	tarsal tunnel syndrome	nervous system disorders	peripheral neuropathies	1.39221	0.677765	2.75091	2.75099	22
alprazolam	tension	psychiatric disorders	anxiety disorders and symptoms	1.12751	0.805915	2.21129	2.21153	106
alprazolam	theft	social circumstances	legal issues	2.06169	1.32994	4.603	4.60314	21
alprazolam	thinking abnormal	nervous system disorders	neurological disorders nec	1.13634	0.970154	2.21586	2.21676	395
alprazolam	thinking abnormal	psychiatric disorders	disturbances in thinking and perception	1.13634	0.970154	2.21586	2.21676	395
alprazolam	thyroid cancer recurrent	endocrine disorders	thyroid gland disorders	1.76731	0.352257	4.33284	4.33287	6
alprazolam	thyroid cancer recurrent	neoplasms benign; malignant and unspecified (incl cysts and polyps)	endocrine neoplasms malignant and unspecified	1.76731	0.352257	4.33284	4.33287	6
alprazolam	tobacco user	social circumstances	lifestyle issues	1.41756	0.932641	2.74504	2.74519	47
alprazolam	tongue eruption	gastrointestinal disorders	tongue conditions	1.32861	0.304205	2.72169	2.72172	11
alprazolam	tongue movement disturbance	gastrointestinal disorders	tongue conditions	0.985757	0.143512	2.05444	2.05447	16
alprazolam	tongue movement disturbance	nervous system disorders	neurological disorders nec	0.985757	0.143512	2.05444	2.05447	16
alprazolam	tongue paralysis	gastrointestinal disorders	tongue conditions	0.994016	0.0911713	2.07673	2.07675	14
alprazolam	tongue paralysis	nervous system disorders	cranial nerve disorders (excl neoplasms)	0.994016	0.0911713	2.07673	2.07675	14
alprazolam	tonic clonic movements	nervous system disorders	seizures (incl subtypes)	1.27608	0.656015	2.50257	2.50265	29
alprazolam	tonsillar haemorrhage	respiratory;thoracic and mediastinal disorders	upper respiratory tract disorders (excl infections)	1.59276	0.177703	3.67721	3.67724	6
alprazolam	tonsillar haemorrhage	vascular disorders	vascular haemorrhagic disorders	1.59276	0.177703	3.67721	3.67724	6
alprazolam	tooth repair	surgical and medical procedures	head and neck therapeutic procedures	1.16892	0.230452	2.37923	2.37926	13
alprazolam	toxicity to various agents	injury;poisoning and procedural complications	exposures; chemical injuries and poisoning	1.73719	1.67957	3.37736	3.39205	3281
alprazolam	toxicologic test abnormal	investigations	toxicology and therapeutic drug monitoring	2.12529	1.48213	4.74568	4.74587	27
alprazolam	tremor neonatal	nervous system disorders	movement disorders (incl parkinsonism)	1.95911	0.820142	4.7234	4.72346	9
alprazolam	tremor neonatal	pregnancy; puerperium and perinatal conditions	neonatal and perinatal conditions	1.95911	0.820142	4.7234	4.72346	9
alprazolam	trichotillomania	psychiatric disorders	anxiety disorders and symptoms	1.1188	0.041613	2.32309	2.32312	10
alprazolam	trichotillomania	skin and subcutaneous tissue disorders	skin appendage conditions	1.1188	0.041613	2.32309	2.32312	10
alprazolam	tricuspid valve disease	cardiac disorders	cardiac valve disorders	1.0806	0.142133	2.22411	2.22414	13
alprazolam	tubulointerstitial nephritis and uveitis syndrome	eye disorders	ocular infections; irritations and inflammations	2.0654	1.041	4.99861	4.9987	11
alprazolam	tubulointerstitial nephritis and uveitis syndrome	immune system disorders	immune disorders nec	2.0654	1.041	4.99861	4.9987	11
alprazolam	tubulointerstitial nephritis and uveitis syndrome	renal and urinary disorders	nephropathies	2.0654	1.041	4.99861	4.9987	11
alprazolam	tumour hyperprogression	general disorders and administration site conditions	therapeutic and nontherapeutic effects (excl toxicity)	2.0277	0.465521	6.04909	6.04914	5
alprazolam	tumour hyperprogression	neoplasms benign; malignant and unspecified (incl cysts and polyps)	miscellaneous and site unspecified neoplasms malignant and unspecified	2.0277	0.465521	6.04909	6.04914	5
alprazolam	tunnel vision	eye disorders	vision disorders	1.04981	0.394101	2.12648	2.12653	26
alprazolam	tunnel vision	nervous system disorders	neurological disorders of the eye	1.04981	0.394101	2.12648	2.12653	26
alprazolam	vaginal dysplasia	reproductive system and breast disorders	vulvovaginal disorders (excl infections and inflammations)	1.57554	0.013358	3.7715	3.77152	5
alprazolam	vascular headache	nervous system disorders	headaches	1.53324	0.118189	3.48247	3.48249	6
alprazolam	vascular headache	vascular disorders	vascular disorders nec	1.53324	0.118189	3.48247	3.48249	6
alprazolam	vascular pseudoaneurysm ruptured	injury;poisoning and procedural complications	procedural related injuries and complications nec	1.91779	0.355613	5.35379	5.35383	5
alprazolam	vascular pseudoaneurysm ruptured	vascular disorders	vascular disorders nec	1.91779	0.355613	5.35379	5.35383	5
alprazolam	verbal abuse	social circumstances	legal issues	1.40877	0.196175	2.99296	2.99299	8
alprazolam	very low density lipoprotein increased	investigations	lipid analyses	1.68438	0.545416	3.71798	3.71802	9
alprazolam	victim of abuse	social circumstances	legal issues	1.17947	0.0405077	2.45506	2.45509	9
alprazolam	victim of chemical submission	social circumstances	legal issues	3.81085	3.11255	21.7522	21.7531	23
alprazolam	victim of crime	social circumstances	legal issues	1.30576	0.402911	2.63206	2.6321	14
alprazolam	victim of homicide	social circumstances	legal issues	1.68254	0.380174	3.86998	3.87002	7
alprazolam	victim of sexual abuse	social circumstances	legal issues	1.63579	0.885394	3.32107	3.32116	20
alprazolam	violence-related symptom	psychiatric disorders	personality disorders and disturbances in behaviour	1.65123	1.09594	3.27661	3.27677	36
alprazolam	vocal cord inflammation	respiratory;thoracic and mediastinal disorders	upper respiratory tract disorders (excl infections)	1.23658	0.159394	2.54873	2.54876	10
alprazolam	waxy flexibility	psychiatric disorders	changes in physical activity	2.10672	0.894127	5.56155	5.56162	8
alprazolam	withdrawal syndrome	general disorders and administration site conditions	therapeutic and nontherapeutic effects (excl toxicity)	1.62938	1.51588	3.13291	3.13629	846
alprazolam	withdrawal syndrome	psychiatric disorders	psychiatric disorders nec	1.62938	1.51588	3.13291	3.13629	846
alprazolam	wrong patient	injury;poisoning and procedural complications	medication errors and other product use errors and issues	3.01261	1.45043	32.1228	32.123	5
alprazolam	wrong patient received product	injury;poisoning and procedural complications	medication errors and other product use errors and issues	2.23733	1.75756	5.01007	5.01043	48
alprazolam	wrong rate	injury;poisoning and procedural complications	medication errors and other product use errors and issues	3.28068	2.25628	17.5165	17.5168	11
diazepam	abnormal behaviour	psychiatric disorders	psychiatric and behavioural symptoms nec	1.20773	1.02276	2.32302	2.32453	319
diazepam	abnormal sleep-related event	nervous system disorders	sleep disturbances (incl subtypes)	1.06794	0.275572	2.16933	2.16941	18
diazepam	abnormal sleep-related event	psychiatric disorders	sleep disorders and disturbances	1.06794	0.275572	2.16933	2.16941	18
diazepam	abulia	nervous system disorders	neurological disorders nec	1.3115	0.172534	2.7176	2.71766	9
diazepam	abulia	psychiatric disorders	psychiatric and behavioural symptoms nec	1.3115	0.172534	2.7176	2.71766	9
diazepam	accidental death	general disorders and administration site conditions	fatal outcomes	3.17393	2.75917	9.86623	9.86827	64
diazepam	accidental death	injury;poisoning and procedural complications	injuries nec	3.17393	2.75917	9.86623	9.86827	64
diazepam	accidental overdose	injury;poisoning and procedural complications	medication errors and other product use errors and issues	1.65965	1.47409	3.1895	3.192	317
diazepam	accidental poisoning	injury;poisoning and procedural complications	exposures; chemical injuries and poisoning	2.4758	1.65963	6.52373	6.52407	17
diazepam	accommodation disorder	eye disorders	vision disorders	1.38929	0.312102	2.86508	2.86515	10
diazepam	action tremor	nervous system disorders	movement disorders (incl parkinsonism)	1.89718	0.335003	5.1795	5.17958	5
diazepam	acute lung injury	respiratory;thoracic and mediastinal disorders	lower respiratory tract disorders (excl obstruction and infection)	1.58388	0.605248	3.29079	3.29089	12
diazepam	acute psychosis	psychiatric disorders	schizophrenia and other psychotic disorders	1.26712	0.583931	2.48976	2.48989	24
diazepam	affective disorder	psychiatric disorders	mood disorders and disturbances nec	1.07381	0.698474	2.12665	2.12696	78
diazepam	aggression	psychiatric disorders	personality disorders and disturbances in behaviour	1.85866	1.71272	3.66299	3.66789	512
diazepam	agitation	nervous system disorders	neurological disorders nec	1.62073	1.51356	3.09662	3.10379	949
diazepam	agitation	psychiatric disorders	anxiety disorders and symptoms	1.62073	1.51356	3.09662	3.10379	949
diazepam	agitation neonatal	nervous system disorders	neurological disorders nec	2.09624	1.1176	5.00705	5.00723	12
diazepam	agitation neonatal	pregnancy; puerperium and perinatal conditions	neonatal and perinatal conditions	2.09624	1.1176	5.00705	5.00723	12
diazepam	agoraphobia	psychiatric disorders	anxiety disorders and symptoms	3.43758	3.09409	11.7827	11.7863	93
diazepam	akathisia	nervous system disorders	movement disorders (incl parkinsonism)	1.81359	1.54076	3.57086	3.57221	147
diazepam	akathisia	psychiatric disorders	anxiety disorders and symptoms	1.81359	1.54076	3.57086	3.57221	147
diazepam	alcohol abuse	psychiatric disorders	psychiatric disorders nec	1.96252	1.42939	4.08249	4.08292	39
diazepam	alcohol interaction	general disorders and administration site conditions	therapeutic and nontherapeutic effects (excl toxicity)	2.25289	1.60974	5.18339	5.18379	27
diazepam	alcohol poisoning	injury;poisoning and procedural complications	exposures; chemical injuries and poisoning	2.49423	2.01944	5.99613	5.99701	49
diazepam	alcohol poisoning	psychiatric disorders	psychiatric disorders nec	2.49423	2.01944	5.99613	5.99701	49
diazepam	alcohol use	social circumstances	lifestyle issues	2.00524	1.53046	4.1786	4.17916	49
diazepam	alcohol withdrawal syndrome	general disorders and administration site conditions	therapeutic and nontherapeutic effects (excl toxicity)	1.77068	0.899701	3.73875	3.7389	15
diazepam	alcohol withdrawal syndrome	psychiatric disorders	psychiatric disorders nec	1.77068	0.899701	3.73875	3.7389	15
diazepam	alcoholism	psychiatric disorders	psychiatric disorders nec	1.43518	0.84553	2.79199	2.7922	32
diazepam	allergy to vaccine	immune system disorders	allergic conditions	1.43781	0.225219	3.0504	3.05046	8
diazepam	allergy to vaccine	injury;poisoning and procedural complications	procedural related injuries and complications nec	1.43781	0.225219	3.0504	3.05046	8
diazepam	allodynia	nervous system disorders	neurological disorders nec	1.1106	0.0334159	2.30052	2.30057	10
diazepam	alpha 1 microglobulin increased	investigations	protein and chemistry analyses nec	3.6368	2.33443	83.6317	83.6338	7
diazepam	altered state of consciousness	nervous system disorders	neurological disorders nec	1.20235	0.980011	2.31639	2.31743	221
diazepam	altered state of consciousness	psychiatric disorders	psychiatric disorders nec	1.20235	0.980011	2.31639	2.31743	221
diazepam	amimia	nervous system disorders	neurological disorders nec	2.39975	0.984699	8.36782	8.36798	6
diazepam	amylase increased	investigations	gastrointestinal investigations	1.31648	0.768886	2.55276	2.55297	37
diazepam	anaesthesia	nervous system disorders	neurological disorders nec	2.37065	1.4678	6.1645	6.16476	14
diazepam	analgesic drug level increased	investigations	toxicology and therapeutic drug monitoring	1.3671	0.388465	2.77488	2.77495	12
diazepam	anger	psychiatric disorders	mood disorders and disturbances nec	1.43271	1.24917	2.71958	2.72158	324
diazepam	anion gap	investigations	metabolic; nutritional and blood gas investigations	1.57764	0.162584	3.60223	3.60228	6
diazepam	anorgasmia	psychiatric disorders	sexual dysfunctions; disturbances and gender identity disorders	1.61275	0.880995	3.23597	3.23613	21
diazepam	anticholinergic syndrome	nervous system disorders	neuromuscular disorders	1.12007	0.217228	2.27673	2.27679	14
diazepam	anticonvulsant drug level above therapeutic	investigations	toxicology and therapeutic drug monitoring	2.24084	1.42466	5.37316	5.37343	17
diazepam	anticonvulsant drug level decreased	investigations	toxicology and therapeutic drug monitoring	1.35355	0.58302	2.67689	2.67701	19
diazepam	anticonvulsant drug level increased	investigations	toxicology and therapeutic drug monitoring	1.28624	0.515708	2.5458	2.5459	19
diazepam	antipsychotic drug level below therapeutic	investigations	toxicology and therapeutic drug monitoring	1.58471	0.282348	3.52381	3.52387	7
diazepam	antipsychotic drug level increased	investigations	toxicology and therapeutic drug monitoring	2.04652	1.56674	4.30968	4.31025	48
diazepam	antisocial personality disorder	psychiatric disorders	personality disorders and disturbances in behaviour	3.26543	2.05283	22.0567	22.0573	8
diazepam	anxiety disorder	psychiatric disorders	anxiety disorders and symptoms	1.56635	1.19578	3.01511	3.01569	80
diazepam	apathy	psychiatric disorders	mood disorders and disturbances nec	1.02431	0.711503	2.04938	2.0498	112
diazepam	apgar score low	investigations	physical examination and organ system status topics	2.069	1.19803	4.74521	4.74541	15
diazepam	apnoeic attack	nervous system disorders	neurological disorders nec	1.75165	0.674468	3.84986	3.84996	10
diazepam	apnoeic attack	respiratory;thoracic and mediastinal disorders	respiratory disorders nec	1.75165	0.674468	3.84986	3.84996	10
diazepam	application site erosion	general disorders and administration site conditions	administration site reactions	1.04032	0.0159222	2.16748	2.16752	11
diazepam	application site erosion	injury;poisoning and procedural complications	administration site reactions	1.04032	0.0159222	2.16748	2.16752	11
diazepam	application site erosion	skin and subcutaneous tissue disorders	skin and subcutaneous tissue disorders nec	1.04032	0.0159222	2.16748	2.16752	11
diazepam	apraxia	nervous system disorders	neurological disorders nec	1.08349	0.291121	2.19442	2.1945	18
diazepam	apraxia	psychiatric disorders	cognitive and attention disorders and disturbances	1.08349	0.291121	2.19442	2.1945	18
diazepam	asphyxia	injury;poisoning and procedural complications	injuries nec	1.81988	1.49361	3.6003	3.60126	103
diazepam	asphyxia	respiratory;thoracic and mediastinal disorders	respiratory disorders nec	1.81988	1.49361	3.6003	3.60126	103
diazepam	aspiration	respiratory;thoracic and mediastinal disorders	respiratory disorders nec	1.25584	0.957434	2.41104	2.41166	123
diazepam	ataxia	general disorders and administration site conditions	general system disorders nec	1.4272	1.16896	2.71607	2.71708	164
diazepam	ataxia	nervous system disorders	neurological disorders nec	1.4272	1.16896	2.71607	2.71708	164
diazepam	atonic seizures	nervous system disorders	seizures (incl subtypes)	1.5126	0.373637	3.20019	3.20026	9
diazepam	atopic keratoconjunctivitis	eye disorders	ocular infections; irritations and inflammations	3.11158	1.5494	40.7297	40.7304	5
diazepam	atopic keratoconjunctivitis	immune system disorders	allergic conditions	3.11158	1.5494	40.7297	40.7304	5
diazepam	atrioventricular septal defect	cardiac disorders	myocardial disorders	2.4625	1.38532	7.24084	7.24107	10
diazepam	atrioventricular septal defect	congenital;familial and genetic disorders	cardiac and vascular disorders congenital	2.4625	1.38532	7.24084	7.24107	10
diazepam	attention-seeking behaviour	psychiatric disorders	personality disorders and disturbances in behaviour	2.32978	0.91473	7.70799	7.70814	6
diazepam	aura	nervous system disorders	neurological disorders nec	0.963863	0.147692	2.01227	2.01234	17
diazepam	automatic bladder	renal and urinary disorders	bladder and bladder neck disorders (excl calculi)	2.20731	0.904952	6.31978	6.31991	7
diazepam	autonomic dysreflexia	injury;poisoning and procedural complications	injuries nec	3.5681	2.69713	19.5503	19.5513	15
diazepam	autonomic dysreflexia	nervous system disorders	neuromuscular disorders	3.5681	2.69713	19.5503	19.5513	15
diazepam	autonomic dysreflexia	vascular disorders	vascular hypertensive disorders	3.5681	2.69713	19.5503	19.5513	15
diazepam	autonomic nervous system imbalance	general disorders and administration site conditions	general system disorders nec	1.94101	1.49728	3.97222	3.97282	56
diazepam	autonomic nervous system imbalance	nervous system disorders	neuromuscular disorders	1.94101	1.49728	3.97222	3.97282	56
diazepam	autonomic nervous system imbalance	vascular disorders	decreased and nonspecific blood pressure disorders and shock	1.94101	1.49728	3.97222	3.97282	56
diazepam	bankruptcy	social circumstances	economic and housing issues	1.69802	0.719385	3.60525	3.60536	12
diazepam	basal ganglion degeneration	nervous system disorders	movement disorders (incl parkinsonism)	3.09613	2.38169	10.5985	10.5992	22
diazepam	base excess	investigations	metabolic; nutritional and blood gas investigations	3.05786	1.7555	18.3135	18.314	7
diazepam	behaviour disorder	psychiatric disorders	psychiatric and behavioural symptoms nec	1.31352	0.599076	2.58364	2.58377	22
diazepam	belligerence	psychiatric disorders	personality disorders and disturbances in behaviour	2.23145	1.25281	5.6223	5.6225	12
diazepam	benign hydatidiform mole	neoplasms benign; malignant and unspecified (incl cysts and polyps)	reproductive neoplasms female benign	1.83664	0.534281	4.41717	4.41725	7
diazepam	benign hydatidiform mole	pregnancy; puerperium and perinatal conditions	placental; amniotic and cavity disorders (excl haemorrhages)	1.83664	0.534281	4.41717	4.41725	7
diazepam	benign hydatidiform mole	reproductive system and breast disorders	uterine; pelvic and broad ligament disorders	1.83664	0.534281	4.41717	4.41725	7
diazepam	benzodiazepine drug level increased	investigations	toxicology and therapeutic drug monitoring	2.64806	1.23301	11.5002	11.5004	6
diazepam	bezoar	gastrointestinal disorders	gastrointestinal conditions nec	2.03031	1.31587	4.43491	4.43519	22
diazepam	bipolar ii disorder	psychiatric disorders	manic and bipolar mood disorders and disturbances	1.47806	0.339093	3.1107	3.11077	9
diazepam	bladder dilatation	renal and urinary disorders	bladder and bladder neck disorders (excl calculi)	1.79811	1.04772	3.7355	3.7357	20
diazepam	blood albumin increased	investigations	protein and chemistry analyses nec	1.48684	0.615863	2.99851	2.99862	15
diazepam	blood alcohol increased	investigations	toxicology and therapeutic drug monitoring	1.96631	1.02784	4.44183	4.44199	13
diazepam	blood bicarbonate decreased	investigations	water; electrolyte and mineral investigations	1.4276	0.855899	2.77214	2.77236	34
diazepam	blood electrolytes decreased	investigations	water; electrolyte and mineral investigations	0.975645	0.133401	2.0336	2.03366	16
diazepam	blood fibrinogen increased	investigations	haematology investigations (incl blood groups)	1.16062	0.181982	2.36582	2.36588	12
diazepam	blood immunoglobulin m decreased	investigations	immunology and allergy investigations	1.987	1.2366	4.32094	4.32117	20
diazepam	blood osmolarity decreased	investigations	water; electrolyte and mineral investigations	1.67709	0.906565	3.41697	3.41713	19
diazepam	blood ph decreased	investigations	metabolic; nutritional and blood gas investigations	1.83938	1.31308	3.7258	3.72619	40
diazepam	blood prolactin increased	investigations	endocrine investigations (incl sex hormones)	1.02993	0.44946	2.08091	2.08104	33
diazepam	blunted affect	psychiatric disorders	mood disorders and disturbances nec	1.50057	0.287971	3.21454	3.21461	8
diazepam	body fat disorder	metabolism and nutrition disorders	lipid metabolism disorders	1.50048	0.0854271	3.3602	3.36025	6
diazepam	body mass index decreased	investigations	physical examination and organ system status topics	2.24966	1.27102	5.7119	5.7121	12
diazepam	borderline personality disorder	psychiatric disorders	personality disorders and disturbances in behaviour	2.06109	1.42979	4.46631	4.46666	28
diazepam	botulism	infections and infestations	bacterial infectious disorders	1.66192	0.0997407	4.07297	4.07303	5
diazepam	bradycardia foetal	cardiac disorders	cardiac arrhythmias	1.84787	0.635271	4.33793	4.33803	8
diazepam	bradycardia foetal	pregnancy; puerperium and perinatal conditions	foetal complications	1.84787	0.635271	4.33793	4.33803	8
diazepam	bradycardia neonatal	cardiac disorders	cardiac arrhythmias	1.63078	0.606383	3.44636	3.44646	11
diazepam	bradycardia neonatal	pregnancy; puerperium and perinatal conditions	neonatal and perinatal conditions	1.63078	0.606383	3.44636	3.44646	11
diazepam	bradyphrenia	nervous system disorders	mental impairment disorders	2.12207	1.84639	4.44669	4.44847	144
diazepam	bradyphrenia	psychiatric disorders	disturbances in thinking and perception	2.12207	1.84639	4.44669	4.44847	144
diazepam	bradypnoea	respiratory;thoracic and mediastinal disorders	respiratory disorders nec	3.39166	3.07308	11.2922	11.2962	108
diazepam	brain death	general disorders and administration site conditions	fatal outcomes	1.05516	0.386134	2.13042	2.13052	25
diazepam	brain death	nervous system disorders	neurological disorders nec	1.05516	0.386134	2.13042	2.13052	25
diazepam	brain injury	nervous system disorders	structural brain disorders	1.11112	0.742858	2.18287	2.18321	81
diazepam	brain injury	psychiatric disorders	psychiatric disorders nec	1.11112	0.742858	2.18287	2.18321	81
diazepam	breast haemorrhage	reproductive system and breast disorders	breast disorders	1.44556	0.143198	3.12447	3.12453	7
diazepam	breast haemorrhage	vascular disorders	vascular haemorrhagic disorders	1.44556	0.143198	3.12447	3.12453	7
diazepam	breast induration	reproductive system and breast disorders	breast disorders	1.96185	0.546797	5.19452	5.19461	6
diazepam	breath sounds absent	investigations	physical examination and organ system status topics	1.69698	0.134804	4.21673	4.21678	5
diazepam	breathing-related sleep disorder	nervous system disorders	sleep disturbances (incl subtypes)	1.77484	0.359789	4.32702	4.32709	6
diazepam	breathing-related sleep disorder	psychiatric disorders	sleep disorders and disturbances	1.77484	0.359789	4.32702	4.32709	6
diazepam	breathing-related sleep disorder	respiratory;thoracic and mediastinal disorders	respiratory disorders nec	1.77484	0.359789	4.32702	4.32709	6
diazepam	breech presentation	pregnancy; puerperium and perinatal conditions	foetal complications	1.11211	0.17364	2.2707	2.27076	13
diazepam	brief psychotic disorder with marked stressors	psychiatric disorders	schizophrenia and other psychotic disorders	2.53279	1.11774	9.86482	9.86501	6
diazepam	bronchial secretion retention	respiratory;thoracic and mediastinal disorders	bronchial disorders (excl neoplasms)	1.89369	1.36056	3.88075	3.88115	39
diazepam	bruxism	gastrointestinal disorders	gastrointestinal signs and symptoms	1.12408	0.72183	2.20607	2.20637	68
diazepam	bruxism	psychiatric disorders	changes in physical activity	1.12408	0.72183	2.20607	2.20637	68
diazepam	burnout syndrome	psychiatric disorders	anxiety disorders and symptoms	1.825	0.686039	4.16232	4.16242	9
diazepam	csf protein increased	investigations	neurological; special senses and psychiatric investigations	1.26373	0.186547	2.5935	2.59356	10
diazepam	calcium deficiency	endocrine disorders	parathyroid gland disorders	1.14762	0.600019	2.26037	2.26054	37
diazepam	calcium deficiency	metabolism and nutrition disorders	bone; calcium; magnesium and phosphorus metabolism disorders	1.14762	0.600019	2.26037	2.26054	37
diazepam	calculus bladder	renal and urinary disorders	urolithiases	1.10642	0.0820212	2.2803	2.28035	11
diazepam	carbohydrate intolerance	gastrointestinal disorders	malabsorption conditions	3.00229	1.44011	28.905	28.9055	5
diazepam	carbohydrate intolerance	metabolism and nutrition disorders	food intolerance syndromes	3.00229	1.44011	28.905	28.9055	5
diazepam	carcinoid tumour of the stomach	endocrine disorders	neoplastic and ectopic endocrinopathies	2.70541	1.68101	8.89986	8.90017	11
diazepam	carcinoid tumour of the stomach	gastrointestinal disorders	malignant and unspecified neoplasms gastrointestinal nec	2.70541	1.68101	8.89986	8.90017	11
diazepam	carcinoid tumour of the stomach	neoplasms benign; malignant and unspecified (incl cysts and polyps)	endocrine neoplasms malignant and unspecified	2.70541	1.68101	8.89986	8.90017	11
diazepam	cardiac arrest	cardiac disorders	cardiac arrhythmias	1.20516	1.08966	2.31593	2.3198	817
diazepam	cardiac arrest neonatal	cardiac disorders	cardiac arrhythmias	3.17251	2.03354	16.9779	16.9784	9
diazepam	cardiac arrest neonatal	pregnancy; puerperium and perinatal conditions	neonatal and perinatal conditions	3.17251	2.03354	16.9779	16.9784	9
diazepam	cardiac death	cardiac disorders	cardiac arrhythmias	2.06163	1.24546	4.65127	4.6515	17
diazepam	cardiac death	general disorders and administration site conditions	fatal outcomes	2.06163	1.24546	4.65127	4.6515	17
diazepam	cardiac dysfunction	cardiac disorders	cardiac disorders; signs and symptoms nec	0.99394	0.151696	2.06138	2.06144	16
diazepam	cardio-respiratory arrest	cardiac disorders	cardiac arrhythmias	1.49076	1.35022	2.82932	2.83295	552
diazepam	cardio-respiratory arrest	respiratory;thoracic and mediastinal disorders	respiratory disorders nec	1.49076	1.35022	2.82932	2.83295	552
diazepam	cat scratch disease	infections and infestations	bacterial infectious disorders	1.63978	0.22473	3.813	3.81306	6
diazepam	cataract subcapsular	eye disorders	anterior eye structural change; deposit and degeneration	1.94055	1.03771	4.31091	4.31108	14
diazepam	catatonia	psychiatric disorders	changes in physical activity	2.26	1.9027	4.95169	4.95291	86
diazepam	cellulitis gangrenous	infections and infestations	bacterial infectious disorders	1.78971	0.374658	4.38884	4.38891	6
diazepam	cellulitis gangrenous	skin and subcutaneous tissue disorders	skin and subcutaneous tissue infections and infestations	1.78971	0.374658	4.38884	4.38891	6
diazepam	cerebral small vessel ischaemic disease	nervous system disorders	central nervous system vascular disorders	0.985727	0.143483	2.04886	2.04892	16
diazepam	cerebral small vessel ischaemic disease	vascular disorders	arteriosclerosis; stenosis; vascular insufficiency and necrosis	0.985727	0.143483	2.04886	2.04892	16
diazepam	cerebrospinal fluid leakage	injury;poisoning and procedural complications	injuries nec	1.82499	1.18184	3.74657	3.74683	27
diazepam	cerebrospinal fluid leakage	nervous system disorders	neurological disorders nec	1.82499	1.18184	3.74657	3.74683	27
diazepam	cervical vertebral fracture	injury;poisoning and procedural complications	bone and joint injuries	1.27757	0.781832	2.47339	2.47363	45
diazepam	cervical vertebral fracture	musculoskeletal and connective tissue disorders	fractures	1.27757	0.781832	2.47339	2.47363	45
diazepam	change in seizure presentation	nervous system disorders	seizures (incl subtypes)	2.20979	0.907425	6.33574	6.33587	7
diazepam	chemical poisoning	injury;poisoning and procedural complications	exposures; chemical injuries and poisoning	2.11202	0.899424	5.5248	5.52493	8
diazepam	chemical submission	social circumstances	legal issues	4.18049	3.38812	38.1751	38.1775	18
diazepam	cholinergic syndrome	nervous system disorders	neuromuscular disorders	2.71901	1.87676	8.13439	8.1348	16
diazepam	chorea	nervous system disorders	movement disorders (incl parkinsonism)	1.41926	0.776103	2.77368	2.77386	27
diazepam	choreoathetosis	nervous system disorders	movement disorders (incl parkinsonism)	1.91793	0.840743	4.43043	4.43055	10
diazepam	chronic fatigue syndrome	general disorders and administration site conditions	general system disorders nec	1.64884	1.06837	3.26107	3.26134	33
diazepam	circadian rhythm sleep disorder	nervous system disorders	sleep disturbances (incl subtypes)	1.38209	0.403452	2.80748	2.80756	12
diazepam	circadian rhythm sleep disorder	psychiatric disorders	sleep disorders and disturbances	1.38209	0.403452	2.80748	2.80756	12
diazepam	claustrophobia	psychiatric disorders	anxiety disorders and symptoms	1.06629	0.250116	2.1707	2.17078	17
diazepam	cleft palate	congenital;familial and genetic disorders	gastrointestinal tract disorders congenital	1.53031	0.659334	3.10053	3.10065	15
diazepam	cleft palate	gastrointestinal disorders	oral soft tissue conditions	1.53031	0.659334	3.10053	3.10065	15
diazepam	clonic convulsion	nervous system disorders	seizures (incl subtypes)	1.90485	1.03388	4.15802	4.15819	15
diazepam	clonus	nervous system disorders	neurological disorders nec	1.6396	1.15982	3.20556	3.20594	48
diazepam	clumsiness	nervous system disorders	movement disorders (incl parkinsonism)	1.13463	0.587035	2.23938	2.23954	37
diazepam	coating in mouth	gastrointestinal disorders	oral soft tissue conditions	1.78102	0.75662	3.89589	3.896	11
diazepam	cogwheel rigidity	musculoskeletal and connective tissue disorders	muscle disorders	2.71783	2.23805	7.10332	7.10437	48
diazepam	cogwheel rigidity	nervous system disorders	movement disorders (incl parkinsonism)	2.71783	2.23805	7.10332	7.10437	48
diazepam	coma	nervous system disorders	neurological disorders nec	1.96143	1.85144	3.93256	3.94208	901
diazepam	coma scale abnormal	investigations	neurological; special senses and psychiatric investigations	2.32535	1.93991	5.21187	5.21299	74
diazepam	communication disorder	psychiatric disorders	communication disorders and disturbances	1.1439	0.610774	2.25241	2.25258	39
diazepam	completed suicide	general disorders and administration site conditions	fatal outcomes	2.54746	2.47172	5.93385	5.96773	1899
diazepam	completed suicide	psychiatric disorders	suicidal and self-injurious behaviours nec	2.54746	2.47172	5.93385	5.96773	1899
diazepam	confusional arousal	nervous system disorders	sleep disturbances (incl subtypes)	2.15874	0.596565	6.94616	6.94626	5
diazepam	confusional arousal	psychiatric disorders	sleep disorders and disturbances	2.15874	0.596565	6.94616	6.94626	5
diazepam	congenital central nervous system anomaly	congenital;familial and genetic disorders	neurological disorders congenital	2.26347	1.28484	5.78099	5.7812	12
diazepam	congenital central nervous system anomaly	nervous system disorders	congenital and peripartum neurological conditions	2.26347	1.28484	5.78099	5.7812	12
diazepam	congenital hand malformation	congenital;familial and genetic disorders	musculoskeletal and connective tissue disorders congenital	2.5396	1.56097	7.40286	7.40313	12
diazepam	congenital hand malformation	musculoskeletal and connective tissue disorders	musculoskeletal and connective tissue disorders congenital	2.5396	1.56097	7.40286	7.40313	12
diazepam	conversion disorder	psychiatric disorders	somatic symptom and related disorders	1.84544	1.33813	3.73356	3.73398	43
diazepam	convulsion	nervous system disorders	seizures (incl subtypes)	1.19052	1.06661	2.29263	2.29593	710
diazepam	cor pulmonale acute	cardiac disorders	heart failures	1.99965	0.922466	4.7536	4.75374	10
diazepam	cor pulmonale acute	respiratory;thoracic and mediastinal disorders	pulmonary vascular disorders	1.99965	0.922466	4.7536	4.75374	10
diazepam	cor pulmonale acute	vascular disorders	vascular hypertensive disorders	1.99965	0.922466	4.7536	4.75374	10
diazepam	cortisol increased	investigations	endocrine investigations (incl sex hormones)	1.73338	0.431018	4.02076	4.02083	7
diazepam	craniosynostosis	congenital;familial and genetic disorders	musculoskeletal and connective tissue disorders congenital	2.15681	1.01784	5.59063	5.59078	9
diazepam	craniosynostosis	musculoskeletal and connective tissue disorders	musculoskeletal and connective tissue disorders congenital	2.15681	1.01784	5.59063	5.59078	9
diazepam	cyclothymic disorder	psychiatric disorders	manic and bipolar mood disorders and disturbances	1.94135	0.379167	5.43063	5.43071	5
diazepam	cystitis interstitial	immune system disorders	immune disorders nec	1.05585	0.475381	2.12008	2.12021	33
diazepam	cystitis interstitial	renal and urinary disorders	bladder and bladder neck disorders (excl calculi)	1.05585	0.475381	2.12008	2.12021	33
diazepam	cystoid macular oedema	eye disorders	ocular infections; irritations and inflammations	1.08324	0.180397	2.21443	2.21449	14
diazepam	cystoid macular oedema	injury;poisoning and procedural complications	procedural related injuries and complications nec	1.08324	0.180397	2.21443	2.21449	14
diazepam	cytogenetic abnormality	congenital;familial and genetic disorders	chromosomal abnormalities; gene alterations and gene variants	1.50899	0.370025	3.1907	3.19077	9
diazepam	death of relative	social circumstances	family issues	1.28501	0.0724116	2.68984	2.68989	8
diazepam	defaecation disorder	gastrointestinal disorders	gastrointestinal motility and defaecation conditions	1.50163	0.477228	3.10689	3.10697	11
diazepam	defect conduction intraventricular	cardiac disorders	cardiac arrhythmias	2.05806	0.49588	6.17968	6.17978	5
diazepam	delirium tremens	general disorders and administration site conditions	therapeutic and nontherapeutic effects (excl toxicity)	2.4903	1.2777	8.05442	8.05462	8
diazepam	delirium tremens	injury;poisoning and procedural complications	exposures; chemical injuries and poisoning	2.4903	1.2777	8.05442	8.05462	8
diazepam	delirium tremens	psychiatric disorders	deliria (incl confusion)	2.4903	1.2777	8.05442	8.05462	8
diazepam	delusion	psychiatric disorders	disturbances in thinking and perception	1.26895	0.994236	2.43128	2.43203	145
diazepam	delusion of reference	psychiatric disorders	disturbances in thinking and perception	2.57265	1.1576	10.389	10.3892	6
diazepam	dependence	psychiatric disorders	psychiatric disorders nec	2.13189	1.85229	4.47947	4.48122	140
diazepam	depersonalisation	psychiatric disorders	dissociative disorders	2.56576	1.91006	6.64217	6.6427	26
diazepam	depersonalisation/derealisation disorder	psychiatric disorders	dissociative disorders	2.87143	2.31614	8.18211	8.18303	36
diazepam	depressed level of consciousness	nervous system disorders	neurological disorders nec	1.51119	1.37264	2.86996	2.87378	568
diazepam	depression suicidal	psychiatric disorders	depressed mood disorders and disturbances	1.49026	0.926945	2.89918	2.89942	35
diazepam	derealisation	psychiatric disorders	disturbances in thinking and perception	2.76053	2.31273	7.27693	7.27817	55
diazepam	detoxification	surgical and medical procedures	therapeutic procedures and supportive care nec	1.9624	0.660036	4.96822	4.96832	7
diazepam	diabetes insipidus	endocrine disorders	hypothalamus and pituitary gland disorders	1.79317	1.25295	3.60795	3.60831	38
diazepam	diabetes insipidus	metabolism and nutrition disorders	electrolyte and fluid balance conditions	1.79317	1.25295	3.60795	3.60831	38
diazepam	diabetic retinal oedema	endocrine disorders	diabetic complications	2.16666	1.22819	5.24716	5.24736	13
diazepam	diabetic retinal oedema	eye disorders	ocular infections; irritations and inflammations	2.16666	1.22819	5.24716	5.24736	13
diazepam	diabetic retinal oedema	metabolism and nutrition disorders	diabetic complications	2.16666	1.22819	5.24716	5.24736	13
diazepam	diastolic hypotension	vascular disorders	decreased and nonspecific blood pressure disorders and shock	2.41997	1.11761	7.91467	7.91485	7
diazepam	disinhibition	psychiatric disorders	personality disorders and disturbances in behaviour	2.56089	1.9616	6.50531	6.50592	31
diazepam	dissociation	psychiatric disorders	dissociative disorders	2.30963	1.94588	5.13711	5.13834	83
diazepam	dissociative disorder	psychiatric disorders	dissociative disorders	1.39745	0.184851	2.94997	2.95003	8
diazepam	distal intestinal obstruction syndrome	gastrointestinal disorders	gastrointestinal stenosis and obstruction	1.40618	0.193586	2.97137	2.97143	8
diazepam	disturbance in attention	nervous system disorders	mental impairment disorders	1.30113	1.16622	2.47738	2.48056	599
diazepam	disturbance in attention	psychiatric disorders	cognitive and attention disorders and disturbances	1.30113	1.16622	2.47738	2.48056	599
diazepam	drooling	nervous system disorders	neurological disorders nec	1.95125	1.62337	3.95446	3.95555	102
diazepam	drop attacks	musculoskeletal and connective tissue disorders	muscle disorders	1.78734	0.84887	3.84129	3.84142	13
diazepam	drop attacks	nervous system disorders	neuromuscular disorders	1.78734	0.84887	3.84129	3.84142	13
diazepam	drowning	general disorders and administration site conditions	fatal outcomes	2.95155	2.30839	9.03584	9.03662	27
diazepam	drowning	injury;poisoning and procedural complications	injuries nec	2.95155	2.30839	9.03584	9.03662	27
diazepam	drug abuse	psychiatric disorders	psychiatric disorders nec	3.20106	3.12583	9.43215	9.49085	1925
diazepam	drug abuser	social circumstances	lifestyle issues	2.10723	1.72179	4.44946	4.45037	74
diazepam	drug dependence	psychiatric disorders	psychiatric disorders nec	1.39409	1.27922	2.64284	2.64773	826
diazepam	drug detoxification	surgical and medical procedures	therapeutic procedures and supportive care nec	2.08939	1.11075	4.97808	4.97825	12
diazepam	drug diversion	social circumstances	legal issues	2.72095	2.30288	7.01478	7.01614	63
diazepam	drug level above therapeutic	investigations	toxicology and therapeutic drug monitoring	1.44316	0.929742	2.78979	2.79006	42
diazepam	drug level increased	investigations	toxicology and therapeutic drug monitoring	1.11731	0.849018	2.18497	2.18562	152
diazepam	drug monitoring procedure not performed	injury;poisoning and procedural complications	medication errors and other product use errors and issues	1.30186	0.224681	2.67279	2.67285	10
diazepam	drug screen false positive	investigations	toxicology and therapeutic drug monitoring	1.3508	0.636356	2.65587	2.656	22
diazepam	drug screen negative	investigations	toxicology and therapeutic drug monitoring	1.4137	0.64317	2.80017	2.80029	19
diazepam	drug screen positive	investigations	toxicology and therapeutic drug monitoring	1.74627	1.399	3.42178	3.42257	91
diazepam	drug tolerance	general disorders and administration site conditions	therapeutic and nontherapeutic effects (excl toxicity)	1.1893	0.749519	2.31476	2.31503	57
diazepam	drug tolerance increased	general disorders and administration site conditions	therapeutic and nontherapeutic effects (excl toxicity)	1.67275	0.595566	3.60585	3.60595	10
diazepam	drug use disorder	psychiatric disorders	psychiatric disorders nec	2.05946	1.5942	4.34193	4.34254	51
diazepam	drug withdrawal convulsions	general disorders and administration site conditions	therapeutic and nontherapeutic effects (excl toxicity)	2.98234	2.53036	8.62128	8.62276	54
diazepam	drug withdrawal convulsions	nervous system disorders	seizures (incl subtypes)	2.98234	2.53036	8.62128	8.62276	54
diazepam	drug withdrawal headache	general disorders and administration site conditions	therapeutic and nontherapeutic effects (excl toxicity)	1.59599	0.29363	3.5588	3.55886	7
diazepam	drug withdrawal headache	nervous system disorders	headaches	1.59599	0.29363	3.5588	3.55886	7
diazepam	drug withdrawal syndrome	general disorders and administration site conditions	therapeutic and nontherapeutic effects (excl toxicity)	1.94737	1.83627	3.89407	3.90327	883
diazepam	drug withdrawal syndrome	psychiatric disorders	psychiatric disorders nec	1.94737	1.83627	3.89407	3.90327	883
diazepam	drug-device interaction	general disorders and administration site conditions	therapeutic and nontherapeutic effects (excl toxicity)	2.70241	1.14023	15.0597	15.06	5
diazepam	ductus arteriosus premature closure	cardiac disorders	congenital cardiac disorders	3.21179	2.27333	14.077	14.0776	13
diazepam	ductus arteriosus premature closure	congenital;familial and genetic disorders	cardiac and vascular disorders congenital	3.21179	2.27333	14.077	14.0776	13
diazepam	ductus arteriosus premature closure	pregnancy; puerperium and perinatal conditions	neonatal and perinatal conditions	3.21179	2.27333	14.077	14.0776	13
diazepam	ductus arteriosus premature closure	vascular disorders	vascular disorders nec	3.21179	2.27333	14.077	14.0776	13
diazepam	dysaesthesia	nervous system disorders	neurological disorders nec	1.3666	0.905901	2.63025	2.63055	52
diazepam	dysaesthesia	skin and subcutaneous tissue disorders	epidermal and dermal conditions	1.3666	0.905901	2.63025	2.63055	52
diazepam	dysarthria	nervous system disorders	neurological disorders nec	1.19598	1.0425	2.30252	2.30469	463
diazepam	dysarthria	psychiatric disorders	communication disorders and disturbances	1.19598	1.0425	2.30252	2.30469	463
diazepam	dyskinesia	nervous system disorders	movement disorders (incl parkinsonism)	1.16795	1.01295	2.25788	2.25994	454
diazepam	dysmorphism	congenital;familial and genetic disorders	musculoskeletal and connective tissue disorders congenital	1.10515	0.23418	2.24481	2.24488	15
diazepam	dysmorphism	musculoskeletal and connective tissue disorders	musculoskeletal and connective tissue disorders congenital	1.10515	0.23418	2.24481	2.24488	15
diazepam	dysplasia	general disorders and administration site conditions	tissue disorders nec	1.41096	0.64043	2.79442	2.79455	19
diazepam	dyspraxia	nervous system disorders	neurological disorders nec	2.17327	1.09608	5.53975	5.53991	10
diazepam	dystonia	nervous system disorders	movement disorders (incl parkinsonism)	1.45833	1.20243	2.77601	2.77708	167
diazepam	ear injury	ear and labyrinth disorders	aural disorders nec	1.33774	0.125147	2.8084	2.80845	8
diazepam	ear injury	injury;poisoning and procedural complications	injuries nec	1.33774	0.125147	2.8084	2.80845	8
diazepam	eating disorder symptom	metabolism and nutrition disorders	appetite and general nutritional disorders	1.6362	0.611798	3.46149	3.46159	11
diazepam	eating disorder symptom	psychiatric disorders	eating disorders and disturbances	1.6362	0.611798	3.46149	3.46159	11
diazepam	eczema eyelids	eye disorders	ocular infections; irritations and inflammations	2.17397	0.758917	6.4775	6.47762	6
diazepam	eczema eyelids	skin and subcutaneous tissue disorders	epidermal and dermal conditions	2.17397	0.758917	6.4775	6.47762	6
diazepam	electric shock	injury;poisoning and procedural complications	injuries nec	2.35263	1.65434	5.68139	5.68178	23
diazepam	electrocardiogram qrs complex prolonged	investigations	cardiac and vascular investigations (excl enzyme tests)	1.30914	0.8134	2.53004	2.53028	45
diazepam	electrocardiogram qrs complex shortened	investigations	cardiac and vascular investigations (excl enzyme tests)	2.39938	1.46092	6.40919	6.40944	13
diazepam	electrocardiogram st segment elevation	investigations	cardiac and vascular investigations (excl enzyme tests)	1.09589	0.486481	2.18594	2.18607	30
diazepam	electrocardiogram repolarisation abnormality	investigations	cardiac and vascular investigations (excl enzyme tests)	1.36732	0.525074	2.72694	2.72704	16
diazepam	electroencephalogram abnormal	investigations	neurological; special senses and psychiatric investigations	1.69009	1.26862	3.30687	3.30738	62
diazepam	emotional disorder	psychiatric disorders	mood disorders and disturbances nec	1.00496	0.798422	2.01653	2.01746	256
diazepam	emotional poverty	psychiatric disorders	mood disorders and disturbances nec	2.04819	1.25583	4.5756	4.57583	18
diazepam	endocrine disorder	endocrine disorders	endocrine and glandular disorders nec	1.21486	0.190457	2.47965	2.47971	11
diazepam	enterochromaffin cell hyperplasia	gastrointestinal disorders	gastrointestinal conditions nec	3.52872	2.31613	37.2386	37.2397	8
diazepam	epileptic encephalopathy	nervous system disorders	seizures (incl subtypes)	1.8999	0.337724	5.19452	5.19459	5
diazepam	epileptic encephalopathy	psychiatric disorders	cognitive and attention disorders and disturbances	1.8999	0.337724	5.19452	5.19459	5
diazepam	episcleritis	eye disorders	ocular infections; irritations and inflammations	1.474	0.535529	2.99838	2.99847	13
diazepam	episcleritis	immune system disorders	immune disorders nec	1.474	0.535529	2.99838	2.99847	13
diazepam	euphoric mood	psychiatric disorders	mood disorders and disturbances nec	1.31986	0.968682	2.5283	2.52879	89
diazepam	exposure to toxic agent	injury;poisoning and procedural complications	exposures; chemical injuries and poisoning	1.2383	0.299831	2.49972	2.49979	13
diazepam	exposure via ingestion	injury;poisoning and procedural complications	exposures; chemical injuries and poisoning	3.35528	3.07766	10.8682	10.8733	142
diazepam	extensor plantar response	nervous system disorders	neurological disorders nec	0.994527	0.0916823	2.0718	2.07186	14
diazepam	extrapyramidal disorder	nervous system disorders	movement disorders (incl parkinsonism)	1.41113	1.16672	2.68409	2.6852	183
diazepam	extravascular haemolysis	blood and lymphatic system disorders	haemolyses and related conditions	2.22203	0.659849	7.49836	7.49848	5
diazepam	extremity contracture	musculoskeletal and connective tissue disorders	musculoskeletal and connective tissue disorders nec	1.18069	0.364524	2.36353	2.36361	17
diazepam	eye haematoma	eye disorders	ocular haemorrhages and vascular disorders nec	1.94696	0.384784	5.46374	5.46383	5
diazepam	eye haematoma	injury;poisoning and procedural complications	injuries nec	1.94696	0.384784	5.46374	5.46383	5
diazepam	eye haematoma	vascular disorders	vascular haemorrhagic disorders	1.94696	0.384784	5.46374	5.46383	5
diazepam	facet joint syndrome	musculoskeletal and connective tissue disorders	joint disorders	1.09375	0.43804	2.18909	2.1892	26
diazepam	facet joint syndrome	nervous system disorders	spinal cord and nerve root disorders	1.09375	0.43804	2.18909	2.1892	26
diazepam	facial nerve disorder	nervous system disorders	cranial nerve disorders (excl neoplasms)	1.94174	1.0995	4.25426	4.25445	16
diazepam	facial spasm	nervous system disorders	cranial nerve disorders (excl neoplasms)	1.44464	0.573663	2.90298	2.90309	15
diazepam	feeding intolerance	metabolism and nutrition disorders	food intolerance syndromes	2.10863	0.969666	5.34958	5.34972	9
diazepam	feeding intolerance	pregnancy; puerperium and perinatal conditions	neonatal and perinatal conditions	2.10863	0.969666	5.34958	5.34972	9
diazepam	feeling drunk	general disorders and administration site conditions	general system disorders nec	1.3096	0.983333	2.50713	2.50768	103
diazepam	feeling of body temperature change	general disorders and administration site conditions	general system disorders nec	1.36065	1.00123	2.60347	2.60396	85
diazepam	feeling of despair	psychiatric disorders	depressed mood disorders and disturbances	1.67624	1.26788	3.27054	3.27108	66
diazepam	feelings of worthlessness	psychiatric disorders	depressed mood disorders and disturbances	1.39863	0.495784	2.8143	2.81439	14
diazepam	flashback	psychiatric disorders	disturbances in thinking and perception	3.08436	2.45307	10.0358	10.0367	28
diazepam	flat affect	psychiatric disorders	mood disorders and disturbances nec	1.19886	0.555704	2.36091	2.36105	27
diazepam	floppy infant	musculoskeletal and connective tissue disorders	muscle disorders	2.30977	0.747586	8.37434	8.37447	5
diazepam	floppy infant	nervous system disorders	neuromuscular disorders	2.30977	0.747586	8.37434	8.37447	5
diazepam	floppy infant	pregnancy; puerperium and perinatal conditions	neonatal and perinatal conditions	2.30977	0.747586	8.37434	8.37447	5
diazepam	fluid intake reduced	metabolism and nutrition disorders	electrolyte and fluid balance conditions	0.993603	0.513829	2.01762	2.01779	48
diazepam	foaming at mouth	gastrointestinal disorders	oral soft tissue conditions	1.68362	1.06355	3.36165	3.3619	29
diazepam	foaming at mouth	general disorders and administration site conditions	general system disorders nec	1.68362	1.06355	3.36165	3.3619	29
diazepam	foaming at mouth	nervous system disorders	neurological disorders nec	1.68362	1.06355	3.36165	3.3619	29
diazepam	foetal death	general disorders and administration site conditions	fatal outcomes	1.11758	0.652329	2.20235	2.20257	51
diazepam	foetal death	pregnancy; puerperium and perinatal conditions	abortions and stillbirth	1.11758	0.652329	2.20235	2.20257	51
diazepam	foramen magnum stenosis	congenital;familial and genetic disorders	musculoskeletal and connective tissue disorders congenital	2.88198	1.85758	10.6558	10.6562	11
diazepam	foramen magnum stenosis	musculoskeletal and connective tissue disorders	musculoskeletal and connective tissue disorders congenital	2.88198	1.85758	10.6558	10.6562	11
diazepam	frontotemporal dementia	nervous system disorders	mental impairment disorders	1.90515	0.602788	4.70723	4.70732	7
diazepam	frontotemporal dementia	psychiatric disorders	dementia and amnestic conditions	1.90515	0.602788	4.70723	4.70732	7
diazepam	gait deviation	general disorders and administration site conditions	general system disorders nec	2.36655	1.06419	7.46712	7.46728	7
diazepam	gait deviation	nervous system disorders	neurological disorders nec	2.36655	1.06419	7.46712	7.46728	7
diazepam	galactorrhoea	endocrine disorders	hypothalamus and pituitary gland disorders	1.51566	1.0504	2.928	2.92835	51
diazepam	galactorrhoea	reproductive system and breast disorders	breast disorders	1.51566	1.0504	2.928	2.92835	51
diazepam	gallbladder cholesterolosis	hepatobiliary disorders	gallbladder disorders	1.0289	0.236532	2.10767	2.10775	18
diazepam	gastric lavage	surgical and medical procedures	gastrointestinal therapeutic procedures	3.05197	1.91301	14.4654	14.4659	9
diazepam	gastric ph decreased	investigations	gastrointestinal investigations	2.4137	1.83323	5.77817	5.77874	33
diazepam	gastrointestinal candidiasis	gastrointestinal disorders	gastrointestinal infections	1.50048	0.0854271	3.3602	3.36025	6
diazepam	gastrointestinal candidiasis	infections and infestations	fungal infectious disorders	1.50048	0.0854271	3.3602	3.36025	6
diazepam	gastrointestinal hypomotility	gastrointestinal disorders	gastrointestinal motility and defaecation conditions	1.20852	0.392348	2.41314	2.41322	17
diazepam	gaze palsy	eye disorders	ocular neuromuscular disorders	1.36942	0.598887	2.70884	2.70895	19
diazepam	gaze palsy	nervous system disorders	neurological disorders nec	1.36942	0.598887	2.70884	2.70895	19
diazepam	generalised anxiety disorder	psychiatric disorders	anxiety disorders and symptoms	1.84369	1.32395	3.73451	3.73491	41
diazepam	generalised tonic-clonic seizure	nervous system disorders	seizures (incl subtypes)	1.30014	1.02542	2.48523	2.486	145
diazepam	genital discharge	reproductive system and breast disorders	reproductive tract disorders nec	1.88229	0.467239	4.80029	4.80037	6
diazepam	genital erosion	reproductive system and breast disorders	reproductive tract disorders nec	2.28567	1.26127	6.00097	6.00117	11
diazepam	genital neoplasm malignant female	neoplasms benign; malignant and unspecified (incl cysts and polyps)	reproductive neoplasms female malignant and unspecified	2.05499	0.75263	5.43063	5.43074	7
diazepam	genital neoplasm malignant female	reproductive system and breast disorders	reproductive tract disorders nec	2.05499	0.75263	5.43063	5.43074	7
diazepam	genital ulceration	reproductive system and breast disorders	reproductive tract disorders nec	1.65699	0.579808	3.5593	3.55939	10
diazepam	genital ulceration	skin and subcutaneous tissue disorders	skin and subcutaneous tissue disorders nec	1.65699	0.579808	3.5593	3.55939	10
diazepam	gingival oedema	gastrointestinal disorders	dental and gingival conditions	1.69174	0.479145	3.78281	3.78289	8
diazepam	gingival oedema	metabolism and nutrition disorders	electrolyte and fluid balance conditions	1.69174	0.479145	3.78281	3.78289	8
diazepam	groin abscess	infections and infestations	infections - pathogen unspecified	1.08915	0.150686	2.23155	2.23161	13
diazepam	groin abscess	musculoskeletal and connective tissue disorders	musculoskeletal and connective tissue disorders nec	1.08915	0.150686	2.23155	2.23161	13
diazepam	gun shot wound	injury;poisoning and procedural complications	injuries nec	1.2954	0.0828056	2.71275	2.7128	8
diazepam	h1n1 influenza	infections and infestations	viral infectious disorders	1.91687	1.3364	3.97443	3.97479	33
diazepam	h1n1 influenza	respiratory;thoracic and mediastinal disorders	respiratory tract infections	1.91687	1.3364	3.97443	3.97479	33
diazepam	haemoperitoneum	gastrointestinal disorders	peritoneal and retroperitoneal conditions	2.01857	0.879602	4.93241	4.93254	9
diazepam	haemoperitoneum	injury;poisoning and procedural complications	injuries nec	2.01857	0.879602	4.93241	4.93254	9
diazepam	haemoperitoneum	vascular disorders	vascular haemorrhagic disorders	2.01857	0.879602	4.93241	4.93254	9
diazepam	head circumference abnormal	investigations	physical examination and organ system status topics	2.65972	1.24467	11.6877	11.6879	6
diazepam	head titubation	nervous system disorders	movement disorders (incl parkinsonism)	1.19533	0.379157	2.38948	2.38956	17
diazepam	helplessness	psychiatric disorders	psychiatric and behavioural symptoms nec	2.02743	0.950249	4.86986	4.87	10
diazepam	hepatic necrosis	hepatobiliary disorders	hepatic and hepatobiliary disorders	1.29001	0.829308	2.49004	2.49032	52
diazepam	hepatitis alcoholic	hepatobiliary disorders	hepatic and hepatobiliary disorders	2.05116	0.636108	5.68923	5.68933	6
diazepam	homicidal ideation	psychiatric disorders	personality disorders and disturbances in behaviour	1.4903	1.01052	2.87841	2.87873	48
diazepam	homicide	social circumstances	legal issues	1.94417	0.866983	4.53125	4.53137	10
diazepam	hostility	psychiatric disorders	personality disorders and disturbances in behaviour	1.69903	1.18562	3.35795	3.35831	42
diazepam	housebound	social circumstances	lifestyle issues	3.00608	2.10324	11.0284	11.0289	14
diazepam	hyperacusis	ear and labyrinth disorders	hearing disorders	1.59446	1.15854	3.09122	3.09166	58
diazepam	hyperacusis	nervous system disorders	cranial nerve disorders (excl neoplasms)	1.59446	1.15854	3.09122	3.09166	58
diazepam	hyperammonaemic encephalopathy	metabolism and nutrition disorders	protein and amino acid metabolism disorders nec	1.04861	0.110145	2.16418	2.16424	13
diazepam	hyperammonaemic encephalopathy	nervous system disorders	encephalopathies	1.04861	0.110145	2.16418	2.16424	13
diazepam	hypercapnic coma	metabolism and nutrition disorders	acid-base disorders	2.60916	1.39657	9.16094	9.16117	8
diazepam	hypercapnic coma	nervous system disorders	neurological disorders nec	2.60916	1.39657	9.16094	9.16117	8
diazepam	hypercapnic coma	respiratory;thoracic and mediastinal disorders	respiratory disorders nec	2.60916	1.39657	9.16094	9.16117	8
diazepam	hyperchloraemia	metabolism and nutrition disorders	electrolyte and fluid balance conditions	1.97438	1.10341	4.39601	4.3962	15
diazepam	hypergastrinaemia	gastrointestinal disorders	gastrointestinal conditions nec	3.33782	2.19885	21.6496	21.6503	9
diazepam	hypermagnesaemia	metabolism and nutrition disorders	bone; calcium; magnesium and phosphorus metabolism disorders	1.34093	0.316525	2.73604	2.73611	11
diazepam	hypermobility syndrome	musculoskeletal and connective tissue disorders	joint disorders	1.31812	0.293718	2.68755	2.68762	11
diazepam	hyperprolactinaemia	endocrine disorders	hypothalamus and pituitary gland disorders	1.67049	1.15708	3.28899	3.28934	42
diazepam	hyperpyrexia	general disorders and administration site conditions	body temperature conditions	1.18987	0.56981	2.34157	2.34171	29
diazepam	hyperreflexia	nervous system disorders	neurological disorders nec	1.13742	0.652493	2.23597	2.23618	47
diazepam	hypertonia	musculoskeletal and connective tissue disorders	muscle disorders	1.17792	0.698148	2.30095	2.30118	48
diazepam	hypertonia	nervous system disorders	neuromuscular disorders	1.17792	0.698148	2.30095	2.30118	48
diazepam	hypertonia neonatal	musculoskeletal and connective tissue disorders	muscle disorders	2.31793	1.10534	6.74676	6.74693	8
diazepam	hypertonia neonatal	nervous system disorders	neuromuscular disorders	2.31793	1.10534	6.74676	6.74693	8
diazepam	hypertonia neonatal	pregnancy; puerperium and perinatal conditions	neonatal and perinatal conditions	2.31793	1.10534	6.74676	6.74693	8
diazepam	hypervigilance	psychiatric disorders	psychiatric and behavioural symptoms nec	1.8517	1.03553	3.94125	3.94143	17
diazepam	hypochromic anaemia	blood and lymphatic system disorders	anaemias nonhaemolytic and marrow depression	1.13554	0.385147	2.27281	2.2729	20
diazepam	hypomania	psychiatric disorders	manic and bipolar mood disorders and disturbances	2.37295	2.04345	5.35353	5.35511	101
diazepam	hyporeflexia	nervous system disorders	neurological disorders nec	1.23108	0.599792	2.41478	2.41492	28
diazepam	hyporesponsive to stimuli	nervous system disorders	neurological disorders nec	1.3216	0.297203	2.6949	2.69497	11
diazepam	hypothermia	general disorders and administration site conditions	body temperature conditions	1.56099	1.28239	2.98755	2.98856	141
diazepam	hypothermia	injury;poisoning and procedural complications	injuries by physical agents	1.56099	1.28239	2.98755	2.98856	141
diazepam	hypotonia	musculoskeletal and connective tissue disorders	muscle disorders	1.68131	1.38997	3.25517	3.25621	129
diazepam	hypotonia	nervous system disorders	neuromuscular disorders	1.68131	1.38997	3.25517	3.25621	129
diazepam	hypotonia neonatal	musculoskeletal and connective tissue disorders	muscle disorders	2.58533	1.96526	6.67152	6.67211	29
diazepam	hypotonia neonatal	nervous system disorders	neuromuscular disorders	2.58533	1.96526	6.67152	6.67211	29
diazepam	hypotonia neonatal	pregnancy; puerperium and perinatal conditions	neonatal and perinatal conditions	2.58533	1.96526	6.67152	6.67211	29
diazepam	hypoventilation	respiratory;thoracic and mediastinal disorders	respiratory disorders nec	1.08054	0.60077	2.14651	2.1467	48
diazepam	hypoxic-ischaemic encephalopathy	nervous system disorders	encephalopathies	1.20475	0.633046	2.35895	2.35912	34
diazepam	hypoxic-ischaemic encephalopathy	respiratory;thoracic and mediastinal disorders	respiratory disorders nec	1.20475	0.633046	2.35895	2.35912	34
diazepam	hypoxic-ischaemic encephalopathy	vascular disorders	arteriosclerosis; stenosis; vascular insufficiency and necrosis	1.20475	0.633046	2.35895	2.35912	34
diazepam	iliotibial band syndrome	injury;poisoning and procedural complications	injuries nec	1.58297	0.50579	3.34974	3.34982	10
diazepam	iliotibial band syndrome	musculoskeletal and connective tissue disorders	tendon; ligament and cartilage disorders	1.58297	0.50579	3.34974	3.34982	10
diazepam	illogical thinking	psychiatric disorders	disturbances in thinking and perception	3.24242	2.30395	14.5609	14.5615	13
diazepam	illusion	psychiatric disorders	disturbances in thinking and perception	1.75126	1.06806	3.56638	3.56661	24
diazepam	immobilisation prolonged	social circumstances	lifestyle issues	3.36572	2.42726	16.7607	16.7615	13
diazepam	immunoglobulins decreased	investigations	immunology and allergy investigations	0.994294	0.0558269	2.07734	2.07739	13
diazepam	impaired driving ability	social circumstances	lifestyle issues	1.0283	0.715499	2.05515	2.05557	112
diazepam	impaired reasoning	psychiatric disorders	disturbances in thinking and perception	2.61236	1.63372	7.92092	7.92122	12
diazepam	impaired self-care	general disorders and administration site conditions	general system disorders nec	1.18609	0.614395	2.32741	2.32758	34
diazepam	impaired self-care	psychiatric disorders	psychiatric and behavioural symptoms nec	1.18609	0.614395	2.32741	2.32758	34
diazepam	implant site extravasation	general disorders and administration site conditions	administration site reactions	2.1811	1.33886	5.15715	5.15739	16
diazepam	implant site extravasation	injury;poisoning and procedural complications	administration site reactions	2.1811	1.33886	5.15715	5.15739	16
diazepam	implant site infection	general disorders and administration site conditions	administration site reactions	1.06981	0.166969	2.19218	2.19224	14
diazepam	implant site infection	infections and infestations	infections - pathogen unspecified	1.06981	0.166969	2.19218	2.19224	14
diazepam	implant site infection	injury;poisoning and procedural complications	administration site reactions	1.06981	0.166969	2.19218	2.19224	14
diazepam	implant site swelling	general disorders and administration site conditions	administration site reactions	1.80178	0.86331	3.88614	3.88627	13
diazepam	implant site swelling	injury;poisoning and procedural complications	administration site reactions	1.80178	0.86331	3.88614	3.88627	13
diazepam	impulsive behaviour	psychiatric disorders	impulse control disorders nec	1.88117	1.36776	3.83534	3.83577	42
diazepam	inadequate analgesia	general disorders and administration site conditions	therapeutic and nontherapeutic effects (excl toxicity)	1.54796	1.15715	2.97995	2.98046	72
diazepam	inadequate analgesia	injury;poisoning and procedural complications	procedural related injuries and complications nec	1.54796	1.15715	2.97995	2.98046	72
diazepam	inappropriate affect	psychiatric disorders	mood disorders and disturbances nec	1.2437	0.473166	2.4665	2.4666	19
diazepam	infantile spasms	nervous system disorders	seizures (incl subtypes)	1.65526	0.240207	3.86786	3.86792	6
diazepam	infantile spasms	psychiatric disorders	cognitive and attention disorders and disturbances	1.65526	0.240207	3.86786	3.86792	6
diazepam	inguinal hernia	gastrointestinal disorders	abdominal hernias and other abdominal wall conditions	1.18553	0.565471	2.33421	2.33435	29
diazepam	intentional overdose	injury;poisoning and procedural complications	overdoses and underdoses nec	2.61463	2.51854	6.22727	6.24952	1180
diazepam	intentional self-injury	injury;poisoning and procedural complications	injuries nec	2.76308	2.6177	6.93954	6.95056	516
diazepam	intentional self-injury	psychiatric disorders	suicidal and self-injurious behaviours nec	2.76308	2.6177	6.93954	6.95056	516
diazepam	intervertebral disc disorder	musculoskeletal and connective tissue disorders	musculoskeletal and connective tissue deformities (incl intervertebral disc disorders)	1.1965	0.837086	2.31785	2.31825	85
diazepam	intervertebral disc operation	surgical and medical procedures	nervous system; skull and spine therapeutic procedures	1.45284	0.636665	2.90013	2.90024	17
diazepam	intestinal prolapse	gastrointestinal disorders	gastrointestinal conditions nec	1.33536	0.122762	2.80291	2.80296	8
diazepam	intestinal pseudo-obstruction	gastrointestinal disorders	gastrointestinal motility and defaecation conditions	2.35007	1.2111	6.70643	6.70662	9
diazepam	intrusive thoughts	psychiatric disorders	disturbances in thinking and perception	2.11228	0.973315	5.36738	5.36752	9
diazepam	irritability	general disorders and administration site conditions	general system disorders nec	1.03424	0.881584	2.05636	2.05814	468
diazepam	irritability	psychiatric disorders	mood disorders and disturbances nec	1.03424	0.881584	2.05636	2.05814	468
diazepam	jaundice cholestatic	hepatobiliary disorders	hepatic and hepatobiliary disorders	1.8214	1.43331	3.62293	3.62362	73
diazepam	judgement impaired	nervous system disorders	mental impairment disorders	2.0717	1.5	4.45407	4.45449	34
diazepam	judgement impaired	psychiatric disorders	personality disorders and disturbances in behaviour	2.0717	1.5	4.45407	4.45449	34
diazepam	junctional ectopic tachycardia	cardiac disorders	cardiac arrhythmias	3.11955	2.30338	11.562	11.5626	17
diazepam	junctional ectopic tachycardia	injury;poisoning and procedural complications	procedural related injuries and complications nec	3.11955	2.30338	11.562	11.5626	17
diazepam	junctional ectopic tachycardia	pregnancy; puerperium and perinatal conditions	neonatal and perinatal conditions	3.11955	2.30338	11.562	11.5626	17
diazepam	kidney enlargement	renal and urinary disorders	renal disorders (excl nephropathies)	1.20657	0.227931	2.45075	2.45081	12
diazepam	lack of spontaneous speech	psychiatric disorders	communication disorders and disturbances	1.68937	0.550403	3.70781	3.7079	9
diazepam	lactate pyruvate ratio increased	investigations	metabolic; nutritional and blood gas investigations	2.59709	1.03491	12.6205	12.6207	5
diazepam	libido decreased	psychiatric disorders	sexual dysfunctions; disturbances and gender identity disorders	1.05844	0.622518	2.10879	2.10902	58
diazepam	libido decreased	reproductive system and breast disorders	sexual function and fertility disorders	1.05844	0.622518	2.10879	2.10902	58
diazepam	lichen sclerosus	reproductive system and breast disorders	reproductive tract disorders nec	1.06056	0.0361637	2.20136	2.20141	11
diazepam	lichen sclerosus	skin and subcutaneous tissue disorders	epidermal and dermal conditions	1.06056	0.0361637	2.20136	2.20141	11
diazepam	limb crushing injury	injury;poisoning and procedural complications	injuries nec	1.12001	0.0956123	2.30429	2.30434	11
diazepam	lip discolouration	gastrointestinal disorders	oral soft tissue conditions	1.34063	0.469657	2.68146	2.68155	15
diazepam	lip erosion	gastrointestinal disorders	oral soft tissue conditions	1.19879	0.406418	2.39036	2.39045	18
diazepam	logorrhoea	nervous system disorders	neurological disorders nec	1.78561	1.34968	3.54691	3.54744	58
diazepam	logorrhoea	psychiatric disorders	communication disorders and disturbances	1.78561	1.34968	3.54691	3.54744	58
diazepam	lordosis	musculoskeletal and connective tissue disorders	musculoskeletal and connective tissue deformities (incl intervertebral disc disorders)	1.24102	0.216618	2.53058	2.53064	11
diazepam	loss of control of legs	general disorders and administration site conditions	general system disorders nec	1.02732	0.455623	2.07604	2.07617	34
diazepam	mania	psychiatric disorders	manic and bipolar mood disorders and disturbances	1.57175	1.34254	3.00345	3.00495	208
diazepam	marchiafava-bignami disease	nervous system disorders	encephalopathies	3.65691	2.35455	92.9241	92.9264	7
diazepam	marital problem	social circumstances	family issues	2.09865	1.22767	4.86105	4.86126	15
diazepam	mean cell haemoglobin increased	investigations	haematology investigations (incl blood groups)	1.05521	0.323453	2.13953	2.13961	21
diazepam	meniere's disease	ear and labyrinth disorders	inner ear and viiith cranial nerve disorders	1.06562	0.351175	2.15327	2.15336	22
diazepam	meniere's disease	gastrointestinal disorders	gastrointestinal signs and symptoms	1.06562	0.351175	2.15327	2.15336	22
diazepam	meniere's disease	nervous system disorders	neurological disorders nec	1.06562	0.351175	2.15327	2.15336	22
diazepam	meningomyelocele	congenital;familial and genetic disorders	neurological disorders congenital	1.88616	0.747198	4.38884	4.38895	9
diazepam	meningomyelocele	nervous system disorders	congenital and peripartum neurological conditions	1.88616	0.747198	4.38884	4.38895	9
diazepam	mental retardation	nervous system disorders	mental impairment disorders	3.01807	2.1471	10.9053	10.9059	15
diazepam	metabolic syndrome	endocrine disorders	glucose metabolism disorders (incl diabetes mellitus)	0.995641	0.203272	2.05661	2.05668	18
diazepam	metabolic syndrome	metabolism and nutrition disorders	glucose metabolism disorders (incl diabetes mellitus)	0.995641	0.203272	2.05661	2.05668	18
diazepam	metabolic syndrome	vascular disorders	vascular hypertensive disorders	0.995641	0.203272	2.05661	2.05668	18
diazepam	microcephaly	congenital;familial and genetic disorders	musculoskeletal and connective tissue disorders congenital	1.72113	0.74249	3.67298	3.6731	12
diazepam	microcephaly	musculoskeletal and connective tissue disorders	musculoskeletal and connective tissue disorders congenital	1.72113	0.74249	3.67298	3.6731	12
diazepam	micrognathia	musculoskeletal and connective tissue disorders	musculoskeletal and connective tissue disorders congenital	2.27159	1.059	6.44354	6.44369	8
diazepam	micturition frequency decreased	renal and urinary disorders	urinary tract signs and symptoms	1.1569	0.132494	2.3708	2.37085	11
diazepam	miosis	eye disorders	ocular neuromuscular disorders	2.70534	2.4502	6.73695	6.74041	168
diazepam	miosis	nervous system disorders	neurological disorders nec	2.70534	2.4502	6.73695	6.74041	168
diazepam	mitochondrial cytopathy	metabolism and nutrition disorders	metabolism disorders nec	1.42817	0.125811	3.07847	3.07852	7
diazepam	mitochondrial myopathy	congenital;familial and genetic disorders	cytoplasmic disorders congenital	1.70648	0.1443	4.25679	4.25685	5
diazepam	mitochondrial myopathy	musculoskeletal and connective tissue disorders	muscle disorders	1.70648	0.1443	4.25679	4.25685	5
diazepam	moaning	general disorders and administration site conditions	general system disorders nec	1.17137	0.355196	2.34714	2.34722	17
diazepam	moaning	psychiatric disorders	mood disorders and disturbances nec	1.17137	0.355196	2.34714	2.34722	17
diazepam	monoplegia	nervous system disorders	movement disorders (incl parkinsonism)	1.15068	0.665752	2.25724	2.25746	47
diazepam	mood swings	psychiatric disorders	mood disorders and disturbances nec	1.05702	0.857765	2.09105	2.09213	275
diazepam	morbid thoughts	psychiatric disorders	disturbances in thinking and perception	1.91309	1.2148	4.04103	4.04128	23
diazepam	mucosal erosion	general disorders and administration site conditions	general system disorders nec	1.52021	0.821918	3.00645	3.00662	23
diazepam	multiple lentigines syndrome	cardiac disorders	congenital cardiac disorders	2.90794	1.88354	10.9518	10.9522	11
diazepam	multiple lentigines syndrome	congenital;familial and genetic disorders	skin and subcutaneous tissue disorders congenital	2.90794	1.88354	10.9518	10.9522	11
diazepam	multiple lentigines syndrome	skin and subcutaneous tissue disorders	skin and subcutaneous tissue disorders nec	2.90794	1.88354	10.9518	10.9522	11
diazepam	muscle contractions involuntary	musculoskeletal and connective tissue disorders	muscle disorders	1.38252	0.875206	2.66923	2.66949	43
diazepam	muscle contractions involuntary	nervous system disorders	neuromuscular disorders	1.38252	0.875206	2.66923	2.66949	43
diazepam	muscle rigidity	musculoskeletal and connective tissue disorders	muscle disorders	1.85535	1.60958	3.67185	3.67359	181
diazepam	muscle rigidity	nervous system disorders	neuromuscular disorders	1.85535	1.60958	3.67185	3.67359	181
diazepam	muscle spasticity	musculoskeletal and connective tissue disorders	muscle disorders	1.00129	0.728453	2.0143	2.01483	147
diazepam	muscle spasticity	nervous system disorders	neuromuscular disorders	1.00129	0.728453	2.0143	2.01483	147
diazepam	mutism	nervous system disorders	neurological disorders nec	1.87239	1.2411	3.87483	3.87512	28
diazepam	mutism	psychiatric disorders	communication disorders and disturbances	1.87239	1.2411	3.87483	3.87512	28
diazepam	mydriasis	eye disorders	ocular neuromuscular disorders	1.79737	1.55428	3.52384	3.52551	185
diazepam	mydriasis	nervous system disorders	neurological disorders nec	1.79737	1.55428	3.52384	3.52551	185
diazepam	myocardial fibrosis	cardiac disorders	myocardial disorders	2.47984	1.7654	6.31833	6.31875	22
diazepam	myoclonic epilepsy	nervous system disorders	seizures (incl subtypes)	1.55614	0.713895	3.14923	3.14935	16
diazepam	myoclonus	nervous system disorders	neurological disorders nec	1.32219	1.05029	2.52386	2.52467	148
diazepam	myofascial pain syndrome	musculoskeletal and connective tissue disorders	muscle disorders	1.47579	0.920503	2.86674	2.86698	36
diazepam	myoglobin urine present	investigations	musculoskeletal and soft tissue investigations (excl enzyme tests)	3.19649	2.32551	13.0177	13.0184	15
diazepam	myosclerosis	musculoskeletal and connective tissue disorders	muscle disorders	2.02909	1.00469	4.7964	4.79655	11
diazepam	nail avulsion	injury;poisoning and procedural complications	injuries nec	1.93391	0.856722	4.4915	4.49163	10
diazepam	nail avulsion	skin and subcutaneous tissue disorders	skin appendage conditions	1.93391	0.856722	4.4915	4.49163	10
diazepam	nasal turbinate hypertrophy	respiratory;thoracic and mediastinal disorders	upper respiratory tract disorders (excl infections)	1.62184	0.805671	3.29895	3.29909	17
diazepam	neck injury	injury;poisoning and procedural complications	injuries nec	1.02782	0.487608	2.07338	2.07353	38
diazepam	necrotising colitis	gastrointestinal disorders	gastrointestinal inflammatory conditions	1.23302	0.0204256	2.57857	2.57862	8
diazepam	negativism	psychiatric disorders	personality disorders and disturbances in behaviour	2.29562	1.42465	5.71949	5.71975	15
diazepam	neglect of personal appearance	psychiatric disorders	psychiatric and behavioural symptoms nec	2.27616	1.06357	6.47263	6.47278	8
diazepam	neonatal complications of substance abuse	injury;poisoning and procedural complications	exposures; chemical injuries and poisoning	3.51959	2.10454	119.474	119.476	6
diazepam	neonatal complications of substance abuse	pregnancy; puerperium and perinatal conditions	neonatal and perinatal conditions	3.51959	2.10454	119.474	119.476	6
diazepam	neonatal complications of substance abuse	psychiatric disorders	psychiatric disorders nec	3.51959	2.10454	119.474	119.476	6
diazepam	neonatal disorder	pregnancy; puerperium and perinatal conditions	neonatal and perinatal conditions	1.58454	0.681697	3.24994	3.25005	14
diazepam	neonatal hypoxia	pregnancy; puerperium and perinatal conditions	neonatal and perinatal conditions	1.67582	0.373457	3.8188	3.81887	7
diazepam	neonatal hypoxia	respiratory;thoracic and mediastinal disorders	neonatal respiratory disorders	1.67582	0.373457	3.8188	3.81887	7
diazepam	neuroendocrine tumour	endocrine disorders	neoplastic and ectopic endocrinopathies	1.46263	0.438226	3.01195	3.01203	11
diazepam	neuroendocrine tumour	neoplasms benign; malignant and unspecified (incl cysts and polyps)	endocrine neoplasms malignant and unspecified	1.46263	0.438226	3.01195	3.01203	11
diazepam	neurogenic bladder	nervous system disorders	spinal cord and nerve root disorders	0.979477	0.43188	2.00357	2.0037	37
diazepam	neurogenic bladder	renal and urinary disorders	bladder and bladder neck disorders (excl calculi)	0.979477	0.43188	2.00357	2.0037	37
diazepam	neuroleptic malignant syndrome	general disorders and administration site conditions	body temperature conditions	2.40576	2.19109	5.41333	5.41709	237
diazepam	neuroleptic malignant syndrome	injury;poisoning and procedural complications	exposures; chemical injuries and poisoning	2.40576	2.19109	5.41333	5.41709	237
diazepam	neuroleptic malignant syndrome	musculoskeletal and connective tissue disorders	muscle disorders	2.40576	2.19109	5.41333	5.41709	237
diazepam	neuroleptic malignant syndrome	nervous system disorders	neuromuscular disorders	2.40576	2.19109	5.41333	5.41709	237
diazepam	neurological decompensation	nervous system disorders	neurological disorders nec	1.48137	0.850074	2.89968	2.89988	28
diazepam	neurosis	psychiatric disorders	anxiety disorders and symptoms	2.37938	1.5084	6.13736	6.13763	15
diazepam	newborn persistent pulmonary hypertension	congenital;familial and genetic disorders	cardiac and vascular disorders congenital	3.22955	2.01695	20.7781	20.7786	8
diazepam	newborn persistent pulmonary hypertension	pregnancy; puerperium and perinatal conditions	neonatal and perinatal conditions	3.22955	2.01695	20.7781	20.7786	8
diazepam	newborn persistent pulmonary hypertension	respiratory;thoracic and mediastinal disorders	pulmonary vascular disorders	3.22955	2.01695	20.7781	20.7786	8
diazepam	newborn persistent pulmonary hypertension	vascular disorders	vascular hypertensive disorders	3.22955	2.01695	20.7781	20.7786	8
diazepam	nightmare	psychiatric disorders	sleep disorders and disturbances	1.59298	1.43162	3.04116	3.04424	419
diazepam	normocytic anaemia	blood and lymphatic system disorders	anaemias nonhaemolytic and marrow depression	1.05041	0.0260075	2.18429	2.18433	11
diazepam	nuchal rigidity	musculoskeletal and connective tissue disorders	muscle disorders	1.5204	0.617557	3.09175	3.09185	14
diazepam	nuchal rigidity	nervous system disorders	neuromuscular disorders	1.5204	0.617557	3.09175	3.09185	14
diazepam	nystagmus	eye disorders	ocular neuromuscular disorders	1.17601	0.743837	2.2921	2.29237	59
diazepam	nystagmus	nervous system disorders	neurological disorders nec	1.17601	0.743837	2.2921	2.29237	59
diazepam	obsessive-compulsive disorder	psychiatric disorders	anxiety disorders and symptoms	1.00667	0.621231	2.02885	2.02913	74
diazepam	occipital neuralgia	nervous system disorders	headaches	1.45596	0.584986	2.92828	2.92839	15
diazepam	occupational exposure to product	injury;poisoning and procedural complications	exposures; chemical injuries and poisoning	1.26598	0.241583	2.58026	2.58032	11
diazepam	oculogyric crisis	eye disorders	ocular neuromuscular disorders	2.12232	1.49102	4.6787	4.67907	28
diazepam	oculogyric crisis	nervous system disorders	movement disorders (incl parkinsonism)	2.12232	1.49102	4.6787	4.67907	28
diazepam	oesophageal motility disorder	gastrointestinal disorders	gastrointestinal motility and defaecation conditions	1.42762	0.215021	3.02466	3.02471	8
diazepam	opisthotonus	nervous system disorders	movement disorders (incl parkinsonism)	2.34097	1.40251	6.09083	6.09106	13
diazepam	oral discharge	gastrointestinal disorders	oral soft tissue conditions	2.04143	1.10296	4.72564	4.72581	13
diazepam	oromandibular dystonia	nervous system disorders	movement disorders (incl parkinsonism)	1.97515	0.996509	4.52267	4.52282	12
diazepam	oropharyngeal oedema	gastrointestinal disorders	oral soft tissue conditions	2.97497	1.95057	11.7691	11.7695	11
diazepam	oropharyngeal oedema	immune system disorders	allergic conditions	2.97497	1.95057	11.7691	11.7695	11
diazepam	oropharyngeal oedema	respiratory;thoracic and mediastinal disorders	upper respiratory tract disorders (excl infections)	2.97497	1.95057	11.7691	11.7695	11
diazepam	oropharyngeal oedema	skin and subcutaneous tissue disorders	angioedema and urticaria	2.97497	1.95057	11.7691	11.7695	11
diazepam	osteochondritis	musculoskeletal and connective tissue disorders	tendon; ligament and cartilage disorders	2.72704	1.58808	9.86482	9.8651	9
diazepam	osteoporosis postmenopausal	metabolism and nutrition disorders	bone; calcium; magnesium and phosphorus metabolism disorders	1.68008	0.602897	3.62775	3.62784	10
diazepam	osteoporosis postmenopausal	musculoskeletal and connective tissue disorders	bone disorders (excl congenital and fractures)	1.68008	0.602897	3.62775	3.62784	10
diazepam	osteoporosis postmenopausal	reproductive system and breast disorders	menopause related conditions	1.68008	0.602897	3.62775	3.62784	10
diazepam	ovarian atrophy	endocrine disorders	endocrine disorders of gonadal function	2.02831	0.613257	5.55693	5.55702	6
diazepam	ovarian atrophy	reproductive system and breast disorders	ovarian and fallopian tube disorders	2.02831	0.613257	5.55693	5.55702	6
diazepam	ovarian germ cell cancer stage ii	neoplasms benign; malignant and unspecified (incl cysts and polyps)	reproductive neoplasms female malignant and unspecified	3.33222	2.25503	19.3741	19.3748	10
diazepam	ovarian germ cell cancer stage ii	reproductive system and breast disorders	ovarian and fallopian tube disorders	3.33222	2.25503	19.3741	19.3748	10
diazepam	overdose	injury;poisoning and procedural complications	overdoses and underdoses nec	1.17793	1.09145	2.2715	2.27819	1457
diazepam	oxygen saturation abnormal	investigations	metabolic; nutritional and blood gas investigations	1.22283	0.651127	2.38995	2.39012	34
diazepam	pco2 increased	investigations	metabolic; nutritional and blood gas investigations	2.23248	1.62307	5.06484	5.06528	30
diazepam	po2 increased	investigations	metabolic; nutritional and blood gas investigations	2.7994	2.18999	7.8774	7.87814	30
diazepam	palatal oedema	gastrointestinal disorders	oral soft tissue conditions	1.33138	0.254198	2.73604	2.73611	10
diazepam	pancreatic fibrosis	gastrointestinal disorders	exocrine pancreas conditions	4.13671	3.26573	44.0682	44.0706	15
diazepam	panic attack	psychiatric disorders	anxiety disorders and symptoms	1.5557	1.41566	2.96097	2.9649	556
diazepam	panic disorder	psychiatric disorders	anxiety disorders and symptoms	1.5111	1.10274	2.90612	2.90657	66
diazepam	panic reaction	psychiatric disorders	anxiety disorders and symptoms	1.76464	1.45994	3.45622	3.45726	118
diazepam	paradoxical drug reaction	general disorders and administration site conditions	therapeutic and nontherapeutic effects (excl toxicity)	1.58914	1.05601	3.10632	3.10662	39
diazepam	paralysis	nervous system disorders	movement disorders (incl parkinsonism)	1.13973	0.852825	2.22093	2.22152	133
diazepam	paranasal sinus inflammation	respiratory;thoracic and mediastinal disorders	upper respiratory tract disorders (excl infections)	2.37265	1.29546	6.64975	6.64996	10
diazepam	paranoia	psychiatric disorders	personality disorders and disturbances in behaviour	1.28312	1.03667	2.45326	2.4542	180
diazepam	parathyroid disorder	endocrine disorders	parathyroid gland disorders	1.01529	0.0366494	2.11771	2.11775	12
diazepam	parkinsonian gait	general disorders and administration site conditions	general system disorders nec	1.33536	0.122762	2.80291	2.80296	8
diazepam	parkinsonian gait	nervous system disorders	movement disorders (incl parkinsonism)	1.33536	0.122762	2.80291	2.80296	8
diazepam	parkinsonism	nervous system disorders	movement disorders (incl parkinsonism)	1.57151	1.25586	3.01586	3.01666	110
diazepam	parosmia	nervous system disorders	cranial nerve disorders (excl neoplasms)	1.01015	0.619343	2.03424	2.03451	72
diazepam	parosmia	respiratory;thoracic and mediastinal disorders	upper respiratory tract disorders (excl infections)	1.01015	0.619343	2.03424	2.03451	72
diazepam	partial seizures	nervous system disorders	seizures (incl subtypes)	1.28676	0.846978	2.48118	2.48148	57
diazepam	partner stress	social circumstances	family issues	1.60229	0.623654	3.33933	3.33943	12
diazepam	patellofemoral pain syndrome	musculoskeletal and connective tissue disorders	joint disorders	1.31166	0.519295	2.6004	2.6005	18
diazepam	patient uncooperative	social circumstances	lifestyle issues	2.93141	1.85422	11.7515	11.7519	10
diazepam	perforated ulcer	general disorders and administration site conditions	tissue disorders nec	1.17215	0.0949704	2.41361	2.41366	10
diazepam	perforation bile duct	hepatobiliary disorders	bile duct disorders	2.62384	1.06166	13.1773	13.1775	5
diazepam	perforation bile duct	injury;poisoning and procedural complications	injuries nec	2.62384	1.06166	13.1773	13.1775	5
diazepam	peripheral nerve lesion	nervous system disorders	peripheral neuropathies	1.42025	0.441616	2.89244	2.89252	12
diazepam	peritoneal perforation	gastrointestinal disorders	peritoneal and retroperitoneal conditions	2.13006	0.715005	6.17968	6.1798	6
diazepam	peritoneal perforation	injury;poisoning and procedural complications	procedural related injuries and complications nec	2.13006	0.715005	6.17968	6.1798	6
diazepam	persecutory delusion	psychiatric disorders	disturbances in thinking and perception	1.01031	0.295866	2.068	2.06808	22
diazepam	persistent depressive disorder	psychiatric disorders	depressed mood disorders and disturbances	2.19769	1.25922	5.38668	5.38689	13
diazepam	personality change	nervous system disorders	neurological disorders nec	1.24854	0.910495	2.40249	2.40297	96
diazepam	personality change	psychiatric disorders	personality disorders and disturbances in behaviour	1.24854	0.910495	2.40249	2.40297	96
diazepam	personality disorder	psychiatric disorders	personality disorders and disturbances in behaviour	1.88497	1.5144	3.78581	3.78661	80
diazepam	petit mal epilepsy	nervous system disorders	seizures (incl subtypes)	1.31675	0.851494	2.53882	2.5391	51
diazepam	phobia	psychiatric disorders	anxiety disorders and symptoms	1.54082	0.669844	3.12577	3.12588	15
diazepam	phonophobia	ear and labyrinth disorders	aural disorders nec	1.54121	0.464026	3.23777	3.23786	10
diazepam	phonophobia	psychiatric disorders	anxiety disorders and symptoms	1.54121	0.464026	3.23777	3.23786	10
diazepam	physical assault	social circumstances	legal issues	2.71974	2.19344	7.20446	7.20535	40
diazepam	placental infarction	pregnancy; puerperium and perinatal conditions	placental; amniotic and cavity disorders (excl haemorrhages)	2.0134	0.800802	5.03932	5.03944	8
diazepam	placental infarction	vascular disorders	arteriosclerosis; stenosis; vascular insufficiency and necrosis	2.0134	0.800802	5.03932	5.03944	8
diazepam	pleural adhesion	respiratory;thoracic and mediastinal disorders	pleural disorders	1.8221	0.407045	4.52743	4.52751	6
diazepam	pleurothotonus	nervous system disorders	movement disorders (incl parkinsonism)	2.27079	1.5876	5.30667	5.30705	24
diazepam	poisoning	injury;poisoning and procedural complications	exposures; chemical injuries and poisoning	3.13961	2.97921	9.09515	9.10749	424
diazepam	poisoning deliberate	injury;poisoning and procedural complications	exposures; chemical injuries and poisoning	3.41793	3.20325	11.2214	11.2301	237
diazepam	polydactyly	congenital;familial and genetic disorders	musculoskeletal and connective tissue disorders congenital	1.59599	0.29363	3.5588	3.55886	7
diazepam	polydactyly	musculoskeletal and connective tissue disorders	musculoskeletal and connective tissue disorders congenital	1.59599	0.29363	3.5588	3.55886	7
diazepam	polydipsia	endocrine disorders	hypothalamus and pituitary gland disorders	1.06491	0.55149	2.12623	2.1264	42
diazepam	polydipsia	metabolism and nutrition disorders	electrolyte and fluid balance conditions	1.06491	0.55149	2.12623	2.1264	42
diazepam	poor sucking reflex	nervous system disorders	neurological disorders nec	2.68289	1.6057	9.00557	9.00586	10
diazepam	poor sucking reflex	pregnancy; puerperium and perinatal conditions	neonatal and perinatal conditions	2.68289	1.6057	9.00557	9.00586	10
diazepam	porphyria	congenital;familial and genetic disorders	metabolic and nutritional disorders congenital	1.87706	0.664462	4.45244	4.45254	8
diazepam	porphyria	metabolism and nutrition disorders	inborn errors of metabolism	1.87706	0.664462	4.45244	4.45254	8
diazepam	post concussion syndrome	injury;poisoning and procedural complications	injuries nec	1.32941	0.116816	2.78927	2.78933	8
diazepam	post concussion syndrome	nervous system disorders	neurological disorders nec	1.32941	0.116816	2.78927	2.78933	8
diazepam	post concussion syndrome	psychiatric disorders	psychiatric and behavioural symptoms nec	1.32941	0.116816	2.78927	2.78933	8
diazepam	post-traumatic stress disorder	psychiatric disorders	anxiety disorders and symptoms	1.09378	0.755734	2.1539	2.15429	96
diazepam	postmortem blood drug level increased	investigations	toxicology and therapeutic drug monitoring	1.67484	0.25979	3.9387	3.93876	6
diazepam	posturing	nervous system disorders	movement disorders (incl parkinsonism)	2.51198	1.69581	6.72535	6.7257	17
diazepam	posturing	psychiatric disorders	changes in physical activity	2.51198	1.69581	6.72535	6.7257	17
diazepam	potentiating drug interaction	general disorders and administration site conditions	therapeutic and nontherapeutic effects (excl toxicity)	1.35116	0.831423	2.61203	2.61227	41
diazepam	poverty of speech	nervous system disorders	neurological disorders nec	1.79098	0.652012	4.04235	4.04245	9
diazepam	poverty of speech	psychiatric disorders	communication disorders and disturbances	1.79098	0.652012	4.04235	4.04245	9
diazepam	prescription drug used without a prescription	injury;poisoning and procedural complications	medication errors and other product use errors and issues	1.24619	0.577158	2.4489	2.44903	25
diazepam	prescription form tampering	social circumstances	legal issues	1.42724	0.0121877	3.14865	3.1487	6
diazepam	pressure of speech	psychiatric disorders	communication disorders and disturbances	1.41964	0.34246	2.93548	2.93555	10
diazepam	primitive reflex test positive	investigations	neurological; special senses and psychiatric investigations	3.32172	1.75954	137.854	137.857	5
diazepam	product counterfeit	product issues	product quality; supply; distribution; manufacturing and quality system issues	1.44166	0.229062	3.06016	3.06022	8
diazepam	progressive multiple sclerosis	nervous system disorders	demyelinating disorders	1.05911	0.120638	2.18141	2.18146	13
diazepam	protrusion tongue	gastrointestinal disorders	tongue conditions	1.12077	0.0963711	2.30564	2.30569	11
diazepam	protrusion tongue	nervous system disorders	neurological disorders nec	1.12077	0.0963711	2.30564	2.30569	11
diazepam	psychiatric decompensation	psychiatric disorders	psychiatric and behavioural symptoms nec	1.17517	0.236698	2.38215	2.38221	13
diazepam	psychiatric symptom	psychiatric disorders	psychiatric and behavioural symptoms nec	1.0676	0.665348	2.11955	2.11982	68
diazepam	psychogenic seizure	nervous system disorders	seizures (incl subtypes)	2.7742	2.29942	7.40416	7.40528	49
diazepam	psychogenic seizure	psychiatric disorders	somatic symptom and related disorders	2.7742	2.29942	7.40416	7.40528	49
diazepam	psychomotor hyperactivity	nervous system disorders	movement disorders (incl parkinsonism)	1.45597	1.20456	2.77089	2.77199	173
diazepam	psychomotor hyperactivity	psychiatric disorders	changes in physical activity	1.45597	1.20456	2.77089	2.77199	173
diazepam	psychomotor retardation	psychiatric disorders	depressed mood disorders and disturbances	1.70038	1.21014	3.35314	3.35353	46
diazepam	psychomotor skills impaired	nervous system disorders	neurological disorders nec	1.91727	1.42153	3.9291	3.92958	45
diazepam	psychomotor skills impaired	psychiatric disorders	developmental disorders nec	1.91727	1.42153	3.9291	3.92958	45
diazepam	psychotic behaviour	psychiatric disorders	schizophrenia and other psychotic disorders	1.91166	1.04068	4.18066	4.18083	15
diazepam	psychotic disorder	psychiatric disorders	schizophrenia and other psychotic disorders	1.81762	1.65205	3.5614	3.56506	398
diazepam	psychotic symptom	psychiatric disorders	schizophrenia and other psychotic disorders	1.811	0.940022	3.85953	3.85968	15
diazepam	pupil fixed	eye disorders	ocular neuromuscular disorders	1.29195	0.577511	2.54282	2.54294	22
diazepam	pupil fixed	nervous system disorders	neurological disorders nec	1.29195	0.577511	2.54282	2.54294	22
diazepam	pupillary disorder	eye disorders	ocular neuromuscular disorders	1.65437	0.515401	3.60022	3.6003	9
diazepam	pupillary disorder	nervous system disorders	neurological disorders nec	1.65437	0.515401	3.60022	3.6003	9
diazepam	pupillary reflex impaired	eye disorders	ocular neuromuscular disorders	1.23862	0.555429	2.43824	2.43837	24
diazepam	pupillary reflex impaired	nervous system disorders	neurological disorders nec	1.23862	0.555429	2.43824	2.43837	24
diazepam	pupils unequal	eye disorders	ocular neuromuscular disorders	1.03728	0.221111	2.12454	2.1246	17
diazepam	pupils unequal	nervous system disorders	neurological disorders nec	1.03728	0.221111	2.12454	2.1246	17
diazepam	purpura senile	blood and lymphatic system disorders	coagulopathies and bleeding diatheses (excl thrombocytopenic)	1.9464	0.96776	4.41587	4.41602	12
diazepam	purpura senile	skin and subcutaneous tissue disorders	skin vascular abnormalities	1.9464	0.96776	4.41587	4.41602	12
diazepam	purpura senile	vascular disorders	vascular haemorrhagic disorders	1.9464	0.96776	4.41587	4.41602	12
diazepam	pyramidal tract syndrome	nervous system disorders	neuromuscular disorders	2.86556	2.02331	9.27953	9.28	16
diazepam	quadriparesis	nervous system disorders	movement disorders (incl parkinsonism)	1.50232	0.770565	2.97857	2.97872	21
diazepam	radial nerve palsy	nervous system disorders	peripheral neuropathies	2.79125	2.17119	7.85656	7.85727	29
diazepam	refraction disorder	eye disorders	vision disorders	1.62995	0.0677663	3.94738	3.94743	5
diazepam	regressive behaviour	psychiatric disorders	psychiatric and behavioural symptoms nec	1.94273	0.527679	5.09604	5.09613	6
diazepam	renal ischaemia	renal and urinary disorders	renal disorders (excl nephropathies)	2.79254	2.13683	7.97174	7.97239	26
diazepam	renal ischaemia	vascular disorders	arteriosclerosis; stenosis; vascular insufficiency and necrosis	2.79254	2.13683	7.97174	7.97239	26
diazepam	reproductive tract disorder	reproductive system and breast disorders	reproductive tract disorders nec	2.13239	1.15375	5.16334	5.16352	12
diazepam	resorption bone increased	metabolism and nutrition disorders	bone; calcium; magnesium and phosphorus metabolism disorders	1.2579	0.487372	2.49268	2.49279	19
diazepam	resorption bone increased	musculoskeletal and connective tissue disorders	bone disorders (excl congenital and fractures)	1.2579	0.487372	2.49268	2.49279	19
diazepam	respiratory acidosis	metabolism and nutrition disorders	acid-base disorders	1.92338	1.57989	3.88182	3.88279	93
diazepam	respiratory acidosis	respiratory;thoracic and mediastinal disorders	respiratory disorders nec	1.92338	1.57989	3.88182	3.88279	93
diazepam	respiratory alkalosis	metabolism and nutrition disorders	acid-base disorders	1.06954	0.319142	2.16504	2.16512	20
diazepam	respiratory alkalosis	respiratory;thoracic and mediastinal disorders	respiratory disorders nec	1.06954	0.319142	2.16504	2.16512	20
diazepam	respiratory arrest	respiratory;thoracic and mediastinal disorders	respiratory disorders nec	2.23461	2.09947	4.77054	4.77864	597
diazepam	respiratory depression	nervous system disorders	neurological disorders nec	2.64642	2.44495	6.41828	6.42352	269
diazepam	respiratory depression	respiratory;thoracic and mediastinal disorders	respiratory disorders nec	2.64642	2.44495	6.41828	6.42352	269
diazepam	respiratory rate decreased	investigations	physical examination and organ system status topics	1.71359	1.26986	3.36998	3.37046	56
diazepam	restlessness	nervous system disorders	neurological disorders nec	1.35148	1.18916	2.56769	2.57002	414
diazepam	restlessness	psychiatric disorders	changes in physical activity	1.35148	1.18916	2.56769	2.57002	414
diazepam	reticulocytosis	blood and lymphatic system disorders	red blood cell disorders	1.94273	0.527679	5.09604	5.09613	6
diazepam	retroperitoneal fibrosis	gastrointestinal disorders	peritoneal and retroperitoneal conditions	1.65544	0.353082	3.7503	3.75037	7
diazepam	retroperitoneal fibrosis	immune system disorders	immune disorders nec	1.65544	0.353082	3.7503	3.75037	7
diazepam	retroperitoneal fibrosis	renal and urinary disorders	ureteric disorders	1.65544	0.353082	3.7503	3.75037	7
diazepam	reversible airways obstruction	respiratory;thoracic and mediastinal disorders	bronchial disorders (excl neoplasms)	2.8086	2.2823	7.71629	7.71725	40
diazepam	rhesus antigen positive	investigations	haematology investigations (incl blood groups)	3.69094	2.75248	25.4616	25.4628	13
diazepam	rhesus incompatibility	blood and lymphatic system disorders	haemolyses and related conditions	4.29229	3.52176	42.8303	42.8331	19
diazepam	rhesus incompatibility	immune system disorders	immune disorders nec	4.29229	3.52176	42.8303	42.8331	19
diazepam	rhesus incompatibility	injury;poisoning and procedural complications	procedural related injuries and complications nec	4.29229	3.52176	42.8303	42.8331	19
diazepam	rhesus incompatibility	pregnancy; puerperium and perinatal conditions	neonatal and perinatal conditions	4.29229	3.52176	42.8303	42.8331	19
diazepam	right ventricular dilatation	cardiac disorders	myocardial disorders	2.48682	1.77238	6.35397	6.35439	22
diazepam	right ventricular hypertrophy	cardiac disorders	myocardial disorders	2.12515	1.48199	4.70004	4.7004	27
diazepam	salivary hypersecretion	gastrointestinal disorders	salivary gland conditions	2.04399	1.78252	4.20159	4.20343	160
diazepam	scatolia	psychiatric disorders	psychiatric and behavioural symptoms nec	3.47929	2.17692	45.6173	45.6184	7
diazepam	schizoaffective disorder	psychiatric disorders	schizophrenia and other psychotic disorders	1.32995	0.686798	2.59796	2.59811	27
diazepam	schizophrenia	psychiatric disorders	schizophrenia and other psychotic disorders	2.49071	2.26529	5.75681	5.76049	215
diazepam	screaming	general disorders and administration site conditions	general system disorders nec	1.46498	1.07954	2.80788	2.80836	74
diazepam	screaming	psychiatric disorders	mood disorders and disturbances nec	1.46498	1.07954	2.80788	2.80836	74
diazepam	secondary progressive multiple sclerosis	nervous system disorders	demyelinating disorders	1.19366	0.495364	2.36209	2.3622	23
diazepam	sedation	nervous system disorders	neurological disorders nec	1.78643	1.61981	3.4843	3.48781	393
diazepam	seizure	nervous system disorders	seizures (incl subtypes)	1.11572	0.996192	2.17578	2.17901	763
diazepam	seizure cluster	nervous system disorders	seizures (incl subtypes)	2.27388	1.06128	6.45805	6.4582	8
diazepam	self esteem decreased	psychiatric disorders	personality disorders and disturbances in behaviour	1.91791	1.27475	4.01718	4.01747	27
diazepam	self-injurious ideation	psychiatric disorders	suicidal and self-injurious behaviours nec	2.08901	1.70357	4.39126	4.39216	74
diazepam	self-medication	surgical and medical procedures	therapeutic procedures and supportive care nec	1.47655	0.943425	2.86268	2.86294	39
diazepam	serotonin syndrome	injury;poisoning and procedural complications	exposures; chemical injuries and poisoning	1.76962	1.58749	3.44546	3.44835	329
diazepam	serotonin syndrome	musculoskeletal and connective tissue disorders	muscle disorders	1.76962	1.58749	3.44546	3.44835	329
diazepam	serotonin syndrome	nervous system disorders	neuromuscular disorders	1.76962	1.58749	3.44546	3.44835	329
diazepam	sexual abuse	social circumstances	legal issues	2.52274	1.44555	7.67498	7.67522	10
diazepam	sight disability	social circumstances	lifestyle issues	1.75246	0.19028	4.45798	4.45804	5
diazepam	sinobronchitis	infections and infestations	infections - pathogen unspecified	2.31065	1.23346	6.27709	6.27728	10
diazepam	sinobronchitis	respiratory;thoracic and mediastinal disorders	respiratory tract infections	2.31065	1.23346	6.27709	6.27728	10
diazepam	sinus rhythm	investigations	cardiac and vascular investigations (excl enzyme tests)	1.66061	0.583429	3.56994	3.57003	10
diazepam	slow response to stimuli	nervous system disorders	neurological disorders nec	1.55562	0.739446	3.13596	3.13609	17
diazepam	slow speech	nervous system disorders	neurological disorders nec	1.03156	0.239191	2.11181	2.11189	18
diazepam	slow speech	psychiatric disorders	communication disorders and disturbances	1.03156	0.239191	2.11181	2.11189	18
diazepam	snoring	respiratory;thoracic and mediastinal disorders	respiratory tract signs and symptoms	1.52673	1.15616	2.93128	2.93183	80
diazepam	social anxiety disorder	psychiatric disorders	anxiety disorders and symptoms	1.66604	0.453442	3.69984	3.69991	8
diazepam	social avoidant behaviour	psychiatric disorders	personality disorders and disturbances in behaviour	1.80799	1.47344	3.57219	3.57309	98
diazepam	somatic delusion	psychiatric disorders	disturbances in thinking and perception	2.59477	1.75253	7.29612	7.29648	16
diazepam	somatic symptom disorder	psychiatric disorders	somatic symptom and related disorders	1.90966	1.22647	4.01968	4.01994	24
diazepam	somnolence	nervous system disorders	neurological disorders nec	1.09552	1.02218	2.14431	2.15269	2025
diazepam	somnolence	psychiatric disorders	sleep disorders and disturbances	1.09552	1.02218	2.14431	2.15269	2025
diazepam	somnolence neonatal	nervous system disorders	neurological disorders nec	2.7738	1.5612	11.0709	11.0712	8
diazepam	somnolence neonatal	pregnancy; puerperium and perinatal conditions	neonatal and perinatal conditions	2.7738	1.5612	11.0709	11.0712	8
diazepam	somnolence neonatal	psychiatric disorders	sleep disorders and disturbances	2.7738	1.5612	11.0709	11.0712	8
diazepam	sopor	nervous system disorders	neurological disorders nec	2.58869	2.41812	6.14269	6.14962	375
diazepam	sopor	psychiatric disorders	sleep disorders and disturbances	2.58869	2.41812	6.14269	6.14962	375
diazepam	spleen congestion	blood and lymphatic system disorders	spleen; lymphatic and reticuloendothelial system disorders	2.43892	1.29995	7.31473	7.31493	9
diazepam	spondylolysis	musculoskeletal and connective tissue disorders	musculoskeletal and connective tissue deformities (incl intervertebral disc disorders)	1.34425	0.0418865	2.86737	2.86742	7
diazepam	sputum culture	investigations	microbiology and serology investigations	3.15832	2.08114	15.3829	15.3834	10
diazepam	sputum culture positive	investigations	microbiology and serology investigations	2.22597	1.69285	4.96394	4.96449	39
diazepam	staring	psychiatric disorders	psychiatric and behavioural symptoms nec	1.12723	0.428937	2.24992	2.25002	23
diazepam	status epilepticus	nervous system disorders	seizures (incl subtypes)	2.1473	1.92695	4.50757	4.5104	225
diazepam	stiff person syndrome	immune system disorders	autoimmune disorders	3.61218	2.91389	16.8928	16.8941	23
diazepam	stiff person syndrome	musculoskeletal and connective tissue disorders	muscle disorders	3.61218	2.91389	16.8928	16.8941	23
diazepam	stiff person syndrome	nervous system disorders	neuromuscular disorders	3.61218	2.91389	16.8928	16.8941	23
diazepam	strabismus	eye disorders	ocular neuromuscular disorders	1.1061	0.437068	2.21084	2.21095	25
diazepam	strabismus	nervous system disorders	neurological disorders of the eye	1.1061	0.437068	2.21084	2.21095	25
diazepam	stubbornness	psychiatric disorders	personality disorders and disturbances in behaviour	2.5229	1.54426	7.28993	7.2902	12
diazepam	stupor	nervous system disorders	neurological disorders nec	1.80851	1.39044	3.59964	3.60023	63
diazepam	stupor	psychiatric disorders	sleep disorders and disturbances	1.80851	1.39044	3.59964	3.60023	63
diazepam	subendocardial ischaemia	cardiac disorders	coronary artery disorders	1.81785	0.255672	4.76625	4.76631	5
diazepam	subendocardial ischaemia	vascular disorders	arteriosclerosis; stenosis; vascular insufficiency and necrosis	1.81785	0.255672	4.76625	4.76631	5
diazepam	substance abuse	psychiatric disorders	psychiatric disorders nec	2.53925	2.26358	5.99381	5.9964	144
diazepam	substance use	social circumstances	lifestyle issues	1.58201	0.643543	3.26294	3.26305	13
diazepam	substance use disorder	psychiatric disorders	psychiatric disorders nec	1.75486	0.816396	3.74256	3.74268	13
diazepam	substance-induced psychotic disorder	injury;poisoning and procedural complications	exposures; chemical injuries and poisoning	1.41411	0.682347	2.78876	2.78889	21
diazepam	substance-induced psychotic disorder	psychiatric disorders	schizophrenia and other psychotic disorders	1.41411	0.682347	2.78876	2.78889	21
diazepam	sudden cardiac death	cardiac disorders	cardiac arrhythmias	1.34582	0.702663	2.6283	2.62845	27
diazepam	sudden cardiac death	general disorders and administration site conditions	fatal outcomes	1.34582	0.702663	2.6283	2.62845	27
diazepam	sudden death	cardiac disorders	cardiac arrhythmias	1.22277	0.886493	2.359	2.35947	97
diazepam	sudden death	general disorders and administration site conditions	fatal outcomes	1.22277	0.886493	2.359	2.35947	97
diazepam	suicidal behaviour	psychiatric disorders	suicidal and self-injurious behaviours nec	2.02556	1.6203	4.20418	4.20495	67
diazepam	suicidal ideation	psychiatric disorders	suicidal and self-injurious behaviours nec	1.71955	1.62531	3.31767	3.32793	1227
diazepam	suicide attempt	psychiatric disorders	suicidal and self-injurious behaviours nec	2.32683	2.23049	5.08271	5.09999	1174
diazepam	suspected counterfeit product	product issues	product quality; supply; distribution; manufacturing and quality system issues	1.80126	0.985094	3.78928	3.78945	17
diazepam	suspected suicide	general disorders and administration site conditions	fatal outcomes	2.05004	1.50244	4.36524	4.36569	37
diazepam	suspected suicide	psychiatric disorders	suicidal and self-injurious behaviours nec	2.05004	1.50244	4.36524	4.36569	37
diazepam	suspected suicide attempt	psychiatric disorders	suicidal and self-injurious behaviours nec	2.38401	0.821833	9.23767	9.23782	5
diazepam	suspiciousness	psychiatric disorders	personality disorders and disturbances in behaviour	1.36424	0.151648	2.87024	2.8703	8
diazepam	syndactyly	congenital;familial and genetic disorders	musculoskeletal and connective tissue disorders congenital	2.23112	1.01853	6.19303	6.19318	8
diazepam	syndactyly	musculoskeletal and connective tissue disorders	musculoskeletal and connective tissue disorders congenital	2.23112	1.01853	6.19303	6.19318	8
diazepam	systolic dysfunction	cardiac disorders	myocardial disorders	1.50952	0.63854	3.05126	3.05137	15
diazepam	tachyphrenia	nervous system disorders	mental impairment disorders	1.14536	0.605147	2.25572	2.25589	38
diazepam	tachyphrenia	psychiatric disorders	disturbances in thinking and perception	1.14536	0.605147	2.25572	2.25589	38
diazepam	tardive dyskinesia	nervous system disorders	movement disorders (incl parkinsonism)	1.05674	0.793615	2.09371	2.09433	158
diazepam	tarsal tunnel syndrome	nervous system disorders	peripheral neuropathies	1.40912	0.430487	2.86737	2.86745	12
diazepam	tearfulness	psychiatric disorders	depressed mood disorders and disturbances	1.99742	1.67583	4.0848	4.08597	106
diazepam	tension	psychiatric disorders	anxiety disorders and symptoms	1.03374	0.573042	2.07434	2.07454	52
diazepam	tension headache	nervous system disorders	headaches	1.17424	0.717965	2.29203	2.29228	53
diazepam	therapeutic product cross-reactivity	immune system disorders	allergic conditions	1.64998	0.807734	3.38533	3.38547	16
diazepam	therapeutic product ineffective	general disorders and administration site conditions	therapeutic and nontherapeutic effects (excl toxicity)	1.45133	0.753039	2.85644	2.8566	23
diazepam	thoracic outlet syndrome	nervous system disorders	peripheral neuropathies	1.51534	0.302745	3.25468	3.25475	8
diazepam	thoracic outlet syndrome	vascular disorders	vascular disorders nec	1.51534	0.302745	3.25468	3.25475	8
diazepam	thymus disorder	blood and lymphatic system disorders	spleen; lymphatic and reticuloendothelial system disorders	2.42506	1.34788	6.98678	6.98699	10
diazepam	thymus disorder	immune system disorders	immune disorders nec	2.42506	1.34788	6.98678	6.98699	10
diazepam	thyroid adenoma	endocrine disorders	thyroid gland disorders	1.95302	0.875836	4.56588	4.56601	10
diazepam	thyroid adenoma	neoplasms benign; malignant and unspecified (incl cysts and polyps)	endocrine neoplasms benign	1.95302	0.875836	4.56588	4.56601	10
diazepam	tinea infection	infections and infestations	fungal infectious disorders	1.01919	0.148215	2.10506	2.10512	15
diazepam	tinea infection	skin and subcutaneous tissue disorders	skin and subcutaneous tissue infections and infestations	1.01919	0.148215	2.10506	2.10512	15
diazepam	tinea pedis	infections and infestations	fungal infectious disorders	1.09878	0.40049	2.20361	2.20371	23
diazepam	tinea pedis	skin and subcutaneous tissue disorders	skin and subcutaneous tissue infections and infestations	1.09878	0.40049	2.20361	2.20371	23
diazepam	tissue infiltration	general disorders and administration site conditions	general system disorders nec	2.98365	2.31462	9.3926	9.39335	25
diazepam	tobacco user	social circumstances	lifestyle issues	1.03654	0.266014	2.11622	2.1163	19
diazepam	tongue biting	gastrointestinal disorders	tongue conditions	1.0839	0.414875	2.17542	2.17552	25
diazepam	tongue biting	injury;poisoning and procedural complications	injuries nec	1.0839	0.414875	2.17542	2.17552	25
diazepam	tongue biting	nervous system disorders	neurological disorders nec	1.0839	0.414875	2.17542	2.17552	25
diazepam	tongue movement disturbance	gastrointestinal disorders	tongue conditions	1.84856	1.00631	3.95227	3.95244	16
diazepam	tongue movement disturbance	nervous system disorders	neurological disorders nec	1.84856	1.00631	3.95227	3.95244	16
diazepam	tonic clonic movements	nervous system disorders	seizures (incl subtypes)	1.23445	0.363478	2.47415	2.47423	15
diazepam	tonic convulsion	nervous system disorders	seizures (incl subtypes)	1.16713	0.228664	2.36762	2.36769	13
diazepam	tooth hypoplasia	congenital;familial and genetic disorders	gastrointestinal tract disorders congenital	3.18398	2.04502	17.2502	17.2508	9
diazepam	tooth hypoplasia	gastrointestinal disorders	dental and gingival conditions	3.18398	2.04502	17.2502	17.2508	9
diazepam	torticollis	musculoskeletal and connective tissue disorders	muscle disorders	1.2543	0.598592	2.46078	2.46091	26
diazepam	torticollis	nervous system disorders	movement disorders (incl parkinsonism)	1.2543	0.598592	2.46078	2.46091	26
diazepam	toxic encephalopathy	injury;poisoning and procedural complications	exposures; chemical injuries and poisoning	0.998678	0.485263	2.02798	2.02814	42
diazepam	toxic encephalopathy	nervous system disorders	encephalopathies	0.998678	0.485263	2.02798	2.02814	42
diazepam	toxicity to various agents	injury;poisoning and procedural complications	exposures; chemical injuries and poisoning	2.3795	2.31563	5.26954	5.31088	2670
diazepam	toxicologic test abnormal	investigations	toxicology and therapeutic drug monitoring	2.54021	1.78982	6.71831	6.71872	20
diazepam	tracheitis	infections and infestations	infections - pathogen unspecified	1.17333	0.148931	2.40112	2.40117	11
diazepam	tracheitis	respiratory;thoracic and mediastinal disorders	respiratory tract infections	1.17333	0.148931	2.40112	2.40117	11
diazepam	truncus arteriosus persistent	cardiac disorders	congenital cardiac disorders	2.07641	0.514231	6.31024	6.31034	5
diazepam	truncus arteriosus persistent	congenital;familial and genetic disorders	cardiac and vascular disorders congenital	2.07641	0.514231	6.31024	6.31034	5
diazepam	truncus arteriosus persistent	vascular disorders	vascular disorders nec	2.07641	0.514231	6.31024	6.31034	5
diazepam	uhthoff's phenomenon	eye disorders	vision disorders	1.47168	0.600701	2.9638	2.9639	15
diazepam	uhthoff's phenomenon	nervous system disorders	demyelinating disorders	1.47168	0.600701	2.9638	2.9639	15
diazepam	ulnar nerve injury	injury;poisoning and procedural complications	injuries nec	1.89516	0.5928	4.66348	4.66357	7
diazepam	ulnar nerve injury	nervous system disorders	peripheral neuropathies	1.89516	0.5928	4.66348	4.66357	7
diazepam	unmasking of previously unidentified disease	general disorders and administration site conditions	general system disorders nec	2.34923	1.37059	6.23342	6.23365	12
diazepam	urinary hesitation	renal and urinary disorders	urinary tract signs and symptoms	1.44328	0.862809	2.80615	2.80636	33
diazepam	urinary retention	renal and urinary disorders	urinary tract signs and symptoms	1.14635	0.954963	2.22562	2.22693	298
diazepam	urine osmolarity increased	investigations	water; electrolyte and mineral investigations	2.71265	1.63547	9.28554	9.28583	10
diazepam	urine sodium increased	investigations	water; electrolyte and mineral investigations	2.32029	1.10769	6.76267	6.76284	8
diazepam	uterine enlargement	reproductive system and breast disorders	uterine; pelvic and broad ligament disorders	1.6444	1.00125	3.27492	3.27514	27
diazepam	ventricular dyskinesia	cardiac disorders	myocardial disorders	2.2086	1.06963	5.86508	5.86524	9
diazepam	vertebral artery dissection	nervous system disorders	central nervous system vascular disorders	1.96185	0.546797	5.19452	5.19461	6
diazepam	vertebral artery dissection	vascular disorders	aneurysms and artery dissections	1.96185	0.546797	5.19452	5.19461	6
diazepam	vertebral lesion	musculoskeletal and connective tissue disorders	bone disorders (excl congenital and fractures)	1.94753	1.13136	4.24907	4.24927	17
diazepam	vestibular disorder	ear and labyrinth disorders	inner ear and viiith cranial nerve disorders	1.39515	0.680711	2.74461	2.74475	22
diazepam	vestibular disorder	nervous system disorders	neurological disorders nec	1.39515	0.680711	2.74461	2.74475	22
diazepam	victim of chemical submission	social circumstances	legal issues	3.49058	2.51194	20.6782	20.679	12
diazepam	victim of child abuse	social circumstances	legal issues	4.20431	3.36206	45.5139	45.5164	16
diazepam	victim of crime	social circumstances	legal issues	1.92307	0.944435	4.33138	4.33152	12
diazepam	victim of homicide	social circumstances	legal issues	2.54437	1.33177	8.53385	8.53407	8
diazepam	victim of sexual abuse	social circumstances	legal issues	3.09862	2.49934	10.001	10.002	31
diazepam	visceral congestion	vascular disorders	vascular disorders nec	3.56089	2.8626	16.0696	16.0708	23
diazepam	vital capacity decreased	investigations	respiratory and pulmonary investigations (excl blood gases)	2.94051	2.39292	8.61703	8.61804	37
diazepam	vitamin b12 decreased	investigations	metabolic; nutritional and blood gas investigations	1.31687	0.82663	2.54317	2.54343	46
diazepam	vitamin d increased	investigations	metabolic; nutritional and blood gas investigations	1.28343	0.304793	2.6004	2.60047	12
diazepam	waxy flexibility	psychiatric disorders	changes in physical activity	2.11699	0.554811	6.61295	6.61305	5
diazepam	wernicke-korsakoff syndrome	metabolism and nutrition disorders	vitamin related disorders	2.75238	1.33733	13.3573	13.3576	6
diazepam	wernicke-korsakoff syndrome	nervous system disorders	mental impairment disorders	2.75238	1.33733	13.3573	13.3576	6
diazepam	wernicke-korsakoff syndrome	psychiatric disorders	dementia and amnestic conditions	2.75238	1.33733	13.3573	13.3576	6
diazepam	withdrawal syndrome	general disorders and administration site conditions	therapeutic and nontherapeutic effects (excl toxicity)	2.04028	1.90399	4.16044	4.16712	587
diazepam	withdrawal syndrome	psychiatric disorders	psychiatric disorders nec	2.04028	1.90399	4.16044	4.16712	587
diazepam	wound sepsis	infections and infestations	infections - pathogen unspecified	1.69226	0.130079	4.19698	4.19703	5
diazepam	wound sepsis	injury;poisoning and procedural complications	injuries nec	1.69226	0.130079	4.19698	4.19703	5
diazepam	wrong rate	injury;poisoning and procedural complications	medication errors and other product use errors and issues	3.74766	2.72326	33.6978	33.6991	11
clonazepam	abdominal injury	gastrointestinal disorders	gastrointestinal conditions nec	1.1521	0.0131383	2.39979	2.39982	9
clonazepam	abdominal injury	injury;poisoning and procedural complications	injuries nec	1.1521	0.0131383	2.39979	2.39982	9
clonazepam	abnormal behaviour	psychiatric disorders	psychiatric and behavioural symptoms nec	1.47217	1.34155	2.80148	2.80396	639
clonazepam	abnormal dreams	nervous system disorders	sleep disturbances (incl subtypes)	1.27758	1.1236	2.44436	2.44579	460
clonazepam	abnormal dreams	psychiatric disorders	sleep disorders and disturbances	1.27758	1.1236	2.44436	2.44579	460
clonazepam	abulia	nervous system disorders	neurological disorders nec	1.68776	0.917236	3.4607	3.4608	19
clonazepam	abulia	psychiatric disorders	psychiatric and behavioural symptoms nec	1.68776	0.917236	3.4607	3.4608	19
clonazepam	accident at home	injury;poisoning and procedural complications	injuries nec	1.13515	0.110754	2.33716	2.33719	11
clonazepam	activation syndrome	nervous system disorders	neurological disorders nec	1.92002	0.781051	4.55054	4.55061	9
clonazepam	activation syndrome	psychiatric disorders	anxiety disorders and symptoms	1.92002	0.781051	4.55054	4.55061	9
clonazepam	adjustment disorder with mixed anxiety and depressed mood	psychiatric disorders	adjustment disorders (incl subtypes)	2.84157	1.93872	9.5584	9.55866	14
clonazepam	aerophagia	gastrointestinal disorders	gastrointestinal signs and symptoms	1.63392	0.0717405	3.98478	3.98481	5
clonazepam	affect lability	psychiatric disorders	mood disorders and disturbances nec	1.04849	0.784525	2.08589	2.08625	157
clonazepam	aggression	psychiatric disorders	personality disorders and disturbances in behaviour	1.41858	1.28693	2.69789	2.70019	629
clonazepam	agitated depression	nervous system disorders	neurological disorders nec	1.68403	0.268975	3.99468	3.99472	6
clonazepam	agitated depression	psychiatric disorders	depressed mood disorders and disturbances	1.68403	0.268975	3.99468	3.99472	6
clonazepam	agitation	nervous system disorders	neurological disorders nec	1.32109	1.22904	2.51762	2.52183	1286
clonazepam	agitation	psychiatric disorders	anxiety disorders and symptoms	1.32109	1.22904	2.51762	2.52183	1286
clonazepam	agoraphobia	psychiatric disorders	anxiety disorders and symptoms	2.9205	2.59891	8.06975	8.07136	106
clonazepam	akathisia	nervous system disorders	movement disorders (incl parkinsonism)	1.88557	1.67944	3.7621	3.76363	257
clonazepam	akathisia	psychiatric disorders	anxiety disorders and symptoms	1.88557	1.67944	3.7621	3.76363	257
clonazepam	akinesia	nervous system disorders	movement disorders (incl parkinsonism)	0.999746	0.43643	2.0384	2.03848	35
clonazepam	alcohol abuse	psychiatric disorders	psychiatric disorders nec	1.42449	0.923066	2.75893	2.75909	44
clonazepam	alcohol poisoning	injury;poisoning and procedural complications	exposures; chemical injuries and poisoning	1.56876	1.05535	3.06676	3.06695	42
clonazepam	alcohol poisoning	psychiatric disorders	psychiatric disorders nec	1.56876	1.05535	3.06676	3.06695	42
clonazepam	alcohol use	social circumstances	lifestyle issues	1.26065	0.780878	2.44774	2.44789	48
clonazepam	allodynia	nervous system disorders	neurological disorders nec	1.46647	0.734715	2.91015	2.91024	21
clonazepam	alveolar osteitis	gastrointestinal disorders	dental and gingival conditions	1.17756	0.27471	2.38391	2.38395	14
clonazepam	alveolar osteitis	infections and infestations	infections - pathogen unspecified	1.17756	0.27471	2.38391	2.38395	14
clonazepam	alveolar osteitis	musculoskeletal and connective tissue disorders	bone disorders (excl congenital and fractures)	1.17756	0.27471	2.38391	2.38395	14
clonazepam	amaurosis	eye disorders	vision disorders	1.42257	0.484101	2.89103	2.89109	13
clonazepam	amnesia	nervous system disorders	mental impairment disorders	1.12017	1.02443	2.18678	2.18982	1189
clonazepam	amnesia	psychiatric disorders	dementia and amnestic conditions	1.12017	1.02443	2.18678	2.18982	1189
clonazepam	anger	psychiatric disorders	mood disorders and disturbances nec	1.7063	1.57709	3.30385	3.3071	653
clonazepam	anorgasmia	psychiatric disorders	sexual dysfunctions; disturbances and gender identity disorders	1.7932	1.26008	3.62256	3.62278	39
clonazepam	anticonvulsant drug level above therapeutic	investigations	toxicology and therapeutic drug monitoring	1.87931	1.14755	3.98408	3.98421	21
clonazepam	anticonvulsant drug level below therapeutic	investigations	toxicology and therapeutic drug monitoring	1.76119	1.078	3.61063	3.61077	24
clonazepam	anticonvulsant drug level decreased	investigations	toxicology and therapeutic drug monitoring	1.43384	0.853373	2.79628	2.7964	33
clonazepam	anticonvulsant drug level increased	investigations	toxicology and therapeutic drug monitoring	1.63852	1.11221	3.23107	3.23126	40
clonazepam	antidepressant drug level above therapeutic	investigations	toxicology and therapeutic drug monitoring	1.87196	0.847557	4.22615	4.22623	11
clonazepam	antipsychotic drug level increased	investigations	toxicology and therapeutic drug monitoring	1.50084	1.04886	2.90431	2.90453	54
clonazepam	antisocial behaviour	psychiatric disorders	personality disorders and disturbances in behaviour	1.39552	0.57935	2.7863	2.78637	17
clonazepam	anxiety	psychiatric disorders	anxiety disorders and symptoms	1.0429	0.99752	2.07081	2.08314	5290
clonazepam	apathy	psychiatric disorders	mood disorders and disturbances nec	1.12443	0.890675	2.19878	2.1993	200
clonazepam	apparent death	general disorders and administration site conditions	general system disorders nec	1.22861	0.829317	2.38163	2.38184	69
clonazepam	ataxia	general disorders and administration site conditions	general system disorders nec	1.35079	1.14546	2.57691	2.57779	259
clonazepam	ataxia	nervous system disorders	neurological disorders nec	1.35079	1.14546	2.57691	2.57779	259
clonazepam	atonic seizures	nervous system disorders	seizures (incl subtypes)	2.76518	2.20187	7.64088	7.64138	35
clonazepam	aura	nervous system disorders	neurological disorders nec	1.27813	0.714813	2.4928	2.49292	35
clonazepam	automatism	psychiatric disorders	changes in physical activity	2.33385	0.9188	7.84321	7.8433	6
clonazepam	autonomic nervous system imbalance	general disorders and administration site conditions	general system disorders nec	1.43525	1.02373	2.76264	2.76289	65
clonazepam	autonomic nervous system imbalance	nervous system disorders	neuromuscular disorders	1.43525	1.02373	2.76264	2.76289	65
clonazepam	autonomic nervous system imbalance	vascular disorders	decreased and nonspecific blood pressure disorders and shock	1.43525	1.02373	2.76264	2.76289	65
clonazepam	band neutrophil count increased	investigations	haematology investigations (incl blood groups)	1.65649	0.632092	3.53552	3.53558	11
clonazepam	band neutrophil percentage increased	investigations	haematology investigations (incl blood groups)	2.63931	1.70085	8.05479	8.05498	13
clonazepam	bankruptcy	social circumstances	economic and housing issues	1.67784	0.907311	3.43444	3.43454	19
clonazepam	barotrauma	injury;poisoning and procedural complications	injuries by physical agents	2.13137	0.82901	5.90814	5.90822	7
clonazepam	bezoar	gastrointestinal disorders	gastrointestinal conditions nec	1.06259	0.270221	2.16547	2.16551	18
clonazepam	binge eating	psychiatric disorders	eating disorders and disturbances	1.44596	0.714199	2.86569	2.86578	21
clonazepam	bipolar i disorder	psychiatric disorders	manic and bipolar mood disorders and disturbances	1.84394	1.49857	3.68656	3.68709	92
clonazepam	bipolar ii disorder	psychiatric disorders	manic and bipolar mood disorders and disturbances	1.5329	0.661929	3.11903	3.1191	15
clonazepam	bipolar disorder	psychiatric disorders	manic and bipolar mood disorders and disturbances	1.80777	1.64756	3.55296	3.55529	425
clonazepam	bladder obstruction	renal and urinary disorders	bladder and bladder neck disorders (excl calculi)	1.5036	0.201242	3.29817	3.29821	7
clonazepam	bladder pain	renal and urinary disorders	urinary tract signs and symptoms	1.07495	0.650001	2.13716	2.1373	61
clonazepam	bladder sphincter atony	nervous system disorders	neuromuscular disorders	1.57562	0.160568	3.61317	3.6132	6
clonazepam	bladder sphincter atony	renal and urinary disorders	bladder and bladder neck disorders (excl calculi)	1.57562	0.160568	3.61317	3.6132	6
clonazepam	blepharospasm	eye disorders	ocular neuromuscular disorders	1.18417	0.818188	2.30397	2.3042	82
clonazepam	blepharospasm	nervous system disorders	neurological disorders of the eye	1.18417	0.818188	2.30397	2.3042	82
clonazepam	blood ethanol increased	investigations	toxicology and therapeutic drug monitoring	1.81919	0.257012	4.80675	4.80679	5
clonazepam	blood growth hormone increased	investigations	endocrine investigations (incl sex hormones)	1.40944	0.506592	2.84757	2.84762	14
clonazepam	blood homocysteine increased	investigations	metabolic; nutritional and blood gas investigations	1.18206	0.10488	2.43892	2.43895	10
clonazepam	blood immunoglobulin e decreased	investigations	immunology and allergy investigations	2.12004	0.981076	5.45037	5.45046	9
clonazepam	blood oestrogen abnormal	investigations	endocrine investigations (incl sex hormones)	1.68403	0.268975	3.99468	3.99472	6
clonazepam	blood prolactin increased	investigations	endocrine investigations (incl sex hormones)	1.06296	0.619227	2.12071	2.12085	56
clonazepam	blunted affect	psychiatric disorders	mood disorders and disturbances nec	1.5288	0.590332	3.142	3.14206	13
clonazepam	borderline personality disorder	psychiatric disorders	personality disorders and disturbances in behaviour	1.76119	1.21359	3.54428	3.54449	37
clonazepam	boredom	psychiatric disorders	mood disorders and disturbances nec	1.70973	0.49713	3.86272	3.86277	8
clonazepam	bradycardia neonatal	cardiac disorders	cardiac arrhythmias	1.57775	0.761576	3.20253	3.20261	17
clonazepam	bradycardia neonatal	pregnancy; puerperium and perinatal conditions	neonatal and perinatal conditions	1.57775	0.761576	3.20253	3.20261	17
clonazepam	bradykinesia	nervous system disorders	movement disorders (incl parkinsonism)	1.70602	1.39181	3.33188	3.33244	111
clonazepam	bradyphrenia	nervous system disorders	mental impairment disorders	1.76012	1.51769	3.44789	3.44888	186
clonazepam	bradyphrenia	psychiatric disorders	disturbances in thinking and perception	1.76012	1.51769	3.44789	3.44888	186
clonazepam	brain operation	surgical and medical procedures	nervous system; skull and spine therapeutic procedures	1.22002	0.550986	2.40878	2.40885	25
clonazepam	breast conserving surgery	surgical and medical procedures	breast therapeutic procedures	1.25628	0.41404	2.51474	2.51479	16
clonazepam	breast discharge	reproductive system and breast disorders	breast disorders	1.22648	0.678883	2.39858	2.39869	37
clonazepam	breast hyperplasia	reproductive system and breast disorders	breast disorders	1.89313	1.16137	4.02684	4.02698	21
clonazepam	broncholithiasis	blood and lymphatic system disorders	spleen; lymphatic and reticuloendothelial system disorders	3.40258	2.5316	16.6618	16.6623	15
clonazepam	broncholithiasis	respiratory;thoracic and mediastinal disorders	bronchial disorders (excl neoplasms)	3.40258	2.5316	16.6618	16.6623	15
clonazepam	brugada syndrome	cardiac disorders	cardiac arrhythmias	1.66156	0.448967	3.70421	3.70426	8
clonazepam	bruxism	gastrointestinal disorders	gastrointestinal signs and symptoms	1.44115	1.16254	2.75424	2.75477	141
clonazepam	bruxism	psychiatric disorders	changes in physical activity	1.44115	1.16254	2.75424	2.75477	141
clonazepam	bulimia nervosa	metabolism and nutrition disorders	appetite and general nutritional disorders	1.82829	1.05776	3.85724	3.85735	19
clonazepam	bulimia nervosa	psychiatric disorders	eating disorders and disturbances	1.82829	1.05776	3.85724	3.85735	19
clonazepam	burning mouth syndrome	gastrointestinal disorders	oral soft tissue conditions	1.40664	0.590469	2.80993	2.81	17
clonazepam	burning mouth syndrome	nervous system disorders	neurological disorders nec	1.40664	0.590469	2.80993	2.81	17
clonazepam	burnout syndrome	psychiatric disorders	anxiety disorders and symptoms	1.34267	0.265482	2.76978	2.76982	10
clonazepam	csf white blood cell count increased	investigations	neurological; special senses and psychiatric investigations	1.69965	0.137471	4.2536	4.25363	5
clonazepam	cardio-respiratory arrest	cardiac disorders	cardiac arrhythmias	1.1662	1.04442	2.25923	2.26123	735
clonazepam	cardio-respiratory arrest	respiratory;thoracic and mediastinal disorders	respiratory disorders nec	1.1662	1.04442	2.25923	2.26123	735
clonazepam	cast application	surgical and medical procedures	therapeutic procedures and supportive care nec	1.66103	0.24598	3.90969	3.90973	6
clonazepam	cataplexy	musculoskeletal and connective tissue disorders	muscle disorders	1.11414	0.692669	2.19733	2.19749	62
clonazepam	cataplexy	nervous system disorders	sleep disturbances (incl subtypes)	1.11414	0.692669	2.19733	2.19749	62
clonazepam	cataplexy	psychiatric disorders	sleep disorders and disturbances	1.11414	0.692669	2.19733	2.19749	62
clonazepam	catatonia	psychiatric disorders	changes in physical activity	1.57029	1.2171	3.03158	3.03197	88
clonazepam	cerebellar atrophy	nervous system disorders	structural brain disorders	1.27123	0.615524	2.49839	2.49848	26
clonazepam	cerebral cyst	neoplasms benign; malignant and unspecified (incl cysts and polyps)	nervous system neoplasms benign	1.14467	0.166037	2.34296	2.343	12
clonazepam	cerebral cyst	nervous system disorders	nervous system neoplasms benign	1.14467	0.166037	2.34296	2.343	12
clonazepam	change in seizure presentation	nervous system disorders	seizures (incl subtypes)	2.50933	1.57086	7.14604	7.14621	13
clonazepam	chikungunya virus infection	infections and infestations	viral infectious disorders	1.25042	0.347573	2.52001	2.52006	14
clonazepam	chronic spontaneous urticaria	immune system disorders	allergic conditions	1.45569	0.663321	2.90796	2.90803	18
clonazepam	chronic spontaneous urticaria	skin and subcutaneous tissue disorders	angioedema and urticaria	1.45569	0.663321	2.90796	2.90803	18
clonazepam	circadian rhythm sleep disorder	nervous system disorders	sleep disturbances (incl subtypes)	1.27047	0.478105	2.52874	2.5288	18
clonazepam	circadian rhythm sleep disorder	psychiatric disorders	sleep disorders and disturbances	1.27047	0.478105	2.52874	2.5288	18
clonazepam	clumsiness	nervous system disorders	movement disorders (incl parkinsonism)	1.26087	0.855601	2.4378	2.43801	67
clonazepam	coagulation factor v level decreased	investigations	haematology investigations (incl blood groups)	1.29531	0.156343	2.69098	2.69101	9
clonazepam	cogwheel rigidity	musculoskeletal and connective tissue disorders	muscle disorders	2.23906	1.79533	4.97322	4.9737	56
clonazepam	cogwheel rigidity	nervous system disorders	movement disorders (incl parkinsonism)	2.23906	1.79533	4.97322	4.9737	56
clonazepam	coma blister	nervous system disorders	neurological disorders nec	3.77191	2.97954	23.2462	23.247	18
clonazepam	coma blister	skin and subcutaneous tissue disorders	epidermal and dermal conditions	3.77191	2.97954	23.2462	23.247	18
clonazepam	coma scale abnormal	investigations	neurological; special senses and psychiatric investigations	1.04518	0.575236	2.09643	2.09655	50
clonazepam	completed suicide	general disorders and administration site conditions	fatal outcomes	2.28421	2.21996	4.96426	4.9869	2639
clonazepam	completed suicide	psychiatric disorders	suicidal and self-injurious behaviours nec	2.28421	2.21996	4.96426	4.9869	2639
clonazepam	compulsions	psychiatric disorders	anxiety disorders and symptoms	1.65416	0.783182	3.42827	3.42835	15
clonazepam	compulsive hoarding	psychiatric disorders	anxiety disorders and symptoms	1.28712	0.209938	2.64995	2.64999	10
clonazepam	compulsive sexual behaviour	psychiatric disorders	sexual dysfunctions; disturbances and gender identity disorders	1.8836	1.1853	3.97322	3.97337	23
clonazepam	compulsive shopping	psychiatric disorders	anxiety disorders and symptoms	1.87297	1.48754	3.77809	3.77853	74
clonazepam	confabulation	psychiatric disorders	disturbances in thinking and perception	2.32397	1.34534	6.15448	6.15462	12
clonazepam	confusional arousal	nervous system disorders	sleep disturbances (incl subtypes)	1.67611	0.113929	4.15467	4.15471	5
clonazepam	confusional arousal	psychiatric disorders	sleep disorders and disturbances	1.67611	0.113929	4.15467	4.15471	5
clonazepam	congenital jaw malformation	congenital;familial and genetic disorders	musculoskeletal and connective tissue disorders congenital	2.43085	0.868671	10.0178	10.0179	5
clonazepam	congenital jaw malformation	musculoskeletal and connective tissue disorders	musculoskeletal and connective tissue disorders congenital	2.43085	0.868671	10.0178	10.0179	5
clonazepam	congenital nose malformation	congenital;familial and genetic disorders	respiratory disorders congenital	1.42137	0.00632152	3.14496	3.14498	6
clonazepam	congenital nose malformation	respiratory;thoracic and mediastinal disorders	congenital respiratory tract disorders	1.42137	0.00632152	3.14496	3.14498	6
clonazepam	conversion disorder	psychiatric disorders	somatic symptom and related disorders	1.60666	1.17814	3.12889	3.12917	60
clonazepam	convulsion	nervous system disorders	seizures (incl subtypes)	1.259	1.16534	2.41033	2.41411	1242
clonazepam	coordination abnormal	nervous system disorders	neurological disorders nec	1.21475	1.02336	2.34065	2.34151	298
clonazepam	crime	social circumstances	legal issues	2.00224	0.440056	5.85741	5.85746	5
clonazepam	crying	general disorders and administration site conditions	general system disorders nec	1.6088	1.50574	3.08255	3.08715	1026
clonazepam	crying	injury;poisoning and procedural complications	procedural related injuries and complications nec	1.6088	1.50574	3.08255	3.08715	1026
clonazepam	crying	nervous system disorders	neurological disorders nec	1.6088	1.50574	3.08255	3.08715	1026
clonazepam	crying	psychiatric disorders	mood disorders and disturbances nec	1.6088	1.50574	3.08255	3.08715	1026
clonazepam	crystal urine present	investigations	renal and urinary tract investigations and urinalyses	0.990455	0.14821	2.06012	2.06016	16
clonazepam	cutaneous symptom	skin and subcutaneous tissue disorders	skin and subcutaneous tissue disorders nec	1.39591	0.183313	2.95698	2.95702	8
clonazepam	cystitis interstitial	immune system disorders	immune disorders nec	1.01049	0.554217	2.04393	2.04405	53
clonazepam	cystitis interstitial	renal and urinary disorders	bladder and bladder neck disorders (excl calculi)	1.01049	0.554217	2.04393	2.04405	53
clonazepam	dairy intolerance	metabolism and nutrition disorders	food intolerance syndromes	2.05163	0.636577	5.74235	5.74241	6
clonazepam	decorticate posture	musculoskeletal and connective tissue disorders	musculoskeletal and connective tissue disorders nec	3.17735	2.4629	11.6167	11.6172	22
clonazepam	decorticate posture	nervous system disorders	neurological disorders nec	3.17735	2.4629	11.6167	11.6172	22
clonazepam	deep brain stimulation	surgical and medical procedures	nervous system; skull and spine therapeutic procedures	1.45627	0.153911	3.16597	3.166	7
clonazepam	delusion	psychiatric disorders	disturbances in thinking and perception	1.38076	1.17621	2.63187	2.63278	261
clonazepam	delusional perception	psychiatric disorders	disturbances in thinking and perception	1.51245	0.435268	3.17602	3.17606	10
clonazepam	dengue fever	infections and infestations	viral infectious disorders	1.26696	0.695262	2.47419	2.4743	34
clonazepam	dengue fever	skin and subcutaneous tissue disorders	skin and subcutaneous tissue infections and infestations	1.26696	0.695262	2.47419	2.4743	34
clonazepam	dependence	psychiatric disorders	psychiatric disorders nec	1.21609	0.91769	2.35038	2.35074	123
clonazepam	dependent personality disorder	psychiatric disorders	personality disorders and disturbances in behaviour	1.84464	0.705676	4.25923	4.25929	9
clonazepam	depersonalisation	psychiatric disorders	dissociative disorders	2.39396	1.84636	5.69835	5.69873	37
clonazepam	depersonalisation/derealisation disorder	psychiatric disorders	dissociative disorders	2.96776	2.54629	8.56972	8.57073	62
clonazepam	depression	psychiatric disorders	depressed mood disorders and disturbances	1.08149	1.03328	2.12756	2.13904	4685
clonazepam	depression suicidal	psychiatric disorders	depressed mood disorders and disturbances	1.25415	0.779362	2.43559	2.43574	49
clonazepam	derealisation	psychiatric disorders	disturbances in thinking and perception	2.80996	2.46647	7.46441	7.46571	93
clonazepam	dermatillomania	psychiatric disorders	anxiety disorders and symptoms	1.75279	0.849941	3.72837	3.72845	14
clonazepam	dermatillomania	skin and subcutaneous tissue disorders	epidermal and dermal conditions	1.75279	0.849941	3.72837	3.72845	14
clonazepam	detoxification	surgical and medical procedures	therapeutic procedures and supportive care nec	1.99891	0.974505	4.70697	4.70706	11
clonazepam	developmental glaucoma	congenital;familial and genetic disorders	eye disorders congenital	3.61118	2.58677	28.0737	28.0744	11
clonazepam	developmental glaucoma	eye disorders	glaucoma and ocular hypertension	3.61118	2.58677	28.0737	28.0744	11
clonazepam	diabetic coma	endocrine disorders	diabetic complications	1.14272	0.721254	2.24256	2.24272	62
clonazepam	diabetic coma	metabolism and nutrition disorders	diabetic complications	1.14272	0.721254	2.24256	2.24272	62
clonazepam	diabetic coma	nervous system disorders	neurological disorders nec	1.14272	0.721254	2.24256	2.24272	62
clonazepam	disorganised speech	nervous system disorders	neurological disorders nec	1.56543	0.896404	3.11058	3.11069	25
clonazepam	disorganised speech	psychiatric disorders	communication disorders and disturbances	1.56543	0.896404	3.11058	3.11069	25
clonazepam	dissociation	psychiatric disorders	dissociative disorders	1.99231	1.67666	4.09124	4.09198	110
clonazepam	dissociative disorder	psychiatric disorders	dissociative disorders	1.61789	0.746917	3.33235	3.33243	15
clonazepam	dissociative identity disorder	psychiatric disorders	dissociative disorders	1.79731	0.658345	4.08778	4.08784	9
clonazepam	distractibility	psychiatric disorders	cognitive and attention disorders and disturbances	1.70576	1.03673	3.45553	3.45566	25
clonazepam	disturbance in attention	nervous system disorders	mental impairment disorders	1.16008	1.0504	2.2492	2.25164	906
clonazepam	disturbance in attention	psychiatric disorders	cognitive and attention disorders and disturbances	1.16008	1.0504	2.2492	2.25164	906
clonazepam	divorced	social circumstances	family issues	1.60977	0.671305	3.34971	3.34977	13
clonazepam	dopamine dysregulation syndrome	nervous system disorders	movement disorders (incl parkinsonism)	2.88973	2.1192	9.25737	9.25771	19
clonazepam	dopamine dysregulation syndrome	psychiatric disorders	psychiatric disorders nec	2.88973	2.1192	9.25737	9.25771	19
clonazepam	drooling	nervous system disorders	neurological disorders nec	1.76794	1.49695	3.4728	3.47359	149
clonazepam	drop attacks	musculoskeletal and connective tissue disorders	muscle disorders	1.41393	0.57169	2.83479	2.83486	16
clonazepam	drop attacks	nervous system disorders	neuromuscular disorders	1.41393	0.57169	2.83479	2.83486	16
clonazepam	drowning	general disorders and administration site conditions	fatal outcomes	1.15896	0.180325	2.36885	2.36889	12
clonazepam	drowning	injury;poisoning and procedural complications	injuries nec	1.15896	0.180325	2.36885	2.36889	12
clonazepam	drug abuse	psychiatric disorders	psychiatric disorders nec	1.62343	1.52275	3.11432	3.11922	1075
clonazepam	drug abuser	social circumstances	lifestyle issues	1.13188	0.710409	2.22529	2.22545	62
clonazepam	drug clearance increased	investigations	toxicology and therapeutic drug monitoring	1.72773	0.312677	4.16274	4.16278	6
clonazepam	drug detoxification	surgical and medical procedures	therapeutic procedures and supportive care nec	2.01814	1.22577	4.49751	4.49764	18
clonazepam	drug screen false positive	investigations	toxicology and therapeutic drug monitoring	1.17567	0.586021	2.31842	2.31851	32
clonazepam	drug screen negative	investigations	toxicology and therapeutic drug monitoring	3.05161	2.71706	8.92875	8.93043	98
clonazepam	drug screen positive	investigations	toxicology and therapeutic drug monitoring	1.48542	1.1906	2.84427	2.84477	126
clonazepam	drug tolerance	general disorders and administration site conditions	therapeutic and nontherapeutic effects (excl toxicity)	1.57653	1.27934	3.03497	3.03551	124
clonazepam	drug tolerance increased	general disorders and administration site conditions	therapeutic and nontherapeutic effects (excl toxicity)	1.27607	0.297429	2.59332	2.59336	12
clonazepam	drug use disorder	psychiatric disorders	psychiatric disorders nec	2.35125	2.02498	5.31055	5.31151	103
clonazepam	drug withdrawal convulsions	general disorders and administration site conditions	therapeutic and nontherapeutic effects (excl toxicity)	2.5732	2.16484	6.33639	6.33715	66
clonazepam	drug withdrawal convulsions	nervous system disorders	seizures (incl subtypes)	2.5732	2.16484	6.33639	6.33715	66
clonazepam	drug withdrawal headache	general disorders and administration site conditions	therapeutic and nontherapeutic effects (excl toxicity)	1.46413	0.386946	3.05386	3.05391	10
clonazepam	drug withdrawal headache	nervous system disorders	headaches	1.46413	0.386946	3.05386	3.05391	10
clonazepam	drug withdrawal syndrome	general disorders and administration site conditions	therapeutic and nontherapeutic effects (excl toxicity)	1.65338	1.55813	3.18039	3.18604	1201
clonazepam	drug withdrawal syndrome	psychiatric disorders	psychiatric disorders nec	1.65338	1.55813	3.18039	3.18604	1201
clonazepam	dysgraphia	nervous system disorders	neurological disorders nec	1.14877	0.831668	2.24257	2.24286	109
clonazepam	dyskinesia	nervous system disorders	movement disorders (incl parkinsonism)	1.22542	1.10781	2.35495	2.35725	788
clonazepam	dyslexia	nervous system disorders	neurological disorders nec	1.35252	0.510276	2.70513	2.70518	16
clonazepam	dyslexia	psychiatric disorders	cognitive and attention disorders and disturbances	1.35252	0.510276	2.70513	2.70518	16
clonazepam	dysphemia	nervous system disorders	neurological disorders nec	1.41164	1.06437	2.70616	2.70649	91
clonazepam	dysphemia	psychiatric disorders	communication disorders and disturbances	1.41164	1.06437	2.70616	2.70649	91
clonazepam	dysphoria	psychiatric disorders	mood disorders and disturbances nec	1.25065	0.901438	2.4136	2.41387	90
clonazepam	dystonia	nervous system disorders	movement disorders (incl parkinsonism)	1.53841	1.34571	2.94043	2.94166	294
clonazepam	ear injury	ear and labyrinth disorders	aural disorders nec	1.12369	0.0992855	2.3165	2.31653	11
clonazepam	ear injury	injury;poisoning and procedural complications	injuries nec	1.12369	0.0992855	2.3165	2.31653	11
clonazepam	eating disorder symptom	metabolism and nutrition disorders	appetite and general nutritional disorders	1.66364	0.871272	3.40889	3.40898	18
clonazepam	eating disorder symptom	psychiatric disorders	eating disorders and disturbances	1.66364	0.871272	3.40889	3.40898	18
clonazepam	ehlers-danlos syndrome	congenital;familial and genetic disorders	musculoskeletal and connective tissue disorders congenital	1.18066	0.202026	2.40878	2.40881	12
clonazepam	ehlers-danlos syndrome	musculoskeletal and connective tissue disorders	musculoskeletal and connective tissue disorders congenital	1.18066	0.202026	2.40878	2.40881	12
clonazepam	ehlers-danlos syndrome	skin and subcutaneous tissue disorders	epidermal and dermal conditions	1.18066	0.202026	2.40878	2.40881	12
clonazepam	ejection fraction	investigations	cardiac and vascular investigations (excl enzyme tests)	2.35778	1.80249	5.55232	5.55267	36
clonazepam	electrocardiogram qrs complex shortened	investigations	cardiac and vascular investigations (excl enzyme tests)	1.97755	1.10658	4.43547	4.43558	15
clonazepam	electroencephalogram abnormal	investigations	neurological; special senses and psychiatric investigations	1.21969	0.834256	2.36497	2.36519	74
clonazepam	emotional disorder	psychiatric disorders	mood disorders and disturbances nec	1.10954	0.955392	2.17225	2.17341	459
clonazepam	emotional poverty	psychiatric disorders	mood disorders and disturbances nec	2.09681	1.4874	4.60046	4.60069	30
clonazepam	encephalitis autoimmune	immune system disorders	autoimmune disorders	1.04051	0.198269	2.13847	2.13851	16
clonazepam	encephalitis autoimmune	neoplasms benign; malignant and unspecified (incl cysts and polyps)	neoplasm related morbidities	1.04051	0.198269	2.13847	2.13851	16
clonazepam	encephalitis autoimmune	nervous system disorders	central nervous system infections and inflammations	1.04051	0.198269	2.13847	2.13851	16
clonazepam	enuresis	psychiatric disorders	psychiatric disorders nec	1.20407	0.818636	2.33882	2.33903	74
clonazepam	enuresis	renal and urinary disorders	urinary tract signs and symptoms	1.20407	0.818636	2.33882	2.33903	74
clonazepam	eosinophil percentage increased	investigations	haematology investigations (incl blood groups)	1.29242	0.521889	2.56501	2.56508	19
clonazepam	eosinophilic myocarditis	blood and lymphatic system disorders	white blood cell disorders	1.32905	0.116453	2.7978	2.79783	8
clonazepam	eosinophilic myocarditis	cardiac disorders	myocardial disorders	1.32905	0.116453	2.7978	2.79783	8
clonazepam	epilepsy	nervous system disorders	seizures (incl subtypes)	1.15217	0.986816	2.23869	2.23975	399
clonazepam	epileptic encephalopathy	nervous system disorders	seizures (incl subtypes)	1.81941	0.517048	4.37513	4.37518	7
clonazepam	epileptic encephalopathy	psychiatric disorders	cognitive and attention disorders and disturbances	1.81941	0.517048	4.37513	4.37518	7
clonazepam	essential tremor	nervous system disorders	movement disorders (incl parkinsonism)	1.20844	0.599035	2.37761	2.3777	30
clonazepam	euphoric mood	psychiatric disorders	mood disorders and disturbances nec	1.23978	0.960171	2.38846	2.38888	140
clonazepam	excessive eye blinking	eye disorders	ocular neuromuscular disorders	1.24701	0.675309	2.4386	2.4387	34
clonazepam	excessive eye blinking	nervous system disorders	neurological disorders of the eye	1.24701	0.675309	2.4386	2.4387	34
clonazepam	exposure via ingestion	injury;poisoning and procedural complications	exposures; chemical injuries and poisoning	2.17608	1.8498	4.67625	4.67707	103
clonazepam	eyelid function disorder	eye disorders	ocular neuromuscular disorders	0.951344	0.012877	2.01515	2.01518	13
clonazepam	false negative investigation result	investigations	investigations; imaging and histopathology procedures nec	1.94967	0.810705	4.67175	4.67182	9
clonazepam	feeling drunk	general disorders and administration site conditions	general system disorders nec	1.27229	1.01639	2.44197	2.44248	167
clonazepam	feeling guilty	psychiatric disorders	depressed mood disorders and disturbances	1.41146	0.742435	2.77408	2.77418	25
clonazepam	feeling of body temperature change	general disorders and administration site conditions	general system disorders nec	1.14936	0.849724	2.24214	2.24246	122
clonazepam	feeling of despair	psychiatric disorders	depressed mood disorders and disturbances	1.89049	1.59685	3.79621	3.79697	127
clonazepam	feelings of worthlessness	psychiatric disorders	depressed mood disorders and disturbances	1.73805	1.11799	3.51643	3.51659	29
clonazepam	fever neonatal	general disorders and administration site conditions	body temperature conditions	2.43743	0.875253	10.1123	10.1124	5
clonazepam	fever neonatal	pregnancy; puerperium and perinatal conditions	neonatal and perinatal conditions	2.43743	0.875253	10.1123	10.1124	5
clonazepam	fibrous histiocytoma	neoplasms benign; malignant and unspecified (incl cysts and polyps)	cutaneous neoplasms benign	1.28215	0.411179	2.57257	2.57263	15
clonazepam	fibrous histiocytoma	skin and subcutaneous tissue disorders	cutaneous neoplasms benign	1.28215	0.411179	2.57257	2.57263	15
clonazepam	flashback	psychiatric disorders	disturbances in thinking and perception	1.73068	0.914507	3.60483	3.60492	17
clonazepam	flat affect	psychiatric disorders	mood disorders and disturbances nec	1.17878	0.677354	2.31082	2.31095	44
clonazepam	flight of ideas	psychiatric disorders	disturbances in thinking and perception	1.8184	1.00223	3.86068	3.86078	17
clonazepam	focal dyscognitive seizures	nervous system disorders	seizures (incl subtypes)	1.10168	0.309315	2.22927	2.22931	18
clonazepam	food craving	metabolism and nutrition disorders	appetite and general nutritional disorders	1.05125	0.633177	2.1008	2.10095	63
clonazepam	food craving	psychiatric disorders	eating disorders and disturbances	1.05125	0.633177	2.1008	2.10095	63
clonazepam	formication	nervous system disorders	neurological disorders nec	1.23321	0.962222	2.3767	2.37714	149
clonazepam	formication	psychiatric disorders	disturbances in thinking and perception	1.23321	0.962222	2.3767	2.37714	149
clonazepam	fractured coccyx	injury;poisoning and procedural complications	bone and joint injuries	1.05323	0.520106	2.11507	2.11516	39
clonazepam	fractured coccyx	musculoskeletal and connective tissue disorders	fractures	1.05323	0.520106	2.11507	2.11516	39
clonazepam	freezing phenomenon	nervous system disorders	movement disorders (incl parkinsonism)	1.45365	0.988398	2.80993	2.81013	51
clonazepam	frontotemporal dementia	nervous system disorders	mental impairment disorders	1.49905	0.286455	3.22378	3.22382	8
clonazepam	frontotemporal dementia	psychiatric disorders	dementia and amnestic conditions	1.49905	0.286455	3.22378	3.22382	8
clonazepam	galactorrhoea	endocrine disorders	hypothalamus and pituitary gland disorders	1.49022	1.12646	2.86486	2.86519	83
clonazepam	galactorrhoea	reproductive system and breast disorders	breast disorders	1.49022	1.12646	2.86486	2.86519	83
clonazepam	gambling	social circumstances	lifestyle issues	1.88226	1.13187	4.00713	4.00725	20
clonazepam	gambling disorder	psychiatric disorders	psychiatric disorders nec	1.61136	1.20912	3.13302	3.13333	68
clonazepam	gastric banding	surgical and medical procedures	gastrointestinal therapeutic procedures	1.66845	0.529487	3.66116	3.66121	9
clonazepam	gastric ph decreased	investigations	gastrointestinal investigations	1.92234	1.38213	3.98946	3.98971	38
clonazepam	gastrointestinal bacterial overgrowth	gastrointestinal disorders	gastrointestinal infections	1.0151	0.0766283	2.11453	2.11457	13
clonazepam	gastrointestinal bacterial overgrowth	infections and infestations	bacterial infectious disorders	1.0151	0.0766283	2.11453	2.11457	13
clonazepam	gastrointestinal hypomotility	gastrointestinal disorders	gastrointestinal motility and defaecation conditions	0.99385	0.310657	2.04335	2.0434	24
clonazepam	generalised anxiety disorder	psychiatric disorders	anxiety disorders and symptoms	1.26289	0.767144	2.45412	2.45426	45
clonazepam	genital erosion	reproductive system and breast disorders	reproductive tract disorders nec	1.23887	0.026278	2.59856	2.59859	8
clonazepam	genital ulceration	reproductive system and breast disorders	reproductive tract disorders nec	1.139	0.114597	2.34413	2.34416	11
clonazepam	genital ulceration	skin and subcutaneous tissue disorders	skin and subcutaneous tissue disorders nec	1.139	0.114597	2.34413	2.34416	11
clonazepam	granulocytopenia	blood and lymphatic system disorders	white blood cell disorders	1.46021	1.12736	2.79923	2.79961	99
clonazepam	gun shot wound	injury;poisoning and procedural complications	injuries nec	1.50934	0.638363	3.06259	3.06266	15
clonazepam	h1n1 influenza	infections and infestations	viral infectious disorders	1.58789	1.08058	3.10802	3.10822	43
clonazepam	h1n1 influenza	respiratory;thoracic and mediastinal disorders	respiratory tract infections	1.58789	1.08058	3.10802	3.10822	43
clonazepam	haemangioma congenital	congenital;familial and genetic disorders	cardiac and vascular disorders congenital	1.72801	0.703612	3.74911	3.74918	11
clonazepam	haemangioma congenital	neoplasms benign; malignant and unspecified (incl cysts and polyps)	miscellaneous and site unspecified neoplasms benign	1.72801	0.703612	3.74911	3.74918	11
clonazepam	haemangioma congenital	vascular disorders	vascular disorders nec	1.72801	0.703612	3.74911	3.74918	11
clonazepam	haemoglobin urine	investigations	renal and urinary tract investigations and urinalyses	2.45949	1.15712	8.38362	8.38373	7
clonazepam	hallucination	psychiatric disorders	disturbances in thinking and perception	1.00233	0.89762	2.01367	2.01585	994
clonazepam	hangover	general disorders and administration site conditions	general system disorders nec	1.28856	0.889268	2.48568	2.4859	69
clonazepam	head titubation	nervous system disorders	movement disorders (incl parkinsonism)	1.47412	0.902418	2.8776	2.87774	34
clonazepam	heat stroke	injury;poisoning and procedural complications	injuries by physical agents	1.18001	0.429616	2.35454	2.3546	20
clonazepam	heat stroke	vascular disorders	decreased and nonspecific blood pressure disorders and shock	1.18001	0.429616	2.35454	2.3546	20
clonazepam	helplessness	psychiatric disorders	psychiatric and behavioural symptoms nec	1.53674	0.51234	3.20843	3.20848	11
clonazepam	high-pitched crying	general disorders and administration site conditions	general system disorders nec	2.4912	0.929018	10.9378	10.9379	5
clonazepam	high-pitched crying	injury;poisoning and procedural complications	procedural related injuries and complications nec	2.4912	0.929018	10.9378	10.9379	5
clonazepam	high-pitched crying	nervous system disorders	neurological disorders nec	2.4912	0.929018	10.9378	10.9379	5
clonazepam	histrionic personality disorder	psychiatric disorders	personality disorders and disturbances in behaviour	1.55126	0.136202	3.53376	3.53379	6
clonazepam	homeless	social circumstances	economic and housing issues	1.22605	0.0870819	2.54542	2.54545	9
clonazepam	homicidal ideation	psychiatric disorders	personality disorders and disturbances in behaviour	1.96934	1.65513	4.02373	4.02445	111
clonazepam	hostility	psychiatric disorders	personality disorders and disturbances in behaviour	1.93944	1.57345	3.95662	3.95714	82
clonazepam	housebound	social circumstances	lifestyle issues	1.48599	0.183623	3.2482	3.24823	7
clonazepam	huntington's disease	congenital;familial and genetic disorders	neurological disorders congenital	2.2585	1.38753	5.59255	5.5927	15
clonazepam	huntington's disease	nervous system disorders	movement disorders (incl parkinsonism)	2.2585	1.38753	5.59255	5.5927	15
clonazepam	hyperacusis	ear and labyrinth disorders	hearing disorders	1.73503	1.41343	3.40339	3.40393	106
clonazepam	hyperacusis	nervous system disorders	cranial nerve disorders (excl neoplasms)	1.73503	1.41343	3.40339	3.40393	106
clonazepam	hyperammonaemia	hepatobiliary disorders	hepatic and hepatobiliary disorders	1.03018	0.618662	2.06901	2.06916	65
clonazepam	hyperammonaemia	metabolism and nutrition disorders	protein and amino acid metabolism disorders nec	1.03018	0.618662	2.06901	2.06916	65
clonazepam	hyperammonaemic encephalopathy	metabolism and nutrition disorders	protein and amino acid metabolism disorders nec	1.32785	0.672139	2.60463	2.60472	26
clonazepam	hyperammonaemic encephalopathy	nervous system disorders	encephalopathies	1.32785	0.672139	2.60463	2.60472	26
clonazepam	hyperkinesia	nervous system disorders	movement disorders (incl parkinsonism)	1.2326	0.712863	2.40482	2.40495	41
clonazepam	hyperlipasaemia	metabolism and nutrition disorders	metabolism disorders nec	1.66891	0.690278	3.53862	3.53868	12
clonazepam	hyperpathia	nervous system disorders	neurological disorders nec	2.44482	1.14246	8.24543	8.24554	7
clonazepam	hyperphagia	gastrointestinal disorders	gastrointestinal signs and symptoms	1.2891	0.895522	2.48588	2.48611	71
clonazepam	hyperphagia	metabolism and nutrition disorders	appetite and general nutritional disorders	1.2891	0.895522	2.48588	2.48611	71
clonazepam	hyperphagia	psychiatric disorders	eating disorders and disturbances	1.2891	0.895522	2.48588	2.48611	71
clonazepam	hyperprolactinaemia	endocrine disorders	hypothalamus and pituitary gland disorders	1.66307	1.26378	3.25106	3.25139	69
clonazepam	hypersexuality	psychiatric disorders	sexual dysfunctions; disturbances and gender identity disorders	1.72098	1.03779	3.50248	3.50261	24
clonazepam	hypersomnia	nervous system disorders	sleep disturbances (incl subtypes)	1.09141	0.939404	2.14472	2.14588	472
clonazepam	hypersomnia	psychiatric disorders	sleep disorders and disturbances	1.09141	0.939404	2.14472	2.14588	472
clonazepam	hypertensive encephalopathy	nervous system disorders	encephalopathies	1.0479	0.176928	2.15531	2.15534	15
clonazepam	hypertensive encephalopathy	vascular disorders	vascular hypertensive disorders	1.0479	0.176928	2.15531	2.15534	15
clonazepam	hypervigilance	psychiatric disorders	psychiatric and behavioural symptoms nec	1.40207	0.651676	2.77876	2.77883	20
clonazepam	hypnagogic hallucination	psychiatric disorders	sleep disorders and disturbances	1.44468	0.305716	3.03847	3.03851	9
clonazepam	hypnopompic hallucination	psychiatric disorders	sleep disorders and disturbances	2.47633	1.33736	7.68698	7.68711	9
clonazepam	hypomania	psychiatric disorders	manic and bipolar mood disorders and disturbances	2.41412	2.16197	5.51092	5.51259	172
clonazepam	hypovitaminosis	metabolism and nutrition disorders	vitamin related disorders	1.18548	0.595831	2.33499	2.33508	32
clonazepam	illiteracy	social circumstances	lifestyle issues	2.20629	0.644114	7.44379	7.44386	5
clonazepam	illusion	psychiatric disorders	disturbances in thinking and perception	1.11047	0.441437	2.22295	2.22301	25
clonazepam	impaired driving ability	social circumstances	lifestyle issues	1.53356	1.33057	2.93143	2.93253	265
clonazepam	impaired reasoning	psychiatric disorders	disturbances in thinking and perception	1.46602	0.253424	3.13537	3.13541	8
clonazepam	impaired self-care	general disorders and administration site conditions	general system disorders nec	1.22834	0.792417	2.38567	2.38584	58
clonazepam	impaired self-care	psychiatric disorders	psychiatric and behavioural symptoms nec	1.22834	0.792417	2.38567	2.38584	58
clonazepam	implant site abscess	general disorders and administration site conditions	administration site reactions	2.0626	0.760241	5.51716	5.51723	7
clonazepam	implant site abscess	infections and infestations	infections - pathogen unspecified	2.0626	0.760241	5.51716	5.51723	7
clonazepam	implant site abscess	injury;poisoning and procedural complications	administration site reactions	2.0626	0.760241	5.51716	5.51723	7
clonazepam	implant site extravasation	general disorders and administration site conditions	administration site reactions	1.1235	0.144867	2.30517	2.30521	12
clonazepam	implant site extravasation	injury;poisoning and procedural complications	administration site reactions	1.1235	0.144867	2.30517	2.30521	12
clonazepam	implant site hypersensitivity	general disorders and administration site conditions	administration site reactions	2.06882	0.653768	5.84676	5.84682	6
clonazepam	implant site hypersensitivity	immune system disorders	allergic conditions	2.06882	0.653768	5.84676	5.84682	6
clonazepam	implant site hypersensitivity	injury;poisoning and procedural complications	administration site reactions	2.06882	0.653768	5.84676	5.84682	6
clonazepam	implant site mass	general disorders and administration site conditions	administration site reactions	1.88717	0.584809	4.66046	4.66052	7
clonazepam	implant site mass	injury;poisoning and procedural complications	administration site reactions	1.88717	0.584809	4.66046	4.66052	7
clonazepam	imprisonment	social circumstances	legal issues	1.39994	0.557696	2.80466	2.80472	16
clonazepam	impulse-control disorder	psychiatric disorders	impulse control disorders nec	1.88042	1.3473	3.86362	3.86386	39
clonazepam	impulsive behaviour	psychiatric disorders	impulse control disorders nec	1.72406	1.30259	3.40375	3.40407	62
clonazepam	inappropriate affect	psychiatric disorders	mood disorders and disturbances nec	1.18579	0.576376	2.3387	2.33879	30
clonazepam	indifference	psychiatric disorders	personality disorders and disturbances in behaviour	1.83269	0.99045	3.9246	3.9247	16
clonazepam	infantile spasms	nervous system disorders	seizures (incl subtypes)	2.31759	1.44662	5.87883	5.87898	15
clonazepam	infantile spasms	psychiatric disorders	cognitive and attention disorders and disturbances	2.31759	1.44662	5.87883	5.87898	15
clonazepam	infected bite	infections and infestations	infections - pathogen unspecified	0.996861	0.180691	2.06603	2.06607	17
clonazepam	infected bite	injury;poisoning and procedural complications	injuries nec	0.996861	0.180691	2.06603	2.06607	17
clonazepam	injury corneal	eye disorders	ocular injuries	1.17341	0.0962208	2.42239	2.42242	10
clonazepam	injury corneal	injury;poisoning and procedural complications	injuries nec	1.17341	0.0962208	2.42239	2.42242	10
clonazepam	insomnia	nervous system disorders	sleep disturbances (incl subtypes)	1.03264	0.983603	2.05604	2.06643	4529
clonazepam	insomnia	psychiatric disorders	sleep disorders and disturbances	1.03264	0.983603	2.05604	2.06643	4529
clonazepam	insulin-requiring type 2 diabetes mellitus	endocrine disorders	glucose metabolism disorders (incl diabetes mellitus)	1.2322	0.293734	2.49504	2.49508	13
clonazepam	insulin-requiring type 2 diabetes mellitus	metabolism and nutrition disorders	glucose metabolism disorders (incl diabetes mellitus)	1.2322	0.293734	2.49504	2.49508	13
clonazepam	intellectual disability	nervous system disorders	mental impairment disorders	2.15025	1.43581	4.90269	4.90287	22
clonazepam	intellectual disability	psychiatric disorders	cognitive and attention disorders and disturbances	2.15025	1.43581	4.90269	4.90287	22
clonazepam	intentional overdose	injury;poisoning and procedural complications	overdoses and underdoses nec	1.5768	1.47014	3.01409	3.01825	958
clonazepam	intentional self-injury	injury;poisoning and procedural complications	injuries nec	1.76534	1.60607	3.4478	3.45007	430
clonazepam	intentional self-injury	psychiatric disorders	suicidal and self-injurious behaviours nec	1.76534	1.60607	3.4478	3.45007	430
clonazepam	intervertebral disc injury	injury;poisoning and procedural complications	bone and joint injuries	1.24652	0.267886	2.53456	2.5346	12
clonazepam	intervertebral disc injury	musculoskeletal and connective tissue disorders	musculoskeletal and connective tissue deformities (incl intervertebral disc disorders)	1.24652	0.267886	2.53456	2.5346	12
clonazepam	intraocular pressure fluctuation	investigations	neurological; special senses and psychiatric investigations	1.66835	0.106166	4.12272	4.12275	5
clonazepam	intrusive thoughts	psychiatric disorders	disturbances in thinking and perception	3.14617	2.52611	10.7006	10.7012	29
clonazepam	irregular sleep phase	nervous system disorders	sleep disturbances (incl subtypes)	2.13502	0.572839	6.82743	6.82749	5
clonazepam	irregular sleep phase	psychiatric disorders	sleep disorders and disturbances	2.13502	0.572839	6.82743	6.82749	5
clonazepam	irritability	general disorders and administration site conditions	general system disorders nec	1.4071	1.30327	2.67484	2.67849	1011
clonazepam	irritability	psychiatric disorders	mood disorders and disturbances nec	1.4071	1.30327	2.67484	2.67849	1011
clonazepam	jaundice cholestatic	hepatobiliary disorders	hepatic and hepatobiliary disorders	1.05679	0.663212	2.10701	2.10718	71
clonazepam	job dissatisfaction	social circumstances	economic and housing issues	2.25078	1.40853	5.50578	5.50593	16
clonazepam	joint ankylosis	musculoskeletal and connective tissue disorders	joint disorders	1.6925	0.960744	3.45246	3.45257	21
clonazepam	judgement impaired	nervous system disorders	mental impairment disorders	1.32614	0.745674	2.58479	2.58491	33
clonazepam	judgement impaired	psychiatric disorders	personality disorders and disturbances in behaviour	1.32614	0.745674	2.58479	2.58491	33
clonazepam	keratosis pilaris	skin and subcutaneous tissue disorders	cornification and dystrophic skin disorders	1.65129	0.236236	3.87436	3.8744	6
clonazepam	klebsiella test positive	investigations	microbiology and serology investigations	1.19489	0.444499	2.38069	2.38075	20
clonazepam	knee deformity	musculoskeletal and connective tissue disorders	musculoskeletal and connective tissue deformities (incl intervertebral disc disorders)	1.02546	0.382304	2.08587	2.08593	27
clonazepam	labyrinthitis	ear and labyrinth disorders	inner ear and viiith cranial nerve disorders	1.32537	0.957113	2.54766	2.54793	81
clonazepam	labyrinthitis	infections and infestations	infections - pathogen unspecified	1.32537	0.957113	2.54766	2.54793	81
clonazepam	lack of spontaneous speech	psychiatric disorders	communication disorders and disturbances	1.19661	0.119428	2.46699	2.46702	10
clonazepam	language disorder	nervous system disorders	neurological disorders nec	1.04681	0.391101	2.12016	2.12023	26
clonazepam	language disorder	psychiatric disorders	communication disorders and disturbances	1.04681	0.391101	2.12016	2.12023	26
clonazepam	legal problem	social circumstances	legal issues	1.76003	0.682846	3.89784	3.8979	10
clonazepam	libido decreased	psychiatric disorders	sexual dysfunctions; disturbances and gender identity disorders	1.24752	0.931873	2.40485	2.40518	110
clonazepam	libido decreased	reproductive system and breast disorders	sexual function and fertility disorders	1.24752	0.931873	2.40485	2.40518	110
clonazepam	libido increased	psychiatric disorders	sexual dysfunctions; disturbances and gender identity disorders	1.91176	1.44181	3.92209	3.9224	50
clonazepam	libido increased	reproductive system and breast disorders	sexual function and fertility disorders	1.91176	1.44181	3.92209	3.9224	50
clonazepam	lip erosion	gastrointestinal disorders	oral soft tissue conditions	1.11976	0.48847	2.23231	2.23238	28
clonazepam	logorrhoea	nervous system disorders	neurological disorders nec	1.54233	1.17407	2.97446	2.9748	81
clonazepam	logorrhoea	psychiatric disorders	communication disorders and disturbances	1.54233	1.17407	2.97446	2.9748	81
clonazepam	loss of dreaming	nervous system disorders	sleep disturbances (incl subtypes)	2.22895	0.666772	7.65647	7.65654	5
clonazepam	loss of dreaming	psychiatric disorders	sleep disorders and disturbances	2.22895	0.666772	7.65647	7.65654	5
clonazepam	loss of employment	social circumstances	economic and housing issues	1.25351	0.838756	2.42624	2.42644	64
clonazepam	lymph node calcification	blood and lymphatic system disorders	spleen; lymphatic and reticuloendothelial system disorders	1.89453	1.10216	4.07913	4.07925	18
clonazepam	major depression	psychiatric disorders	depressed mood disorders and disturbances	1.37707	1.14447	2.62741	2.62812	202
clonazepam	mania	psychiatric disorders	manic and bipolar mood disorders and disturbances	2.03857	1.88768	4.18266	4.18595	479
clonazepam	manufacturing materials issue	product issues	product quality; supply; distribution; manufacturing and quality system issues	2.29694	1.35847	5.9171	5.91724	13
clonazepam	marital problem	social circumstances	family issues	1.34582	0.442979	2.71123	2.71129	14
clonazepam	meige's syndrome	nervous system disorders	movement disorders (incl parkinsonism)	2.91808	1.97961	10.5567	10.5569	13
clonazepam	mental disability	social circumstances	lifestyle issues	1.25605	0.11708	2.60734	2.60737	9
clonazepam	mental disorder	psychiatric disorders	psychiatric disorders nec	1.31034	1.19397	2.49956	2.50216	805
clonazepam	mental retardation	nervous system disorders	mental impairment disorders	1.39158	0.0892149	2.99535	2.99538	7
clonazepam	metabolic surgery	surgical and medical procedures	gastrointestinal therapeutic procedures	1.61664	0.985344	3.21687	3.217	28
clonazepam	metabolic syndrome	endocrine disorders	glucose metabolism disorders (incl diabetes mellitus)	1.30772	0.760124	2.54397	2.54409	37
clonazepam	metabolic syndrome	metabolism and nutrition disorders	glucose metabolism disorders (incl diabetes mellitus)	1.30772	0.760124	2.54397	2.54409	37
clonazepam	metabolic syndrome	vascular disorders	vascular hypertensive disorders	1.30772	0.760124	2.54397	2.54409	37
clonazepam	micrognathia	musculoskeletal and connective tissue disorders	musculoskeletal and connective tissue disorders congenital	1.52658	0.224216	3.36473	3.36476	7
clonazepam	microtia	congenital;familial and genetic disorders	ear and labyrinthine disorders congenital	1.68986	0.387501	3.88774	3.88779	7
clonazepam	microtia	ear and labyrinth disorders	congenital ear disorders (excl deafness)	1.68986	0.387501	3.88774	3.88779	7
clonazepam	migraine without aura	nervous system disorders	headaches	1.26702	0.18984	2.60804	2.60808	10
clonazepam	migraine without aura	vascular disorders	vascular disorders nec	1.26702	0.18984	2.60804	2.60808	10
clonazepam	miosis	eye disorders	ocular neuromuscular disorders	1.27467	0.9484	2.45266	2.45298	103
clonazepam	miosis	nervous system disorders	neurological disorders nec	1.27467	0.9484	2.45266	2.45298	103
clonazepam	mitral valve thickening	cardiac disorders	cardiac valve disorders	2.52821	1.11316	9.97122	9.97133	6
clonazepam	monocyte count abnormal	investigations	haematology investigations (incl blood groups)	1.75148	0.612518	3.92959	3.92965	9
clonazepam	mood altered	psychiatric disorders	mood disorders and disturbances nec	1.47082	1.31751	2.80032	2.80212	464
clonazepam	mood swings	psychiatric disorders	mood disorders and disturbances nec	1.14377	0.994123	2.2249	2.22619	487
clonazepam	morbid thoughts	psychiatric disorders	disturbances in thinking and perception	1.59755	0.988138	3.16352	3.16366	30
clonazepam	mouth injury	gastrointestinal disorders	oral soft tissue conditions	1.32509	0.769796	2.57773	2.57785	36
clonazepam	mouth injury	injury;poisoning and procedural complications	injuries nec	1.32509	0.769796	2.57773	2.57785	36
clonazepam	multiple-drug resistance	general disorders and administration site conditions	therapeutic and nontherapeutic effects (excl toxicity)	1.47093	0.986005	2.84952	2.84971	47
clonazepam	muscle contractions involuntary	musculoskeletal and connective tissue disorders	muscle disorders	1.16074	0.735791	2.27193	2.2721	61
clonazepam	muscle contractions involuntary	nervous system disorders	neuromuscular disorders	1.16074	0.735791	2.27193	2.2721	61
clonazepam	muscle neoplasm	musculoskeletal and connective tissue disorders	musculoskeletal and connective tissue neoplasms	2.36663	0.804452	9.16159	9.16168	5
clonazepam	muscle neoplasm	neoplasms benign; malignant and unspecified (incl cysts and polyps)	soft tissue neoplasms malignant and unspecified	2.36663	0.804452	9.16159	9.16168	5
clonazepam	muscle rigidity	musculoskeletal and connective tissue disorders	muscle disorders	1.35661	1.13012	2.5892	2.58993	213
clonazepam	muscle rigidity	nervous system disorders	neuromuscular disorders	1.35661	1.13012	2.5892	2.58993	213
clonazepam	muscle twitching	musculoskeletal and connective tissue disorders	muscle disorders	1.02247	0.849331	2.04413	2.04495	364
clonazepam	mutism	nervous system disorders	neurological disorders nec	1.44687	0.875168	2.82081	2.82094	34
clonazepam	mutism	psychiatric disorders	communication disorders and disturbances	1.44687	0.875168	2.82081	2.82094	34
clonazepam	mydriasis	eye disorders	ocular neuromuscular disorders	1.13236	0.894999	2.21129	2.2118	194
clonazepam	mydriasis	nervous system disorders	neurological disorders nec	1.13236	0.894999	2.21129	2.2118	194
clonazepam	myelocyte count increased	investigations	haematology investigations (incl blood groups)	1.76436	0.687174	3.91207	3.91213	10
clonazepam	myelocyte percentage increased	investigations	haematology investigations (incl blood groups)	2.99034	1.96594	12.2186	12.2189	11
clonazepam	myocardial depression	cardiac disorders	myocardial disorders	3.0641	2.39507	10.2281	10.2286	25
clonazepam	myocardial stunning	cardiac disorders	coronary artery disorders	3.75199	3.03755	20.506	20.507	22
clonazepam	myocardial stunning	vascular disorders	arteriosclerosis; stenosis; vascular insufficiency and necrosis	3.75199	3.03755	20.506	20.507	22
clonazepam	myoclonic epilepsy	nervous system disorders	seizures (incl subtypes)	1.93395	1.36225	4.04268	4.04291	34
clonazepam	myoglobin urine present	investigations	musculoskeletal and soft tissue investigations (excl enzyme tests)	2.54347	1.64063	7.24961	7.24979	14
clonazepam	nail injury	injury;poisoning and procedural complications	injuries nec	1.15482	0.0776364	2.38732	2.38735	10
clonazepam	nail injury	skin and subcutaneous tissue disorders	skin appendage conditions	1.15482	0.0776364	2.38732	2.38735	10
clonazepam	narcolepsy	nervous system disorders	sleep disturbances (incl subtypes)	1.3389	0.92083	2.57945	2.57967	63
clonazepam	narcolepsy	psychiatric disorders	sleep disorders and disturbances	1.3389	0.92083	2.57945	2.57967	63
clonazepam	narcotic bowel syndrome	gastrointestinal disorders	gastrointestinal motility and defaecation conditions	2.44717	1.36999	7.21822	7.21836	10
clonazepam	near death experience	nervous system disorders	neurological disorders nec	1.12646	0.412018	2.25664	2.2567	22
clonazepam	near death experience	psychiatric disorders	disturbances in thinking and perception	1.12646	0.412018	2.25664	2.2567	22
clonazepam	negative thoughts	psychiatric disorders	depressed mood disorders and disturbances	1.45674	0.966501	2.82161	2.82179	46
clonazepam	neglect of personal appearance	psychiatric disorders	psychiatric and behavioural symptoms nec	1.53173	0.229371	3.37988	3.37992	7
clonazepam	nephrectomy	surgical and medical procedures	renal and urinary tract therapeutic procedures	1.47532	0.844025	2.89704	2.89716	28
clonazepam	nephrogenic diabetes insipidus	metabolism and nutrition disorders	electrolyte and fluid balance conditions	1.68889	1.0057	3.4187	3.41883	24
clonazepam	nephrogenic diabetes insipidus	renal and urinary disorders	nephropathies	1.68889	1.0057	3.4187	3.41883	24
clonazepam	nervousness	psychiatric disorders	anxiety disorders and symptoms	1.27849	1.18203	2.4436	2.44724	1171
clonazepam	neurodegenerative disorder	nervous system disorders	neurological disorders nec	1.35998	0.457138	2.74095	2.741	14
clonazepam	neurodevelopmental disorder	nervous system disorders	mental impairment disorders	2.32943	0.76725	8.71468	8.71477	5
clonazepam	neurodevelopmental disorder	psychiatric disorders	developmental disorders nec	2.32943	0.76725	8.71468	8.71477	5
clonazepam	neuroleptic malignant syndrome	general disorders and administration site conditions	body temperature conditions	1.69754	1.48465	3.29334	3.29453	241
clonazepam	neuroleptic malignant syndrome	injury;poisoning and procedural complications	exposures; chemical injuries and poisoning	1.69754	1.48465	3.29334	3.29453	241
clonazepam	neuroleptic malignant syndrome	musculoskeletal and connective tissue disorders	muscle disorders	1.69754	1.48465	3.29334	3.29453	241
clonazepam	neuroleptic malignant syndrome	nervous system disorders	neuromuscular disorders	1.69754	1.48465	3.29334	3.29453	241
clonazepam	neuromyopathy	musculoskeletal and connective tissue disorders	muscle disorders	0.959337	0.117092	2.01297	2.013	16
clonazepam	neuromyopathy	nervous system disorders	neuromuscular disorders	0.959337	0.117092	2.01297	2.013	16
clonazepam	neuropsychiatric symptoms	nervous system disorders	neurological disorders nec	1.81886	1.13567	3.7721	3.77225	24
clonazepam	neuropsychiatric symptoms	psychiatric disorders	psychiatric disorders nec	1.81886	1.13567	3.7721	3.77225	24
clonazepam	neurotransmitter level altered	investigations	neurological; special senses and psychiatric investigations	1.69733	0.282281	4.04493	4.04497	6
clonazepam	nicotine dependence	psychiatric disorders	psychiatric disorders nec	1.23025	0.854913	2.38167	2.38191	78
clonazepam	nightmare	psychiatric disorders	sleep disorders and disturbances	1.47578	1.34567	2.80858	2.81109	644
clonazepam	nitrite urine present	investigations	renal and urinary tract investigations and urinalyses	1.0119	0.109051	2.10325	2.10328	14
clonazepam	normal pressure hydrocephalus	nervous system disorders	increased intracranial pressure and hydrocephalus	1.15837	0.133968	2.37961	2.37964	11
clonazepam	nystagmus	eye disorders	ocular neuromuscular disorders	1.24691	0.920641	2.40484	2.40515	103
clonazepam	nystagmus	nervous system disorders	neurological disorders nec	1.24691	0.920641	2.40484	2.40515	103
clonazepam	obsessive thoughts	psychiatric disorders	anxiety disorders and symptoms	1.94981	1.43007	4.05988	4.06015	41
clonazepam	obsessive-compulsive disorder	psychiatric disorders	anxiety disorders and symptoms	1.76734	1.53869	3.46311	3.46421	209
clonazepam	obsessive-compulsive symptom	psychiatric disorders	anxiety disorders and symptoms	2.72866	1.58969	10.0491	10.0493	9
clonazepam	oculogyric crisis	eye disorders	ocular neuromuscular disorders	1.37685	0.733699	2.69725	2.69735	27
clonazepam	oculogyric crisis	nervous system disorders	movement disorders (incl parkinsonism)	1.37685	0.733699	2.69725	2.69735	27
clonazepam	on and off phenomenon	nervous system disorders	movement disorders (incl parkinsonism)	1.75607	1.36797	3.47311	3.4735	73
clonazepam	onychophagia	psychiatric disorders	impulse control disorders nec	1.68986	0.387501	3.88774	3.88779	7
clonazepam	onychophagia	skin and subcutaneous tissue disorders	skin appendage conditions	1.68986	0.387501	3.88774	3.88779	7
clonazepam	oral administration complication	general disorders and administration site conditions	administration site reactions	1.43653	0.665997	2.85842	2.85849	19
clonazepam	oral administration complication	injury;poisoning and procedural complications	administration site reactions	1.43653	0.665997	2.85842	2.85849	19
clonazepam	oral mucosa erosion	gastrointestinal disorders	oral soft tissue conditions	1.2256	0.569886	2.41609	2.41617	26
clonazepam	oral mucosal discolouration	gastrointestinal disorders	oral soft tissue conditions	1.19967	0.296822	2.42434	2.42439	14
clonazepam	oromandibular dystonia	nervous system disorders	movement disorders (incl parkinsonism)	2.35885	1.68982	5.71378	5.71404	25
clonazepam	oropharyngeal oedema	gastrointestinal disorders	oral soft tissue conditions	2.56904	1.5904	7.70232	7.70249	12
clonazepam	oropharyngeal oedema	immune system disorders	allergic conditions	2.56904	1.5904	7.70232	7.70249	12
clonazepam	oropharyngeal oedema	respiratory;thoracic and mediastinal disorders	upper respiratory tract disorders (excl infections)	2.56904	1.5904	7.70232	7.70249	12
clonazepam	oropharyngeal oedema	skin and subcutaneous tissue disorders	angioedema and urticaria	2.56904	1.5904	7.70232	7.70249	12
clonazepam	orthostatic tremor	nervous system disorders	movement disorders (incl parkinsonism)	3.12305	1.70799	27.3678	27.3682	6
clonazepam	oxygen consumption decreased	investigations	metabolic; nutritional and blood gas investigations	1.28563	0.347165	2.59977	2.59982	13
clonazepam	pancreatolithiasis	gastrointestinal disorders	exocrine pancreas conditions	1.65649	0.632092	3.53552	3.53558	11
clonazepam	panic attack	psychiatric disorders	anxiety disorders and symptoms	1.90705	1.81108	3.80366	3.81082	1183
clonazepam	panic disorder	psychiatric disorders	anxiety disorders and symptoms	2.31819	2.07959	5.13616	5.13787	192
clonazepam	panic reaction	psychiatric disorders	anxiety disorders and symptoms	1.71907	1.47921	3.34833	3.34929	190
clonazepam	paradoxical drug reaction	general disorders and administration site conditions	therapeutic and nontherapeutic effects (excl toxicity)	1.0117	0.504388	2.05035	2.05045	43
clonazepam	paranoia	psychiatric disorders	personality disorders and disturbances in behaviour	1.62034	1.45067	3.11316	3.11489	379
clonazepam	parasomnia	psychiatric disorders	sleep disorders and disturbances	1.72425	1.00981	3.52759	3.52771	22
clonazepam	parkinson's disease	nervous system disorders	movement disorders (incl parkinsonism)	1.03662	0.814277	2.06648	2.06699	221
clonazepam	parkinsonian gait	general disorders and administration site conditions	general system disorders nec	1.72687	0.910701	3.59416	3.59426	17
clonazepam	parkinsonian gait	nervous system disorders	movement disorders (incl parkinsonism)	1.72687	0.910701	3.59416	3.59426	17
clonazepam	parkinsonian rest tremor	nervous system disorders	movement disorders (incl parkinsonism)	1.60667	0.191616	3.71759	3.71763	6
clonazepam	parkinsonism	nervous system disorders	movement disorders (incl parkinsonism)	1.36096	1.09784	2.60056	2.6011	158
clonazepam	patient-device incompatibility	product issues	device issues	1.21508	0.236445	2.47363	2.47367	12
clonazepam	perinatal depression	pregnancy; puerperium and perinatal conditions	postpartum and puerperal disorders	1.25515	0.230749	2.56604	2.56608	11
clonazepam	perinatal depression	psychiatric disorders	depressed mood disorders and disturbances	1.25515	0.230749	2.56604	2.56608	11
clonazepam	periodic limb movement disorder	musculoskeletal and connective tissue disorders	muscle disorders	1.61403	0.821662	3.28134	3.28143	18
clonazepam	periodic limb movement disorder	nervous system disorders	sleep disturbances (incl subtypes)	1.61403	0.821662	3.28134	3.28143	18
clonazepam	periodic limb movement disorder	psychiatric disorders	sleep disorders and disturbances	1.61403	0.821662	3.28134	3.28143	18
clonazepam	peripheral pulse decreased	investigations	cardiac and vascular investigations (excl enzyme tests)	1.74145	0.326394	4.21734	4.21738	6
clonazepam	persecutory delusion	psychiatric disorders	disturbances in thinking and perception	1.79447	1.3764	3.5806	3.58095	63
clonazepam	personal relationship issue	social circumstances	lifestyle issues	1.24418	0.166992	2.5613	2.56134	10
clonazepam	personality change due to a general medical condition	psychiatric disorders	psychiatric disorders nec	1.63392	0.0717405	3.98478	3.98481	5
clonazepam	personality disorder	psychiatric disorders	personality disorders and disturbances in behaviour	1.68034	1.37167	3.27017	3.27074	115
clonazepam	petit mal epilepsy	nervous system disorders	seizures (incl subtypes)	1.55657	1.2254	2.99792	2.99835	100
clonazepam	phobia	psychiatric disorders	anxiety disorders and symptoms	1.32942	0.597657	2.62661	2.62668	21
clonazepam	physical assault	social circumstances	legal issues	1.5218	0.89051	2.99834	2.99846	28
clonazepam	pleurothotonus	nervous system disorders	movement disorders (incl parkinsonism)	1.80828	1.17699	3.71223	3.71239	28
clonazepam	poisoning	injury;poisoning and procedural complications	exposures; chemical injuries and poisoning	1.7567	1.55561	3.43254	3.43395	270
clonazepam	polycystic ovaries	endocrine disorders	endocrine disorders of gonadal function	1.63775	1.25491	3.1883	3.18865	75
clonazepam	polycystic ovaries	reproductive system and breast disorders	ovarian and fallopian tube disorders	1.63775	1.25491	3.1883	3.18865	75
clonazepam	poor sucking reflex	nervous system disorders	neurological disorders nec	1.44083	0.025773	3.19972	3.19975	6
clonazepam	poor sucking reflex	pregnancy; puerperium and perinatal conditions	neonatal and perinatal conditions	1.44083	0.025773	3.19972	3.19975	6
clonazepam	post concussion syndrome	injury;poisoning and procedural complications	injuries nec	1.23512	0.256488	2.51228	2.51232	12
clonazepam	post concussion syndrome	nervous system disorders	neurological disorders nec	1.23512	0.256488	2.51228	2.51232	12
clonazepam	post concussion syndrome	psychiatric disorders	psychiatric and behavioural symptoms nec	1.23512	0.256488	2.51228	2.51232	12
clonazepam	post-injection delirium sedation syndrome	injury;poisoning and procedural complications	procedural related injuries and complications nec	1.56384	0.00165551	3.7219	3.72193	5
clonazepam	post-injection delirium sedation syndrome	nervous system disorders	neurological disorders nec	1.56384	0.00165551	3.7219	3.72193	5
clonazepam	post-injection delirium sedation syndrome	psychiatric disorders	deliria (incl confusion)	1.56384	0.00165551	3.7219	3.72193	5
clonazepam	post-traumatic neck syndrome	injury;poisoning and procedural complications	injuries nec	1.31031	0.770094	2.54737	2.5475	38
clonazepam	post-traumatic neck syndrome	musculoskeletal and connective tissue disorders	musculoskeletal and connective tissue disorders nec	1.31031	0.770094	2.54737	2.5475	38
clonazepam	post-traumatic neck syndrome	nervous system disorders	spinal cord and nerve root disorders	1.31031	0.770094	2.54737	2.5475	38
clonazepam	post-traumatic stress disorder	psychiatric disorders	anxiety disorders and symptoms	1.35014	1.11092	2.57851	2.57916	191
clonazepam	pre-existing condition improved	general disorders and administration site conditions	general system disorders nec	0.992628	0.796217	2.00257	2.00318	283
clonazepam	precocious puberty	endocrine disorders	endocrine disorders of gonadal function	1.48349	0.181123	3.24118	3.24122	7
clonazepam	precocious puberty	reproductive system and breast disorders	sexual function and fertility disorders	1.48349	0.181123	3.24118	3.24122	7
clonazepam	product blister packaging issue	product issues	product quality; supply; distribution; manufacturing and quality system issues	1.15725	0.218783	2.35584	2.35588	13
clonazepam	product substitution issue	product issues	product quality; supply; distribution; manufacturing and quality system issues	1.83983	1.73449	3.62813	3.6337	982
clonazepam	product tampering	product issues	product quality; supply; distribution; manufacturing and quality system issues	1.19777	0.219133	2.44077	2.44081	12
clonazepam	prolonged labour	pregnancy; puerperium and perinatal conditions	maternal complications of labour and delivery	1.40783	0.615461	2.80441	2.80448	18
clonazepam	protrusion tongue	gastrointestinal disorders	tongue conditions	0.958547	0.116303	2.01179	2.01182	16
clonazepam	protrusion tongue	nervous system disorders	neurological disorders nec	0.958547	0.116303	2.01179	2.01182	16
clonazepam	psychiatric decompensation	psychiatric disorders	psychiatric and behavioural symptoms nec	1.56357	0.932276	3.09257	3.09269	28
clonazepam	psychiatric symptom	psychiatric disorders	psychiatric and behavioural symptoms nec	1.15254	0.850407	2.24738	2.2477	120
clonazepam	psychogenic seizure	nervous system disorders	seizures (incl subtypes)	1.37731	0.767902	2.68985	2.68996	30
clonazepam	psychogenic seizure	psychiatric disorders	somatic symptom and related disorders	1.37731	0.767902	2.68985	2.68996	30
clonazepam	psychomotor hyperactivity	nervous system disorders	movement disorders (incl parkinsonism)	1.15025	0.933731	2.23814	2.23876	233
clonazepam	psychomotor hyperactivity	psychiatric disorders	changes in physical activity	1.15025	0.933731	2.23814	2.23876	233
clonazepam	psychomotor retardation	psychiatric disorders	depressed mood disorders and disturbances	1.2372	0.789398	2.4024	2.40256	55
clonazepam	psychotic behaviour	psychiatric disorders	schizophrenia and other psychotic disorders	1.78246	1.06802	3.68756	3.68769	22
clonazepam	psychotic disorder	psychiatric disorders	schizophrenia and other psychotic disorders	1.72256	1.59006	3.34231	3.34544	621
clonazepam	psychotic disorder due to a general medical condition	psychiatric disorders	schizophrenia and other psychotic disorders	1.61611	0.201062	3.75011	3.75014	6
clonazepam	psychotic symptom	psychiatric disorders	schizophrenia and other psychotic disorders	1.04297	0.140125	2.15304	2.15307	14
clonazepam	pulmonary mucormycosis	infections and infestations	fungal infectious disorders	2.04683	0.48465	6.16038	6.16043	5
clonazepam	pulmonary mucormycosis	respiratory;thoracic and mediastinal disorders	respiratory tract infections	2.04683	0.48465	6.16038	6.16043	5
clonazepam	pulse pressure increased	investigations	cardiac and vascular investigations (excl enzyme tests)	1.46611	0.163747	3.19291	3.19294	7
clonazepam	pupil fixed	eye disorders	ocular neuromuscular disorders	1.02386	0.41445	2.07935	2.07942	30
clonazepam	pupil fixed	nervous system disorders	neurological disorders nec	1.02386	0.41445	2.07935	2.07942	30
clonazepam	purpura senile	blood and lymphatic system disorders	coagulopathies and bleeding diatheses (excl thrombocytopenic)	1.29962	0.32098	2.64125	2.64129	12
clonazepam	purpura senile	skin and subcutaneous tissue disorders	skin vascular abnormalities	1.29962	0.32098	2.64125	2.64129	12
clonazepam	purpura senile	vascular disorders	vascular haemorrhagic disorders	1.29962	0.32098	2.64125	2.64129	12
clonazepam	rapid eye movements sleep abnormal	nervous system disorders	sleep disturbances (incl subtypes)	1.55845	0.419484	3.33812	3.33816	9
clonazepam	rapid eye movements sleep abnormal	psychiatric disorders	sleep disorders and disturbances	1.55845	0.419484	3.33812	3.33816	9
clonazepam	reaction to excipient	immune system disorders	allergic conditions	0.983002	0.299809	2.02725	2.0273	24
clonazepam	red blood cells urine	investigations	renal and urinary tract investigations and urinalyses	1.26212	0.237717	2.58008	2.58012	11
clonazepam	reduced facial expression	nervous system disorders	movement disorders (incl parkinsonism)	1.36289	0.612491	2.69832	2.69839	20
clonazepam	reduced facial expression	psychiatric disorders	psychiatric and behavioural symptoms nec	1.36289	0.612491	2.69832	2.69839	20
clonazepam	reflexes abnormal	nervous system disorders	neurological disorders nec	1.15237	0.336204	2.31985	2.3199	17
clonazepam	relapsing-remitting multiple sclerosis	nervous system disorders	demyelinating disorders	1.08351	0.180667	2.21992	2.21996	14
clonazepam	repetitive speech	nervous system disorders	neurological disorders nec	1.3851	0.482256	2.79454	2.79459	14
clonazepam	repetitive speech	psychiatric disorders	communication disorders and disturbances	1.3851	0.482256	2.79454	2.79459	14
clonazepam	repetitive strain injury	injury;poisoning and procedural complications	injuries nec	1.83908	0.626488	4.33093	4.33099	8
clonazepam	respiratory arrest	respiratory;thoracic and mediastinal disorders	respiratory disorders nec	1.63176	1.50275	3.13465	3.13766	655
clonazepam	respiratory depression	nervous system disorders	neurological disorders nec	1.10232	0.834917	2.16675	2.16714	153
clonazepam	respiratory depression	respiratory;thoracic and mediastinal disorders	respiratory disorders nec	1.10232	0.834917	2.16675	2.16714	153
clonazepam	respiratory disorder neonatal	pregnancy; puerperium and perinatal conditions	neonatal and perinatal conditions	1.16706	0.296081	2.35756	2.35761	15
clonazepam	respiratory disorder neonatal	respiratory;thoracic and mediastinal disorders	neonatal respiratory disorders	1.16706	0.296081	2.35756	2.35761	15
clonazepam	respiratory fatigue	respiratory;thoracic and mediastinal disorders	respiratory disorders nec	1.69176	0.129581	4.2201	4.22014	5
clonazepam	respiratory syncytial virus bronchiolitis	infections and infestations	viral infectious disorders	1.53971	0.327116	3.33667	3.33671	8
clonazepam	respiratory syncytial virus bronchiolitis	respiratory;thoracic and mediastinal disorders	respiratory tract infections	1.53971	0.327116	3.33667	3.33671	8
clonazepam	resting tremor	nervous system disorders	movement disorders (incl parkinsonism)	1.01469	0.111849	2.10768	2.10771	14
clonazepam	restless legs syndrome	musculoskeletal and connective tissue disorders	muscle disorders	1.42416	1.28192	2.70911	2.71109	539
clonazepam	restless legs syndrome	nervous system disorders	neurological disorders nec	1.42416	1.28192	2.70911	2.71109	539
clonazepam	restlessness	nervous system disorders	neurological disorders nec	1.12015	0.983978	2.18787	2.18937	588
clonazepam	restlessness	psychiatric disorders	changes in physical activity	1.12015	0.983978	2.18787	2.18937	588
clonazepam	retinal depigmentation	eye disorders	ocular structural change; deposit and degeneration nec	2.05707	0.918104	5.14515	5.14523	9
clonazepam	retrognathia	musculoskeletal and connective tissue disorders	musculoskeletal and connective tissue deformities (incl intervertebral disc disorders)	1.75624	0.617274	3.94567	3.94572	9
clonazepam	right ventricular systolic pressure decreased	investigations	cardiac and vascular investigations (excl enzyme tests)	2.06201	0.499826	6.26846	6.26851	5
clonazepam	rubber sensitivity	immune system disorders	allergic conditions	1.60193	1.06881	3.14792	3.1481	39
clonazepam	rubber sensitivity	skin and subcutaneous tissue disorders	epidermal and dermal conditions	1.60193	1.06881	3.14792	3.1481	39
clonazepam	saliva discolouration	gastrointestinal disorders	salivary gland conditions	1.61683	0.314465	3.6424	3.64244	7
clonazepam	salivary hypersecretion	gastrointestinal disorders	salivary gland conditions	1.08951	0.806842	2.1482	2.14854	137
clonazepam	schizoaffective disorder	psychiatric disorders	schizophrenia and other psychotic disorders	1.43639	0.956618	2.77816	2.77834	48
clonazepam	schizoaffective disorder bipolar type	psychiatric disorders	schizophrenia and other psychotic disorders	1.36603	0.0636671	2.93099	2.93102	7
clonazepam	schizophrenia	psychiatric disorders	schizophrenia and other psychotic disorders	1.92382	1.71094	3.86721	3.86869	241
clonazepam	schizophreniform disorder	psychiatric disorders	schizophrenia and other psychotic disorders	1.68391	0.121734	4.18713	4.18717	5
clonazepam	screaming	general disorders and administration site conditions	general system disorders nec	1.27933	0.960746	2.45996	2.4603	108
clonazepam	screaming	psychiatric disorders	mood disorders and disturbances nec	1.27933	0.960746	2.45996	2.4603	108
clonazepam	sebaceous gland infection	infections and infestations	infections - pathogen unspecified	2.67672	1.59954	9.08395	9.08412	10
clonazepam	sebaceous gland infection	skin and subcutaneous tissue disorders	skin appendage conditions	2.67672	1.59954	9.08395	9.08412	10
clonazepam	sedation	nervous system disorders	neurological disorders nec	1.42573	1.2795	2.71234	2.71422	510
clonazepam	seizure	nervous system disorders	seizures (incl subtypes)	1.19412	1.10408	2.303	2.30678	1344
clonazepam	seizure cluster	nervous system disorders	seizures (incl subtypes)	2.48024	1.5774	6.85237	6.85254	14
clonazepam	selective eating disorder	metabolism and nutrition disorders	appetite and general nutritional disorders	1.66852	0.852349	3.43495	3.43504	17
clonazepam	selective eating disorder	psychiatric disorders	eating disorders and disturbances	1.66852	0.852349	3.43495	3.43504	17
clonazepam	self esteem decreased	psychiatric disorders	personality disorders and disturbances in behaviour	1.11047	0.441437	2.22295	2.22301	25
clonazepam	self-injurious ideation	psychiatric disorders	suicidal and self-injurious behaviours nec	1.42378	1.046	2.73436	2.73465	77
clonazepam	sensitisation	general disorders and administration site conditions	general system disorders nec	2.21641	1.72067	4.93208	4.93246	45
clonazepam	sensitisation	immune system disorders	immune disorders nec	2.21641	1.72067	4.93208	4.93246	45
clonazepam	sensorimotor disorder	nervous system disorders	neuromuscular disorders	1.42523	0.486764	2.89704	2.8971	13
clonazepam	separation anxiety disorder	psychiatric disorders	anxiety disorders and symptoms	2.46996	1.05491	9.25386	9.25397	6
clonazepam	serotonin syndrome	injury;poisoning and procedural complications	exposures; chemical injuries and poisoning	1.05124	0.870205	2.08612	2.08689	333
clonazepam	serotonin syndrome	musculoskeletal and connective tissue disorders	muscle disorders	1.05124	0.870205	2.08612	2.08689	333
clonazepam	serotonin syndrome	nervous system disorders	neuromuscular disorders	1.05124	0.870205	2.08612	2.08689	333
clonazepam	serum serotonin increased	investigations	protein and chemistry analyses nec	1.53988	0.400913	3.28694	3.28698	9
clonazepam	sexual abuse	social circumstances	legal issues	2.51342	1.64244	6.96043	6.96062	15
clonazepam	shoplifting	social circumstances	legal issues	1.66201	0.637611	3.5515	3.55156	11
clonazepam	sleep attacks	psychiatric disorders	sleep disorders and disturbances	1.21597	0.277507	2.46415	2.46419	13
clonazepam	sleep paralysis	nervous system disorders	sleep disturbances (incl subtypes)	1.15178	0.520489	2.28499	2.28507	28
clonazepam	sleep paralysis	psychiatric disorders	sleep disorders and disturbances	1.15178	0.520489	2.28499	2.28507	28
clonazepam	sleep talking	nervous system disorders	sleep disturbances (incl subtypes)	1.10911	0.537415	2.20677	2.20686	34
clonazepam	sleep talking	psychiatric disorders	sleep disorders and disturbances	1.10911	0.537415	2.20677	2.20686	34
clonazepam	sleep terror	nervous system disorders	sleep disturbances (incl subtypes)	1.70415	1.26042	3.3619	3.36219	56
clonazepam	sleep terror	psychiatric disorders	sleep disorders and disturbances	1.70415	1.26042	3.3619	3.36219	56
clonazepam	sleep-related eating disorder	metabolism and nutrition disorders	appetite and general nutritional disorders	1.9265	1.41919	3.98375	3.98402	43
clonazepam	sleep-related eating disorder	nervous system disorders	sleep disturbances (incl subtypes)	1.9265	1.41919	3.98375	3.98402	43
clonazepam	sleep-related eating disorder	psychiatric disorders	sleep disorders and disturbances	1.9265	1.41919	3.98375	3.98402	43
clonazepam	slow speech	nervous system disorders	neurological disorders nec	1.0929	0.493617	2.18469	2.18477	31
clonazepam	slow speech	psychiatric disorders	communication disorders and disturbances	1.0929	0.493617	2.18469	2.18477	31
clonazepam	sluggishness	general disorders and administration site conditions	general system disorders nec	1.21571	0.95506	2.34671	2.34717	161
clonazepam	small fibre neuropathy	endocrine disorders	diabetic complications	1.17197	0.0947827	2.41965	2.41968	10
clonazepam	small fibre neuropathy	metabolism and nutrition disorders	diabetic complications	1.17197	0.0947827	2.41965	2.41968	10
clonazepam	small fibre neuropathy	nervous system disorders	peripheral neuropathies	1.17197	0.0947827	2.41965	2.41968	10
clonazepam	social anxiety disorder	psychiatric disorders	anxiety disorders and symptoms	1.99636	1.15412	4.4721	4.47222	16
clonazepam	social avoidant behaviour	psychiatric disorders	personality disorders and disturbances in behaviour	1.25836	0.944147	2.42325	2.42359	111
clonazepam	soft tissue haemorrhage	musculoskeletal and connective tissue disorders	musculoskeletal and connective tissue disorders nec	1.67519	0.536227	3.68212	3.68217	9
clonazepam	soft tissue haemorrhage	vascular disorders	vascular haemorrhagic disorders	1.67519	0.536227	3.68212	3.68217	9
clonazepam	soft tissue injury	injury;poisoning and procedural complications	injuries nec	1.29449	0.651332	2.53872	2.53881	27
clonazepam	soft tissue injury	musculoskeletal and connective tissue disorders	musculoskeletal and connective tissue disorders nec	1.29449	0.651332	2.53872	2.53881	27
clonazepam	soliloquy	psychiatric disorders	personality disorders and disturbances in behaviour	1.81011	1.03958	3.80321	3.80333	19
clonazepam	somnambulism	nervous system disorders	sleep disturbances (incl subtypes)	1.12834	0.848733	2.20768	2.20804	140
clonazepam	somnambulism	psychiatric disorders	sleep disorders and disturbances	1.12834	0.848733	2.20768	2.20804	140
clonazepam	somnolence	nervous system disorders	neurological disorders nec	1.0518	0.994156	2.08389	2.09159	3278
clonazepam	somnolence	psychiatric disorders	sleep disorders and disturbances	1.0518	0.994156	2.08389	2.09159	3278
clonazepam	somnolence neonatal	nervous system disorders	neurological disorders nec	2.10808	0.805721	5.7718	5.77187	7
clonazepam	somnolence neonatal	pregnancy; puerperium and perinatal conditions	neonatal and perinatal conditions	2.10808	0.805721	5.7718	5.77187	7
clonazepam	somnolence neonatal	psychiatric disorders	sleep disorders and disturbances	2.10808	0.805721	5.7718	5.77187	7
clonazepam	sopor	nervous system disorders	neurological disorders nec	1.97607	1.81255	4.00346	4.0061	408
clonazepam	sopor	psychiatric disorders	sleep disorders and disturbances	1.97607	1.81255	4.00346	4.0061	408
clonazepam	specific gravity urine decreased	investigations	renal and urinary tract investigations and urinalyses	1.81095	0.872479	3.93638	3.93646	13
clonazepam	spinal cord injury cervical	injury;poisoning and procedural complications	injuries nec	1.69067	0.275613	4.01965	4.01969	6
clonazepam	spinal cord injury cervical	nervous system disorders	spinal cord and nerve root disorders	1.69067	0.275613	4.01965	4.01969	6
clonazepam	status epilepticus	nervous system disorders	seizures (incl subtypes)	1.17087	0.931015	2.27225	2.27277	190
clonazepam	stereotypy	nervous system disorders	movement disorders (incl parkinsonism)	1.78768	0.971513	3.76885	3.76895	17
clonazepam	stereotypy	psychiatric disorders	changes in physical activity	1.78768	0.971513	3.76885	3.76895	17
clonazepam	sternal fracture	injury;poisoning and procedural complications	bone and joint injuries	1.04401	0.472315	2.10542	2.1055	34
clonazepam	sternal fracture	musculoskeletal and connective tissue disorders	fractures	1.04401	0.472315	2.10542	2.1055	34
clonazepam	stoma site discharge	injury;poisoning and procedural complications	procedural related injuries and complications nec	1.71933	1.31097	3.38821	3.38855	66
clonazepam	stoma site erythema	injury;poisoning and procedural complications	procedural related injuries and complications nec	1.43989	0.884596	2.80237	2.80251	36
clonazepam	stoma site erythema	skin and subcutaneous tissue disorders	epidermal and dermal conditions	1.43989	0.884596	2.80237	2.80251	36
clonazepam	stoma site extravasation	injury;poisoning and procedural complications	procedural related injuries and complications nec	1.48818	0.509543	3.06259	3.06264	12
clonazepam	stoma site hypergranulation	injury;poisoning and procedural complications	procedural related injuries and complications nec	1.90009	1.16833	4.04857	4.0487	21
clonazepam	stoma site hypergranulation	skin and subcutaneous tissue disorders	epidermal and dermal conditions	1.90009	1.16833	4.04857	4.0487	21
clonazepam	stoma site infection	infections and infestations	infections - pathogen unspecified	1.1145	0.382743	2.2398	2.23986	21
clonazepam	stoma site infection	injury;poisoning and procedural complications	procedural related injuries and complications nec	1.1145	0.382743	2.2398	2.23986	21
clonazepam	stoma site inflammation	general disorders and administration site conditions	general system disorders nec	1.03733	0.09886	2.15043	2.15046	13
clonazepam	stoma site inflammation	injury;poisoning and procedural complications	procedural related injuries and complications nec	1.03733	0.09886	2.15043	2.15046	13
clonazepam	stoma site irritation	injury;poisoning and procedural complications	procedural related injuries and complications nec	1.32736	0.388889	2.68493	2.68498	13
clonazepam	stoma site odour	injury;poisoning and procedural complications	procedural related injuries and complications nec	1.56339	0.148334	3.57302	3.57305	6
clonazepam	stoma site odour	skin and subcutaneous tissue disorders	epidermal and dermal conditions	1.56339	0.148334	3.57302	3.57305	6
clonazepam	stoma site pain	general disorders and administration site conditions	general system disorders nec	1.25538	0.645974	2.46038	2.46048	30
clonazepam	stoma site pain	injury;poisoning and procedural complications	procedural related injuries and complications nec	1.25538	0.645974	2.46038	2.46048	30
clonazepam	stoma site reaction	injury;poisoning and procedural complications	procedural related injuries and complications nec	1.1648	0.0876136	2.40607	2.4061	10
clonazepam	stress symptoms	psychiatric disorders	anxiety disorders and symptoms	1.09235	0.189504	2.2348	2.23484	14
clonazepam	stubbornness	psychiatric disorders	personality disorders and disturbances in behaviour	4.69755	4.33814	35.2464	35.2527	85
clonazepam	subendocardial ischaemia	cardiac disorders	coronary artery disorders	1.51841	0.103357	3.4301	3.43013	6
clonazepam	subendocardial ischaemia	vascular disorders	arteriosclerosis; stenosis; vascular insufficiency and necrosis	1.51841	0.103357	3.4301	3.43013	6
clonazepam	substance abuse	psychiatric disorders	psychiatric disorders nec	1.67614	1.38704	3.25649	3.25712	131
clonazepam	substance dependence	psychiatric disorders	psychiatric disorders nec	1.38148	0.357077	2.83437	2.83441	11
clonazepam	substance use	social circumstances	lifestyle issues	1.0119	0.109051	2.10325	2.10328	14
clonazepam	sudden onset of sleep	nervous system disorders	sleep disturbances (incl subtypes)	1.02001	0.376861	2.07764	2.0777	27
clonazepam	sudden unexplained death in epilepsy	general disorders and administration site conditions	fatal outcomes	2.105	1.02781	5.25444	5.25453	10
clonazepam	sudden unexplained death in epilepsy	nervous system disorders	seizures (incl subtypes)	2.105	1.02781	5.25444	5.25453	10
clonazepam	suicidal behaviour	psychiatric disorders	suicidal and self-injurious behaviours nec	1.72735	1.37814	3.39151	3.39197	90
clonazepam	suicidal ideation	psychiatric disorders	suicidal and self-injurious behaviours nec	1.76408	1.69225	3.43696	3.44808	2111
clonazepam	suicide attempt	psychiatric disorders	suicidal and self-injurious behaviours nec	1.90271	1.81629	3.79116	3.79995	1459
clonazepam	suicide threat	psychiatric disorders	suicidal and self-injurious behaviours nec	1.98893	0.573876	5.38195	5.38201	6
clonazepam	suspected counterfeit product	product issues	product quality; supply; distribution; manufacturing and quality system issues	1.3495	0.599107	2.67142	2.67149	20
clonazepam	suspected product quality issue	product issues	product quality; supply; distribution; manufacturing and quality system issues	1.26491	0.240514	2.58574	2.58578	11
clonazepam	suspected suicide	general disorders and administration site conditions	fatal outcomes	1.4185	0.885374	2.75391	2.75406	39
clonazepam	suspected suicide	psychiatric disorders	suicidal and self-injurious behaviours nec	1.4185	0.885374	2.75391	2.75406	39
clonazepam	suspiciousness	psychiatric disorders	personality disorders and disturbances in behaviour	1.4863	0.583457	3.02249	3.02256	14
clonazepam	sweat gland disorder	skin and subcutaneous tissue disorders	skin appendage conditions	1.3215	0.182536	2.74848	2.74851	9
clonazepam	tachyphrenia	nervous system disorders	mental impairment disorders	1.83598	1.5081	3.66034	3.66093	102
clonazepam	tachyphrenia	psychiatric disorders	disturbances in thinking and perception	1.83598	1.5081	3.66034	3.66093	102
clonazepam	takayasu's arteritis	immune system disorders	immune disorders nec	1.36433	0.493351	2.73911	2.73917	15
clonazepam	takayasu's arteritis	vascular disorders	vascular infections and inflammations	1.36433	0.493351	2.73911	2.73917	15
clonazepam	tardive dyskinesia	nervous system disorders	movement disorders (incl parkinsonism)	1.58516	1.41572	3.03679	3.03845	380
clonazepam	teeth brittle	gastrointestinal disorders	dental and gingival conditions	1.12499	0.354462	2.26417	2.26422	19
clonazepam	tension	psychiatric disorders	anxiety disorders and symptoms	1.29939	0.9747	2.49587	2.49621	104
clonazepam	terminal insomnia	nervous system disorders	sleep disturbances (incl subtypes)	1.3848	0.729086	2.71633	2.71643	26
clonazepam	terminal insomnia	psychiatric disorders	sleep disorders and disturbances	1.3848	0.729086	2.71633	2.71643	26
clonazepam	theft	social circumstances	legal issues	1.3396	0.3152	2.74209	2.74213	11
clonazepam	therapeutic product effect variable	general disorders and administration site conditions	therapeutic and nontherapeutic effects (excl toxicity)	1.28971	0.64656	2.52985	2.52994	27
clonazepam	therapeutic product ineffective	general disorders and administration site conditions	therapeutic and nontherapeutic effects (excl toxicity)	1.34174	0.778429	2.61077	2.61089	35
clonazepam	thinking abnormal	nervous system disorders	neurological disorders nec	1.59992	1.44824	3.06693	3.06904	474
clonazepam	thinking abnormal	psychiatric disorders	disturbances in thinking and perception	1.59992	1.44824	3.06693	3.06904	474
clonazepam	thoracic outlet syndrome	nervous system disorders	peripheral neuropathies	1.18206	0.10488	2.43892	2.43895	10
clonazepam	thoracic outlet syndrome	vascular disorders	vascular disorders nec	1.18206	0.10488	2.43892	2.43895	10
clonazepam	thought blocking	psychiatric disorders	disturbances in thinking and perception	1.81615	1.04562	3.82105	3.82117	19
clonazepam	tic	nervous system disorders	neurological disorders nec	1.53208	1.10357	2.96516	2.96542	60
clonazepam	tic	psychiatric disorders	changes in physical activity	1.53208	1.10357	2.96516	2.96542	60
clonazepam	tobacco user	social circumstances	lifestyle issues	1.643	1.16323	3.22681	3.22704	48
clonazepam	tobacco withdrawal symptoms	general disorders and administration site conditions	therapeutic and nontherapeutic effects (excl toxicity)	2.23152	1.09255	6.04837	6.04847	9
clonazepam	tobacco withdrawal symptoms	psychiatric disorders	psychiatric disorders nec	2.23152	1.09255	6.04837	6.04847	9
clonazepam	tongue biting	gastrointestinal disorders	tongue conditions	1.20472	0.708981	2.35354	2.35367	45
clonazepam	tongue biting	injury;poisoning and procedural complications	injuries nec	1.20472	0.708981	2.35354	2.35367	45
clonazepam	tongue biting	nervous system disorders	neurological disorders nec	1.20472	0.708981	2.35354	2.35367	45
clonazepam	tongue movement disturbance	gastrointestinal disorders	tongue conditions	1.80232	1.13329	3.71673	3.71688	25
clonazepam	tongue movement disturbance	nervous system disorders	neurological disorders nec	1.80232	1.13329	3.71673	3.71688	25
clonazepam	tongue spasm	gastrointestinal disorders	tongue conditions	1.31625	0.0138899	2.81024	2.81027	7
clonazepam	tonic clonic movements	nervous system disorders	seizures (incl subtypes)	1.14062	0.442331	2.27749	2.27755	23
clonazepam	tonic convulsion	nervous system disorders	seizures (incl subtypes)	1.27695	0.57866	2.51827	2.51834	23
clonazepam	torticollis	musculoskeletal and connective tissue disorders	muscle disorders	1.22325	0.709832	2.3877	2.38782	42
clonazepam	torticollis	nervous system disorders	movement disorders (incl parkinsonism)	1.22325	0.709832	2.3877	2.38782	42
clonazepam	tourette's disorder	congenital;familial and genetic disorders	neurological disorders congenital	1.86558	0.841175	4.20355	4.20363	11
clonazepam	tourette's disorder	nervous system disorders	congenital and peripartum neurological conditions	1.86558	0.841175	4.20355	4.20363	11
clonazepam	tourette's disorder	psychiatric disorders	changes in physical activity	1.86558	0.841175	4.20355	4.20363	11
clonazepam	toxic leukoencephalopathy	injury;poisoning and procedural complications	exposures; chemical injuries and poisoning	1.77309	0.748688	3.89141	3.89148	11
clonazepam	toxic leukoencephalopathy	nervous system disorders	encephalopathies	1.77309	0.748688	3.89141	3.89148	11
clonazepam	toxicity to various agents	injury;poisoning and procedural complications	exposures; chemical injuries and poisoning	1.30858	1.23689	2.49504	2.50189	2120
[truncated: 9,437 more rows]
