# Supplementary material for: Navigating the complex landscape of benzodiazepine- and Z-drug diversity: insights from comprehensive FDA adverse event reporting system analysis and beyond
Source: Front Psychiatry. 2023 Jun 23;14:1188101. doi: 10.3389/fpsyt.2023.1188101 (PMC10345211; doi:10.3389/fpsyt.2023.1188101)
Supplement: Supplementary file 3 [file Table_3.XLSX]

## Sheet: Sheet1
DRUG	AE	SOC	HLG	IC	IC025	PRR	ROR	Reports
alprazolam	abdominal compartment syndrome	gastrointestinal disorders	gastrointestinal conditions nec	1.43807	0.535228	2.9067	2.90682	14
alprazolam	abdominal compartment syndrome	vascular disorders	arteriosclerosis; stenosis; vascular insufficiency and necrosis	1.43807	0.535228	2.9067	2.90682	14
alprazolam	abnormal dreams	nervous system disorders	sleep disturbances (incl subtypes)	1.06592	0.838898	2.10776	2.1088	212
alprazolam	abnormal dreams	psychiatric disorders	sleep disorders and disturbances	1.06592	0.838898	2.10776	2.1088	212
alprazolam	abulia	nervous system disorders	neurological disorders nec	2.24486	1.56167	5.22296	5.22341	24
alprazolam	abulia	psychiatric disorders	psychiatric and behavioural symptoms nec	2.24486	1.56167	5.22296	5.22341	24
alprazolam	accident	injury;poisoning and procedural complications	injuries nec	1.24577	0.894583	2.4026	2.40315	89
alprazolam	accidental death	general disorders and administration site conditions	fatal outcomes	2.77234	2.40858	7.24918	7.25146	83
alprazolam	accidental death	injury;poisoning and procedural complications	injuries nec	2.77234	2.40858	7.24918	7.25146	83
alprazolam	accidental overdose	injury;poisoning and procedural complications	medication errors and other product use errors and issues	1.62848	1.44879	3.12654	3.12971	338
alprazolam	accidental poisoning	injury;poisoning and procedural complications	exposures; chemical injuries and poisoning	1.78367	0.759268	3.91604	3.91618	11
alprazolam	accommodation disorder	eye disorders	vision disorders	1.2849	0.0723085	2.69428	2.69434	8
alprazolam	activation syndrome	nervous system disorders	neurological disorders nec	2.29515	1.08255	6.63338	6.63358	8
alprazolam	activation syndrome	psychiatric disorders	anxiety disorders and symptoms	2.29515	1.08255	6.63338	6.63358	8
alprazolam	acute stress disorder	psychiatric disorders	anxiety disorders and symptoms	1.65784	0.445244	3.68392	3.68401	8
alprazolam	administration related reaction	general disorders and administration site conditions	general system disorders nec	2.6521	1.51314	9.17574	9.17607	9
alprazolam	administration related reaction	immune system disorders	allergic conditions	2.6521	1.51314	9.17574	9.17607	9
alprazolam	administration related reaction	injury;poisoning and procedural complications	procedural related injuries and complications nec	2.6521	1.51314	9.17574	9.17607	9
alprazolam	aerophagia	gastrointestinal disorders	gastrointestinal signs and symptoms	1.85276	0.29058	4.96247	4.96256	5
alprazolam	aggression	psychiatric disorders	personality disorders and disturbances in behaviour	1.02951	0.889971	2.0514	2.054	560
alprazolam	agitation	nervous system disorders	neurological disorders nec	1.03226	0.910643	2.05488	2.05832	737
alprazolam	agitation	psychiatric disorders	anxiety disorders and symptoms	1.03226	0.910643	2.05488	2.05832	737
alprazolam	agitation neonatal	nervous system disorders	neurological disorders nec	1.34097	0.438121	2.69725	2.69735	14
alprazolam	agitation neonatal	pregnancy; puerperium and perinatal conditions	neonatal and perinatal conditions	1.34097	0.438121	2.69725	2.69735	14
alprazolam	agoraphobia	psychiatric disorders	anxiety disorders and symptoms	2.00379	1.36064	4.30061	4.301	27
alprazolam	alcohol abuse	psychiatric disorders	psychiatric disorders nec	1.81666	1.45936	3.61057	3.61156	86
alprazolam	alcohol interaction	general disorders and administration site conditions	therapeutic and nontherapeutic effects (excl toxicity)	2.31285	1.82261	5.27708	5.27795	46
alprazolam	alcohol poisoning	injury;poisoning and procedural complications	exposures; chemical injuries and poisoning	1.38955	0.90463	2.68298	2.68333	47
alprazolam	alcohol poisoning	psychiatric disorders	psychiatric disorders nec	1.38955	0.90463	2.68298	2.68333	47
alprazolam	alcohol problem	psychiatric disorders	psychiatric disorders nec	1.58105	0.0188726	3.77548	3.77554	5
alprazolam	alcohol use	social circumstances	lifestyle issues	1.47718	1.06882	2.84194	2.84248	66
alprazolam	alcohol withdrawal syndrome	general disorders and administration site conditions	therapeutic and nontherapeutic effects (excl toxicity)	1.42024	0.721945	2.79649	2.79667	23
alprazolam	alcohol withdrawal syndrome	psychiatric disorders	psychiatric disorders nec	1.42024	0.721945	2.79649	2.79667	23
alprazolam	amnesia	nervous system disorders	mental impairment disorders	1.09567	0.9525	2.14875	2.15145	532
alprazolam	amnesia	psychiatric disorders	dementia and amnestic conditions	1.09567	0.9525	2.14875	2.15145	532
alprazolam	amnestic disorder	nervous system disorders	mental impairment disorders	2.39018	1.48733	6.30285	6.30318	14
alprazolam	amnestic disorder	psychiatric disorders	dementia and amnestic conditions	2.39018	1.48733	6.30285	6.30318	14
alprazolam	analgesic drug level increased	investigations	toxicology and therapeutic drug monitoring	2.94895	2.26575	9.26133	9.2622	24
alprazolam	anger	psychiatric disorders	mood disorders and disturbances nec	1.25822	1.07208	2.41016	2.41212	315
alprazolam	anorgasmia	psychiatric disorders	sexual dysfunctions; disturbances and gender identity disorders	1.19967	0.485231	2.37904	2.37917	22
alprazolam	anticholinergic syndrome	nervous system disorders	neuromuscular disorders	2.0565	1.24033	4.6496	4.64987	17
alprazolam	antisocial behaviour	psychiatric disorders	personality disorders and disturbances in behaviour	1.13435	0.195883	2.31245	2.31253	13
alprazolam	anxiety	psychiatric disorders	anxiety disorders and symptoms	1.21252	1.14716	2.32974	2.34486	2550
alprazolam	anxiety disorder	psychiatric disorders	anxiety disorders and symptoms	1.3845	0.894254	2.67425	2.67459	46
alprazolam	arrhythmia supraventricular	cardiac disorders	cardiac arrhythmias	0.97265	0.202121	2.02126	2.02134	19
alprazolam	arteriovenous fistula	vascular disorders	vascular disorders nec	1.36921	0.43074	2.7693	2.7694	13
alprazolam	asphyxia	injury;poisoning and procedural complications	injuries nec	1.36616	1.00018	2.61891	2.61949	82
alprazolam	asphyxia	respiratory;thoracic and mediastinal disorders	respiratory disorders nec	1.36616	1.00018	2.61891	2.61949	82
alprazolam	avulsion fracture	injury;poisoning and procedural complications	bone and joint injuries	1.53121	0.228844	3.37156	3.37163	7
alprazolam	avulsion fracture	musculoskeletal and connective tissue disorders	fractures	1.53121	0.228844	3.37156	3.37163	7
alprazolam	bacterial prostatitis	infections and infestations	bacterial infectious disorders	2.10081	0.961846	5.33522	5.33539	9
alprazolam	bacterial prostatitis	reproductive system and breast disorders	male reproductive tract infections and inflammations	2.10081	0.961846	5.33522	5.33539	9
alprazolam	bankruptcy	social circumstances	economic and housing issues	1.46651	0.442113	3.02752	3.02762	11
alprazolam	bezoar	gastrointestinal disorders	gastrointestinal conditions nec	1.5277	0.589229	3.13362	3.13374	13
alprazolam	binge drinking	psychiatric disorders	psychiatric disorders nec	2.24338	0.6812	7.75203	7.75218	5
alprazolam	bipolar i disorder	psychiatric disorders	manic and bipolar mood disorders and disturbances	1.49009	0.8588	2.92408	2.92432	28
alprazolam	bipolar disorder	psychiatric disorders	manic and bipolar mood disorders and disturbances	1.44026	1.14891	2.75001	2.75101	129
alprazolam	bladder dilatation	renal and urinary disorders	bladder and bladder neck disorders (excl calculi)	2.01228	1.44896	4.26939	4.26989	35
alprazolam	bladder discomfort	renal and urinary disorders	urinary tract signs and symptoms	1.36322	0.286035	2.81136	2.81144	10
alprazolam	blood alcohol increased	investigations	toxicology and therapeutic drug monitoring	2.29576	1.64005	5.39816	5.39867	26
alprazolam	blood osmolarity decreased	investigations	water; electrolyte and mineral investigations	1.06024	0.0358375	2.20352	2.20358	11
alprazolam	blood triglycerides abnormal	investigations	lipid analyses	1.20887	0.184473	2.47187	2.47194	11
alprazolam	blood triglycerides decreased	investigations	lipid analyses	1.90608	0.693487	4.58676	4.58688	8
alprazolam	borderline personality disorder	psychiatric disorders	personality disorders and disturbances in behaviour	1.3525	0.139909	2.84803	2.84809	8
alprazolam	boredom	psychiatric disorders	mood disorders and disturbances nec	1.67346	0.111284	4.13278	4.13285	5
alprazolam	brachial plexus injury	injury;poisoning and procedural complications	injuries nec	1.88187	0.319689	5.11755	5.11764	5
alprazolam	brachial plexus injury	nervous system disorders	peripheral neuropathies	1.88187	0.319689	5.11755	5.11764	5
alprazolam	bradykinesia	nervous system disorders	movement disorders (incl parkinsonism)	1.05122	0.585961	2.10308	2.10332	51
alprazolam	bradyphrenia	nervous system disorders	mental impairment disorders	1.81252	1.47968	3.59277	3.59391	99
alprazolam	bradyphrenia	psychiatric disorders	disturbances in thinking and perception	1.81252	1.47968	3.59277	3.59391	99
alprazolam	bradypnoea	respiratory;thoracic and mediastinal disorders	respiratory disorders nec	2.75206	2.35849	7.18552	7.18746	71
alprazolam	brain hypoxia	nervous system disorders	central nervous system vascular disorders	1.51167	0.608823	3.0774	3.07753	14
alprazolam	brain hypoxia	respiratory;thoracic and mediastinal disorders	respiratory disorders nec	1.51167	0.608823	3.0774	3.07753	14
alprazolam	brain hypoxia	vascular disorders	arteriosclerosis; stenosis; vascular insufficiency and necrosis	1.51167	0.608823	3.0774	3.07753	14
alprazolam	breakthrough pain	general disorders and administration site conditions	general system disorders nec	1.10094	0.308576	2.22574	2.22583	18
alprazolam	breakthrough pain	neoplasms benign; malignant and unspecified (incl cysts and polyps)	neoplasm related morbidities	1.10094	0.308576	2.22574	2.22583	18
alprazolam	bruxism	gastrointestinal disorders	gastrointestinal signs and symptoms	1.28687	0.767128	2.49773	2.49801	41
alprazolam	bruxism	psychiatric disorders	changes in physical activity	1.28687	0.767128	2.49773	2.49801	41
alprazolam	burn oesophageal	gastrointestinal disorders	gastrointestinal conditions nec	1.65862	0.243565	3.89136	3.89144	6
alprazolam	burn oesophageal	injury;poisoning and procedural complications	injuries by physical agents	1.65862	0.243565	3.89136	3.89144	6
alprazolam	calculus urethral	renal and urinary disorders	urolithiases	1.48796	0.0729025	3.33074	3.33081	6
alprazolam	cardiac arrest	cardiac disorders	cardiac arrhythmias	1.51523	1.42807	2.88076	2.89272	1434
alprazolam	cardiac septal hypertrophy	cardiac disorders	myocardial disorders	1.38461	0.0822429	2.97266	2.97272	7
alprazolam	cardio-respiratory arrest	cardiac disorders	cardiac arrhythmias	2.03202	1.93148	4.14462	4.15963	1078
alprazolam	cardio-respiratory arrest	respiratory;thoracic and mediastinal disorders	respiratory disorders nec	2.03202	1.93148	4.14462	4.15963	1078
alprazolam	cardio-respiratory distress	cardiac disorders	heart failures	1.97544	0.762847	4.88613	4.88626	8
alprazolam	cardio-respiratory distress	respiratory;thoracic and mediastinal disorders	respiratory disorders nec	1.97544	0.762847	4.88613	4.88626	8
alprazolam	cardioactive drug level decreased	investigations	toxicology and therapeutic drug monitoring	1.56636	0.489179	3.3125	3.3126	10
alprazolam	cardiorenal syndrome	cardiac disorders	heart failures	1.45359	0.61135	2.91739	2.91753	16
alprazolam	cardiorenal syndrome	renal and urinary disorders	renal disorders (excl nephropathies)	1.45359	0.61135	2.91739	2.91753	16
alprazolam	cardiovascular symptom	cardiac disorders	cardiac disorders; signs and symptoms nec	2.02347	0.608413	5.55516	5.55528	6
alprazolam	cardiovascular symptom	vascular disorders	vascular disorders nec	2.02347	0.608413	5.55516	5.55528	6
alprazolam	catatonia	psychiatric disorders	changes in physical activity	1.13154	0.666289	2.22716	2.22743	51
alprazolam	central nervous system necrosis	nervous system disorders	neurological disorders nec	2.09257	0.79021	5.66089	5.66104	7
alprazolam	central nervous system necrosis	vascular disorders	arteriosclerosis; stenosis; vascular insufficiency and necrosis	2.09257	0.79021	5.66089	5.66104	7
alprazolam	cerebral congestion	nervous system disorders	central nervous system vascular disorders	2.78812	1.37307	14.2919	14.2923	6
alprazolam	cerebral congestion	vascular disorders	vascular disorders nec	2.78812	1.37307	14.2919	14.2923	6
alprazolam	chorea	nervous system disorders	movement disorders (incl parkinsonism)	1.23062	0.438246	2.45132	2.45143	18
alprazolam	coma	nervous system disorders	neurological disorders nec	1.72737	1.60542	3.34604	3.35365	733
alprazolam	completed suicide	general disorders and administration site conditions	fatal outcomes	2.69276	2.62202	6.61174	6.6661	2177
alprazolam	completed suicide	psychiatric disorders	suicidal and self-injurious behaviours nec	2.69276	2.62202	6.61174	6.6661	2177
alprazolam	complex regional pain syndrome	injury;poisoning and procedural complications	injuries nec	1.16409	0.22562	2.36544	2.36552	13
alprazolam	complex regional pain syndrome	nervous system disorders	neurological disorders nec	1.16409	0.22562	2.36544	2.36552	13
alprazolam	compulsive hoarding	psychiatric disorders	anxiety disorders and symptoms	1.80722	0.392165	4.47895	4.47904	6
alprazolam	compulsive sexual behaviour	psychiatric disorders	sexual dysfunctions; disturbances and gender identity disorders	1.38899	0.572816	2.76837	2.76851	17
alprazolam	compulsive shopping	psychiatric disorders	anxiety disorders and symptoms	1.20123	0.518034	2.37569	2.37583	24
alprazolam	congenital central nervous system anomaly	congenital;familial and genetic disorders	neurological disorders congenital	1.92048	0.941843	4.33686	4.33703	12
alprazolam	congenital central nervous system anomaly	nervous system disorders	congenital and peripartum neurological conditions	1.92048	0.941843	4.33686	4.33703	12
alprazolam	congenital foot malformation	congenital;familial and genetic disorders	musculoskeletal and connective tissue disorders congenital	1.65596	0.240903	3.88176	3.88183	6
alprazolam	congenital foot malformation	musculoskeletal and connective tissue disorders	musculoskeletal and connective tissue disorders congenital	1.65596	0.240903	3.88176	3.88183	6
alprazolam	congenital pyelocaliectasis	congenital;familial and genetic disorders	renal and urinary tract disorders congenital	2.42962	0.867444	9.92494	9.92514	5
alprazolam	congenital pyelocaliectasis	renal and urinary disorders	renal disorders (excl nephropathies)	2.42962	0.867444	9.92494	9.92514	5
alprazolam	congenital spinal cord anomaly	congenital;familial and genetic disorders	neurological disorders congenital	2.5355	0.973323	11.5937	11.594	5
alprazolam	congenital spinal cord anomaly	nervous system disorders	congenital and peripartum neurological conditions	2.5355	0.973323	11.5937	11.594	5
alprazolam	conversion disorder	psychiatric disorders	somatic symptom and related disorders	1.24044	0.261806	2.51941	2.51949	12
alprazolam	coombs negative haemolytic anaemia	blood and lymphatic system disorders	haemolyses and related conditions	2.00981	0.594755	5.47774	5.47786	6
alprazolam	counterfeit product administered	injury;poisoning and procedural complications	medication errors and other product use errors and issues	3.52663	2.81219	16.0122	16.0137	22
alprazolam	counterfeit product administered	product issues	product quality; supply; distribution; manufacturing and quality system issues	3.52663	2.81219	16.0122	16.0137	22
alprazolam	crime	social circumstances	legal issues	2.707	1.72837	8.73395	8.73436	12
alprazolam	crying	general disorders and administration site conditions	general system disorders nec	1.1797	0.903054	2.28649	2.2873	143
alprazolam	crying	injury;poisoning and procedural complications	procedural related injuries and complications nec	1.1797	0.903054	2.28649	2.2873	143
alprazolam	crying	nervous system disorders	neurological disorders nec	1.1797	0.903054	2.28649	2.2873	143
alprazolam	crying	psychiatric disorders	mood disorders and disturbances nec	1.1797	0.903054	2.28649	2.2873	143
alprazolam	cyclothymic disorder	psychiatric disorders	manic and bipolar mood disorders and disturbances	2.16011	0.745056	6.41678	6.41692	6
alprazolam	cyst removal	surgical and medical procedures	therapeutic procedures and supportive care nec	1.62037	0.058193	3.92243	3.9225	5
alprazolam	daydreaming	psychiatric disorders	cognitive and attention disorders and disturbances	1.32061	0.478365	2.63666	2.63678	16
alprazolam	deafness neurosensory	ear and labyrinth disorders	hearing disorders	1.3895	0.888071	2.68612	2.68644	44
alprazolam	deafness neurosensory	nervous system disorders	cranial nerve disorders (excl neoplasms)	1.3895	0.888071	2.68612	2.68644	44
alprazolam	death of relative	social circumstances	family issues	1.84917	0.434114	4.66502	4.66511	6
alprazolam	delirium tremens	general disorders and administration site conditions	therapeutic and nontherapeutic effects (excl toxicity)	1.51859	0.539951	3.1317	3.13181	12
alprazolam	delirium tremens	injury;poisoning and procedural complications	exposures; chemical injuries and poisoning	1.51859	0.539951	3.1317	3.13181	12
alprazolam	delirium tremens	psychiatric disorders	deliria (incl confusion)	1.51859	0.539951	3.1317	3.13181	12
alprazolam	delusion of grandeur	psychiatric disorders	disturbances in thinking and perception	1.23393	0.0213305	2.58465	2.5847	8
alprazolam	dependence	psychiatric disorders	psychiatric disorders nec	2.14568	1.88339	4.53329	4.53577	159
alprazolam	dependence on oxygen therapy	social circumstances	lifestyle issues	1.74254	0.440178	4.06681	4.0669	7
alprazolam	depersonalisation/derealisation disorder	psychiatric disorders	dissociative disorders	1.48509	0.460686	3.07271	3.07281	11
alprazolam	depression	psychiatric disorders	depressed mood disorders and disturbances	1.0306	0.954759	2.05161	2.06046	1894
alprazolam	depressive symptom	psychiatric disorders	depressed mood disorders and disturbances	1.03371	0.378	2.09808	2.09821	26
alprazolam	derealisation	psychiatric disorders	disturbances in thinking and perception	1.51737	0.766969	3.02562	3.0258	20
alprazolam	detoxification	surgical and medical procedures	therapeutic procedures and supportive care nec	1.85383	0.641236	4.37609	4.37621	8
alprazolam	diabetic coma	endocrine disorders	diabetic complications	1.1349	0.639163	2.23608	2.23632	45
alprazolam	diabetic coma	metabolism and nutrition disorders	diabetic complications	1.1349	0.639163	2.23608	2.23632	45
alprazolam	diabetic coma	nervous system disorders	neurological disorders nec	1.1349	0.639163	2.23608	2.23632	45
alprazolam	differentiation syndrome	general disorders and administration site conditions	general system disorders nec	1.52218	0.444997	3.19535	3.19544	10
alprazolam	differentiation syndrome	injury;poisoning and procedural complications	exposures; chemical injuries and poisoning	1.52218	0.444997	3.19535	3.19544	10
alprazolam	differentiation syndrome	neoplasms benign; malignant and unspecified (incl cysts and polyps)	neoplasm related morbidities	1.52218	0.444997	3.19535	3.19544	10
alprazolam	differentiation syndrome	respiratory;thoracic and mediastinal disorders	respiratory disorders nec	1.52218	0.444997	3.19535	3.19544	10
alprazolam	dissociative disorder	psychiatric disorders	dissociative disorders	2.29929	1.27489	6.10636	6.10661	11
alprazolam	disturbance in social behaviour	psychiatric disorders	personality disorders and disturbances in behaviour	1.26987	0.626715	2.49014	2.49032	27
alprazolam	divorced	social circumstances	family issues	1.92473	1.02188	4.27038	4.27058	14
alprazolam	drug abuse	psychiatric disorders	psychiatric disorders nec	3.57615	3.52342	12.4642	12.6656	3917
alprazolam	drug abuser	social circumstances	lifestyle issues	2.6896	2.43819	6.69659	6.70093	173
alprazolam	drug dependence	psychiatric disorders	psychiatric disorders nec	1.54568	1.46185	2.94281	2.95617	1550
alprazolam	drug detoxification	surgical and medical procedures	therapeutic procedures and supportive care nec	2.29656	1.54616	5.5395	5.5399	20
alprazolam	drug diversion	social circumstances	legal issues	2.85007	2.47474	7.70062	7.70292	78
alprazolam	drug rehabilitation	surgical and medical procedures	psychiatric therapeutic procedures	2.03285	0.470668	6.03729	6.0374	5
alprazolam	drug screen false positive	investigations	toxicology and therapeutic drug monitoring	1.79656	1.24127	3.63354	3.63396	36
alprazolam	drug screen negative	investigations	toxicology and therapeutic drug monitoring	2.43577	1.85531	5.90615	5.90687	33
alprazolam	drug screen positive	investigations	toxicology and therapeutic drug monitoring	2.14572	1.88005	4.53471	4.53713	155
alprazolam	drug titration error	injury;poisoning and procedural complications	medication errors and other product use errors and issues	1.18994	0.112755	2.45106	2.45113	10
alprazolam	drug tolerance	general disorders and administration site conditions	therapeutic and nontherapeutic effects (excl toxicity)	2.19212	1.8779	4.70997	4.71178	111
alprazolam	drug tolerance increased	general disorders and administration site conditions	therapeutic and nontherapeutic effects (excl toxicity)	2.08048	1.46042	4.53915	4.5396	29
alprazolam	drug use disorder	psychiatric disorders	psychiatric disorders nec	2.84457	2.53857	7.56195	7.56534	117
alprazolam	drug withdrawal convulsions	general disorders and administration site conditions	therapeutic and nontherapeutic effects (excl toxicity)	1.98392	1.36385	4.21907	4.21948	29
alprazolam	drug withdrawal convulsions	nervous system disorders	seizures (incl subtypes)	1.98392	1.36385	4.21907	4.21948	29
alprazolam	drug withdrawal syndrome	general disorders and administration site conditions	therapeutic and nontherapeutic effects (excl toxicity)	1.74527	1.62575	3.38825	3.3963	763
alprazolam	drug withdrawal syndrome	psychiatric disorders	psychiatric disorders nec	1.74527	1.62575	3.38825	3.3963	763
alprazolam	dysphemia	nervous system disorders	neurological disorders nec	1.47978	0.978352	2.86715	2.86751	44
alprazolam	dysphemia	psychiatric disorders	communication disorders and disturbances	1.47978	0.978352	2.86715	2.86751	44
alprazolam	ejaculation delayed	reproductive system and breast disorders	sexual function and fertility disorders	1.56457	0.585937	3.24816	3.24828	12
alprazolam	ejaculation failure	reproductive system and breast disorders	sexual function and fertility disorders	1.29248	0.720779	2.51727	2.5175	34
alprazolam	environmental exposure	injury;poisoning and procedural complications	exposures; chemical injuries and poisoning	2.22107	1.00847	6.16514	6.16532	8
alprazolam	eschar	injury;poisoning and procedural complications	injuries nec	1.05579	0.0771545	2.18652	2.18659	12
alprazolam	eschar	skin and subcutaneous tissue disorders	epidermal and dermal conditions	1.05579	0.0771545	2.18652	2.18659	12
alprazolam	eschar	vascular disorders	arteriosclerosis; stenosis; vascular insufficiency and necrosis	1.05579	0.0771545	2.18652	2.18659	12
alprazolam	euphoric mood	psychiatric disorders	mood disorders and disturbances nec	1.49834	1.18554	2.86863	2.86955	112
alprazolam	exposure via ingestion	injury;poisoning and procedural complications	exposures; chemical injuries and poisoning	3.95336	3.73776	16.9533	16.9698	235
alprazolam	exposure via inhalation	injury;poisoning and procedural complications	exposures; chemical injuries and poisoning	2.79777	1.58517	11.5173	11.5177	8
alprazolam	family stress	social circumstances	family issues	1.49732	0.887907	2.93304	2.9333	30
alprazolam	feeling drunk	general disorders and administration site conditions	general system disorders nec	1.10502	0.644318	2.18489	2.18516	52
alprazolam	feeling jittery	general disorders and administration site conditions	general system disorders nec	1.39298	1.10822	2.65879	2.65977	135
alprazolam	feeling of despair	psychiatric disorders	depressed mood disorders and disturbances	1.26414	0.700822	2.46457	2.46479	35
alprazolam	feeling of relaxation	general disorders and administration site conditions	general system disorders nec	2.19201	1.21337	5.45872	5.45895	12
alprazolam	feelings of worthlessness	psychiatric disorders	depressed mood disorders and disturbances	1.67636	0.805384	3.4812	3.48137	15
alprazolam	femoral artery aneurysm	vascular disorders	aneurysms and artery dissections	2.22107	1.00847	6.16514	6.16532	8
alprazolam	fibromyalgia	musculoskeletal and connective tissue disorders	muscle disorders	1.03471	0.578428	2.07765	2.0779	53
alprazolam	fine motor delay	nervous system disorders	movement disorders (incl parkinsonism)	1.47617	0.0611159	3.29583	3.29589	6
alprazolam	fine motor delay	psychiatric disorders	developmental disorders nec	1.47617	0.0611159	3.29583	3.29589	6
alprazolam	flashback	psychiatric disorders	disturbances in thinking and perception	2.0824	1.17956	4.85862	4.85886	14
alprazolam	foaming at mouth	gastrointestinal disorders	oral soft tissue conditions	1.75769	1.13763	3.5607	3.56103	29
alprazolam	foaming at mouth	general disorders and administration site conditions	general system disorders nec	1.75769	1.13763	3.5607	3.56103	29
alprazolam	foaming at mouth	nervous system disorders	neurological disorders nec	1.75769	1.13763	3.5607	3.56103	29
alprazolam	foreign body aspiration	injury;poisoning and procedural complications	injuries nec	1.55476	0.4158	3.32136	3.32145	9
alprazolam	foreign body aspiration	respiratory;thoracic and mediastinal disorders	respiratory disorders nec	1.55476	0.4158	3.32136	3.32145	9
alprazolam	formication	nervous system disorders	neurological disorders nec	1.00453	0.484794	2.03925	2.03944	41
alprazolam	formication	psychiatric disorders	disturbances in thinking and perception	1.00453	0.484794	2.03925	2.03944	41
alprazolam	gambling disorder	psychiatric disorders	psychiatric disorders nec	1.41643	0.931503	2.73542	2.73578	47
alprazolam	generalised anxiety disorder	psychiatric disorders	anxiety disorders and symptoms	2.052	1.5044	4.38673	4.38729	37
alprazolam	growth hormone deficiency	endocrine disorders	hypothalamus and pituitary gland disorders	3.48579	2.90532	13.9013	13.9032	33
alprazolam	gun shot wound	injury;poisoning and procedural complications	injuries nec	2.30314	1.92781	5.14279	5.14421	78
alprazolam	haemoconcentration	blood and lymphatic system disorders	haematological disorders nec	2.16945	0.867085	6.11376	6.11392	7
alprazolam	hangover	general disorders and administration site conditions	general system disorders nec	1.63213	1.14721	3.19701	3.19746	47
alprazolam	heat stroke	injury;poisoning and procedural complications	injuries by physical agents	1.21446	0.398294	2.42742	2.42753	17
alprazolam	heat stroke	vascular disorders	decreased and nonspecific blood pressure disorders and shock	1.21446	0.398294	2.42742	2.42753	17
alprazolam	homicidal ideation	psychiatric disorders	personality disorders and disturbances in behaviour	1.88642	1.52701	3.79672	3.79777	85
alprazolam	homicide	social circumstances	legal issues	3.01499	2.62689	8.74593	8.74842	73
alprazolam	hostility	psychiatric disorders	personality disorders and disturbances in behaviour	1.5265	0.946029	2.98777	2.98806	33
alprazolam	hyperacusis	ear and labyrinth disorders	hearing disorders	1.82447	1.23482	3.72649	3.72687	32
alprazolam	hyperacusis	nervous system disorders	cranial nerve disorders (excl neoplasms)	1.82447	1.23482	3.72649	3.72687	32
alprazolam	hyperleukocytosis	blood and lymphatic system disorders	white blood cell disorders	1.85753	1.22624	3.84312	3.84347	28
alprazolam	hypertonia neonatal	musculoskeletal and connective tissue disorders	muscle disorders	2.48838	1.6174	6.77634	6.77672	15
alprazolam	hypertonia neonatal	nervous system disorders	neuromuscular disorders	2.48838	1.6174	6.77634	6.77672	15
alprazolam	hypertonia neonatal	pregnancy; puerperium and perinatal conditions	neonatal and perinatal conditions	2.48838	1.6174	6.77634	6.77672	15
alprazolam	hypertrophic cardiomyopathy	cardiac disorders	myocardial disorders	1.13795	0.266977	2.3038	2.30388	15
alprazolam	hypertrophic cardiomyopathy	congenital;familial and genetic disorders	cardiac and vascular disorders congenital	1.13795	0.266977	2.3038	2.30388	15
alprazolam	hypervigilance	psychiatric disorders	psychiatric and behavioural symptoms nec	1.89057	1.0196	4.12411	4.12432	15
alprazolam	hypochloraemia	metabolism and nutrition disorders	electrolyte and fluid balance conditions	0.999435	0.0207994	2.09475	2.09481	12
alprazolam	hypometabolism	metabolism and nutrition disorders	metabolism disorders nec	2.4991	1.42191	7.55097	7.55125	10
alprazolam	hyporesponsive to stimuli	nervous system disorders	neurological disorders nec	1.64915	0.832979	3.37704	3.37722	17
alprazolam	impaired driving ability	social circumstances	lifestyle issues	2.11848	1.86258	4.4437	4.44623	167
alprazolam	impatience	psychiatric disorders	personality disorders and disturbances in behaviour	2.04234	1.43293	4.40121	4.40166	30
alprazolam	imprisonment	social circumstances	legal issues	2.0279	1.55312	4.26258	4.26329	49
alprazolam	impulsive behaviour	psychiatric disorders	impulse control disorders nec	1.16095	0.641208	2.28132	2.28156	41
alprazolam	inadequate analgesia	general disorders and administration site conditions	therapeutic and nontherapeutic effects (excl toxicity)	1.29221	0.880687	2.49067	2.4911	65
alprazolam	inadequate analgesia	injury;poisoning and procedural complications	procedural related injuries and complications nec	1.29221	0.880687	2.49067	2.4911	65
alprazolam	inappropriate affect	psychiatric disorders	mood disorders and disturbances nec	1.00735	0.0287166	2.10739	2.10745	12
alprazolam	incision site complication	injury;poisoning and procedural complications	procedural related injuries and complications nec	1.18281	0.105622	2.43738	2.43744	10
alprazolam	incision site pain	general disorders and administration site conditions	general system disorders nec	1.21745	0.574291	2.39651	2.39668	27
alprazolam	incision site pain	injury;poisoning and procedural complications	procedural related injuries and complications nec	1.21745	0.574291	2.39651	2.39668	27
alprazolam	infantile apnoea	pregnancy; puerperium and perinatal conditions	neonatal and perinatal conditions	1.41426	0.275294	2.9588	2.95888	9
alprazolam	infantile apnoea	respiratory;thoracic and mediastinal disorders	neonatal respiratory disorders	1.41426	0.275294	2.9588	2.95888	9
alprazolam	insomnia	nervous system disorders	sleep disturbances (incl subtypes)	1.03253	0.957284	2.05437	2.06339	1924
alprazolam	insomnia	psychiatric disorders	sleep disorders and disturbances	1.03253	0.957284	2.05437	2.06339	1924
alprazolam	intentional overdose	injury;poisoning and procedural complications	overdoses and underdoses nec	2.05649	1.93062	4.22037	4.23016	688
alprazolam	intentional product misuse	injury;poisoning and procedural complications	off label uses and intentional product misuses/use issues	1.61026	1.48261	3.08197	3.08813	669
alprazolam	intentional self-injury	injury;poisoning and procedural complications	injuries nec	2.07724	1.86907	4.30042	4.30409	252
alprazolam	intentional self-injury	psychiatric disorders	suicidal and self-injurious behaviours nec	2.07724	1.86907	4.30042	4.30409	252
alprazolam	intercepted product storage error	injury;poisoning and procedural complications	medication errors and other product use errors and issues	2.26572	0.850664	7.21152	7.21168	6
alprazolam	intervertebral disc displacement	musculoskeletal and connective tissue disorders	musculoskeletal and connective tissue deformities (incl intervertebral disc disorders)	1.40658	0.26762	2.94036	2.94043	9
alprazolam	intrusive thoughts	psychiatric disorders	disturbances in thinking and perception	2.47258	1.6016	6.68415	6.68452	15
alprazolam	irritability	general disorders and administration site conditions	general system disorders nec	1.12189	0.968074	2.18895	2.19137	461
alprazolam	irritability	psychiatric disorders	mood disorders and disturbances nec	1.12189	0.968074	2.18895	2.19137	461
alprazolam	judgement impaired	nervous system disorders	mental impairment disorders	1.73523	1.13595	3.49208	3.49242	31
alprazolam	judgement impaired	psychiatric disorders	personality disorders and disturbances in behaviour	1.73523	1.13595	3.49208	3.49242	31
alprazolam	lack of spontaneous speech	psychiatric disorders	communication disorders and disturbances	1.71587	0.413506	3.96998	3.97007	7
alprazolam	laziness	psychiatric disorders	mood disorders and disturbances nec	1.07463	0.232385	2.19148	2.19156	16
alprazolam	legal problem	social circumstances	legal issues	2.4183	1.73511	5.98899	5.98952	24
alprazolam	leukaemoid reaction	blood and lymphatic system disorders	white blood cell disorders	1.61402	0.198969	3.73423	3.7343	6
alprazolam	leukoencephalopathy	nervous system disorders	encephalopathies	1.09754	0.601794	2.17704	2.17727	45
alprazolam	libido disorder	psychiatric disorders	sexual dysfunctions; disturbances and gender identity disorders	1.25088	0.34804	2.51768	2.51777	14
alprazolam	libido disorder	reproductive system and breast disorders	sexual function and fertility disorders	1.25088	0.34804	2.51768	2.51777	14
alprazolam	logorrhoea	nervous system disorders	neurological disorders nec	1.14534	0.631926	2.25508	2.25531	42
alprazolam	logorrhoea	psychiatric disorders	communication disorders and disturbances	1.14534	0.631926	2.25508	2.25531	42
alprazolam	loss of employment	social circumstances	economic and housing issues	1.53707	1.02975	2.99013	2.9905	43
alprazolam	lung hernia	respiratory;thoracic and mediastinal disorders	respiratory disorders nec	2.16389	0.748833	6.44308	6.44322	6
alprazolam	major depression	psychiatric disorders	depressed mood disorders and disturbances	1.15712	0.807908	2.25619	2.25669	90
alprazolam	male sexual dysfunction	psychiatric disorders	sexual dysfunctions; disturbances and gender identity disorders	1.29595	0.0833575	2.71874	2.7188	8
alprazolam	male sexual dysfunction	reproductive system and breast disorders	sexual function and fertility disorders	1.29595	0.0833575	2.71874	2.7188	8
alprazolam	mania	psychiatric disorders	manic and bipolar mood disorders and disturbances	1.11463	0.840861	2.18386	2.18462	146
alprazolam	maternal exposure during pregnancy	injury;poisoning and procedural complications	exposures; chemical injuries and poisoning	1.07207	0.597284	2.13555	2.13579	49
alprazolam	maternal exposure during pregnancy	pregnancy; puerperium and perinatal conditions	pregnancy; labour; delivery and postpartum conditions	1.07207	0.597284	2.13555	2.13579	49
alprazolam	miosis	eye disorders	ocular neuromuscular disorders	2.00529	1.74464	4.10041	4.10261	161
alprazolam	miosis	nervous system disorders	neurological disorders nec	2.00529	1.74464	4.10041	4.10261	161
alprazolam	mood swings	psychiatric disorders	mood disorders and disturbances nec	1.03572	0.790631	2.06439	2.06524	182
alprazolam	morbid thoughts	psychiatric disorders	disturbances in thinking and perception	1.29498	0.217791	2.66279	2.66286	10
alprazolam	mydriasis	eye disorders	ocular neuromuscular disorders	1.14116	0.785928	2.23136	2.23184	87
alprazolam	mydriasis	nervous system disorders	neurological disorders nec	1.14116	0.785928	2.23136	2.23184	87
alprazolam	myotonia	musculoskeletal and connective tissue disorders	muscle disorders	2.16767	0.752619	6.46959	6.46974	6
alprazolam	myotonia	nervous system disorders	neuromuscular disorders	2.16767	0.752619	6.46959	6.46974	6
alprazolam	narcotic bowel syndrome	gastrointestinal disorders	gastrointestinal motility and defaecation conditions	3.26017	2.38919	14.087	14.0879	15
alprazolam	neck injury	injury;poisoning and procedural complications	injuries nec	1.18907	0.633776	2.33309	2.3333	36
alprazolam	negative thoughts	psychiatric disorders	depressed mood disorders and disturbances	1.28506	0.553301	2.538	2.53814	21
alprazolam	neonatal disorder	pregnancy; puerperium and perinatal conditions	neonatal and perinatal conditions	1.10313	0.332603	2.22546	2.22556	19
alprazolam	nervousness	psychiatric disorders	anxiety disorders and symptoms	1.38825	1.22057	2.63944	2.64224	388
alprazolam	neuropsychiatric symptoms	nervous system disorders	neurological disorders nec	1.08094	0.00375653	2.25102	2.25107	10
alprazolam	neuropsychiatric symptoms	psychiatric disorders	psychiatric disorders nec	1.08094	0.00375653	2.25102	2.25107	10
alprazolam	nightmare	psychiatric disorders	sleep disorders and disturbances	1.11984	0.915295	2.18796	2.18933	261
alprazolam	obsessive thoughts	psychiatric disorders	anxiety disorders and symptoms	1.24593	0.475403	2.47433	2.47445	19
alprazolam	obsessive-compulsive disorder	psychiatric disorders	anxiety disorders and symptoms	1.00058	0.662543	2.01909	2.01952	96
alprazolam	obsessive-compulsive personality disorder	psychiatric disorders	personality disorders and disturbances in behaviour	1.88285	0.743886	4.39137	4.39151	9
alprazolam	oedematous pancreatitis	gastrointestinal disorders	exocrine pancreas conditions	1.99109	1.12012	4.47131	4.47153	15
alprazolam	overdose	injury;poisoning and procedural complications	overdoses and underdoses nec	1.30383	1.22387	2.48384	2.49506	1704
alprazolam	pancreatitis chronic	gastrointestinal disorders	exocrine pancreas conditions	1.13658	0.581291	2.24641	2.24661	36
alprazolam	pancreatitis haemorrhagic	gastrointestinal disorders	exocrine pancreas conditions	1.57034	0.545938	3.29019	3.2903	11
alprazolam	panic attack	psychiatric disorders	anxiety disorders and symptoms	2.35278	2.20698	5.21071	5.22025	513
alprazolam	panic disorder	psychiatric disorders	anxiety disorders and symptoms	2.406	2.03774	5.53849	5.54011	81
alprazolam	panic reaction	psychiatric disorders	anxiety disorders and symptoms	1.71785	1.28568	3.38496	3.38558	59
alprazolam	paranoia	psychiatric disorders	personality disorders and disturbances in behaviour	1.17964	0.940421	2.28383	2.28491	191
alprazolam	partner stress	social circumstances	family issues	1.25329	0.314819	2.53252	2.53261	13
alprazolam	personality change	nervous system disorders	neurological disorders nec	1.12739	0.791108	2.20815	2.20867	97
alprazolam	personality change	psychiatric disorders	personality disorders and disturbances in behaviour	1.12739	0.791108	2.20815	2.20867	97
alprazolam	personality disorder	psychiatric disorders	personality disorders and disturbances in behaviour	1.55469	1.02157	3.03586	3.03621	39
alprazolam	phobia	psychiatric disorders	anxiety disorders and symptoms	2.50098	1.75059	6.54228	6.54277	20
alprazolam	physical assault	social circumstances	legal issues	1.89293	1.3915	3.87393	3.87449	44
alprazolam	pituitary tumour benign	endocrine disorders	hypothalamus and pituitary gland disorders	2.12099	1.55768	4.63164	4.6322	35
alprazolam	pituitary tumour benign	neoplasms benign; malignant and unspecified (incl cysts and polyps)	endocrine neoplasms benign	2.12099	1.55768	4.63164	4.6322	35
alprazolam	poisoning	injury;poisoning and procedural complications	exposures; chemical injuries and poisoning	3.87329	3.75462	15.6062	15.6562	774
alprazolam	poisoning deliberate	injury;poisoning and procedural complications	exposures; chemical injuries and poisoning	3.31542	3.09104	10.5332	10.5423	217
alprazolam	poor quality product administered	injury;poisoning and procedural complications	medication errors and other product use errors and issues	1.41509	0.683332	2.79593	2.7961	21
alprazolam	poor quality product administered	product issues	product quality; supply; distribution; manufacturing and quality system issues	1.41509	0.683332	2.79593	2.7961	21
alprazolam	post-traumatic stress disorder	psychiatric disorders	anxiety disorders and symptoms	1.2161	0.830663	2.35622	2.35667	74
alprazolam	postmortem blood drug level abnormal	investigations	toxicology and therapeutic drug monitoring	4.16103	3.46273	31.552	31.5551	23
alprazolam	poverty of speech	nervous system disorders	neurological disorders nec	2.2946	1.2702	6.0806	6.08084	11
alprazolam	poverty of speech	psychiatric disorders	communication disorders and disturbances	2.2946	1.2702	6.0806	6.08084	11
alprazolam	pre-existing condition improved	general disorders and administration site conditions	general system disorders nec	1.22648	0.877267	2.36978	2.37032	90
alprazolam	prescription drug used without a prescription	injury;poisoning and procedural complications	medication errors and other product use errors and issues	1.94763	1.42132	4.04662	4.04715	40
alprazolam	prescription form tampering	social circumstances	legal issues	4.32195	3.83171	27.7715	27.777	46
alprazolam	product colour issue	product issues	product quality; supply; distribution; manufacturing and quality system issues	1.49859	0.815397	2.95927	2.95947	24
alprazolam	product communication issue	injury;poisoning and procedural complications	medication errors and other product use errors and issues	1.32843	0.026064	2.83482	2.83488	7
alprazolam	product counterfeit	product issues	product quality; supply; distribution; manufacturing and quality system issues	2.29305	1.57861	5.46908	5.46951	22
alprazolam	product shape issue	product issues	product quality; supply; distribution; manufacturing and quality system issues	1.86138	0.446328	4.72105	4.72115	6
alprazolam	product solubility abnormal	product issues	product quality; supply; distribution; manufacturing and quality system issues	1.01484	0.283084	2.07951	2.07961	21
alprazolam	product substitution	surgical and medical procedures	therapeutic procedures and supportive care nec	2.14884	0.733785	6.33916	6.3393	6
alprazolam	product taste abnormal	product issues	product quality; supply; distribution; manufacturing and quality system issues	1.28493	0.849005	2.48115	2.48153	58
alprazolam	prothrombin time shortened	investigations	haematology investigations (incl blood groups)	1.02233	0.307891	2.08855	2.08866	22
alprazolam	pseudocyst	general disorders and administration site conditions	general system disorders nec	1.3321	0.029742	2.84361	2.84367	7
alprazolam	psychomotor retardation	psychiatric disorders	depressed mood disorders and disturbances	1.17013	0.589657	2.30515	2.30534	33
alprazolam	psychomotor skills impaired	nervous system disorders	neurological disorders nec	1.67589	1.16247	3.30971	3.31013	42
alprazolam	psychomotor skills impaired	psychiatric disorders	developmental disorders nec	1.67589	1.16247	3.30971	3.31013	42
alprazolam	psychotic behaviour	psychiatric disorders	schizophrenia and other psychotic disorders	1.05428	0.0298821	2.19346	2.19352	11
alprazolam	pulmonary artery atresia	cardiac disorders	congenital cardiac disorders	1.63889	0.0767087	3.99418	3.99425	5
alprazolam	pulmonary artery atresia	congenital;familial and genetic disorders	cardiac and vascular disorders congenital	1.63889	0.0767087	3.99418	3.99425	5
alprazolam	puncture site haematoma	general disorders and administration site conditions	administration site reactions	3.1638	2.1394	14.7805	14.7812	11
alprazolam	puncture site haematoma	injury;poisoning and procedural complications	administration site reactions	3.1638	2.1394	14.7805	14.7812	11
alprazolam	puncture site haematoma	vascular disorders	vascular haemorrhagic disorders	3.1638	2.1394	14.7805	14.7812	11
alprazolam	reading disorder	psychiatric disorders	cognitive and attention disorders and disturbances	1.14053	0.298283	2.30219	2.30229	16
alprazolam	recalled product administered	injury;poisoning and procedural complications	medication errors and other product use errors and issues	1.30006	0.5683	2.56641	2.56656	21
alprazolam	respiratory arrest	respiratory;thoracic and mediastinal disorders	respiratory disorders nec	3.02672	2.93263	8.40332	8.44371	1231
alprazolam	respiratory depression	nervous system disorders	neurological disorders nec	1.53516	1.2777	2.93643	2.93784	165
alprazolam	respiratory depression	respiratory;thoracic and mediastinal disorders	respiratory disorders nec	1.53516	1.2777	2.93643	2.93784	165
alprazolam	respiratory rate decreased	investigations	physical examination and organ system status topics	1.90918	1.46138	3.89487	3.89557	55
alprazolam	road traffic accident	injury;poisoning and procedural complications	injuries nec	1.49682	1.34433	2.84757	2.85139	469
alprazolam	sciatic nerve injury	injury;poisoning and procedural complications	injuries nec	1.43037	0.217773	3.0379	3.03797	8
alprazolam	sciatic nerve injury	nervous system disorders	peripheral neuropathies	1.43037	0.217773	3.0379	3.03797	8
alprazolam	scleroderma renal crisis	immune system disorders	autoimmune disorders	2.64437	1.34201	10.3623	10.3626	7
alprazolam	scleroderma renal crisis	musculoskeletal and connective tissue disorders	connective tissue disorders (excl congenital)	2.64437	1.34201	10.3623	10.3626	7
alprazolam	scleroderma renal crisis	renal and urinary disorders	renal disorders (excl nephropathies)	2.64437	1.34201	10.3623	10.3626	7
alprazolam	scleroderma renal crisis	vascular disorders	vascular hypertensive disorders	2.64437	1.34201	10.3623	10.3626	7
alprazolam	screaming	general disorders and administration site conditions	general system disorders nec	1.09788	0.584469	2.1796	2.17981	42
alprazolam	screaming	psychiatric disorders	mood disorders and disturbances nec	1.09788	0.584469	2.1796	2.17981	42
alprazolam	sedation	nervous system disorders	neurological disorders nec	1.04922	0.823267	2.08314	2.08417	214
alprazolam	self esteem decreased	psychiatric disorders	personality disorders and disturbances in behaviour	1.2937	0.477529	2.57624	2.57636	17
alprazolam	self-injurious ideation	psychiatric disorders	suicidal and self-injurious behaviours nec	1.15978	0.550376	2.29238	2.29255	30
alprazolam	self-medication	surgical and medical procedures	therapeutic procedures and supportive care nec	2.10983	1.72954	4.4709	4.47207	76
alprazolam	sexual abuse	social circumstances	legal issues	1.89139	0.752429	4.42433	4.42446	9
alprazolam	sexual dysfunction	psychiatric disorders	sexual dysfunctions; disturbances and gender identity disorders	1.18198	0.900348	2.29055	2.29133	138
alprazolam	sexual dysfunction	reproductive system and breast disorders	sexual function and fertility disorders	1.18198	0.900348	2.29055	2.29133	138
alprazolam	shoplifting	social circumstances	legal issues	2.24025	0.937884	6.57394	6.57411	7
alprazolam	skull fracture	injury;poisoning and procedural complications	bone and joint injuries	1.20416	0.489717	2.38692	2.38705	22
alprazolam	skull fracture	musculoskeletal and connective tissue disorders	fractures	1.20416	0.489717	2.38692	2.38705	22
alprazolam	sleep sex	nervous system disorders	sleep disturbances (incl subtypes)	2.70723	1.14505	15.4129	15.4132	5
alprazolam	sleep sex	psychiatric disorders	sleep disorders and disturbances	2.70723	1.14505	15.4129	15.4132	5
alprazolam	sleep-related eating disorder	metabolism and nutrition disorders	appetite and general nutritional disorders	1.83562	0.932773	3.97428	3.97446	14
alprazolam	sleep-related eating disorder	nervous system disorders	sleep disturbances (incl subtypes)	1.83562	0.932773	3.97428	3.97446	14
alprazolam	sleep-related eating disorder	psychiatric disorders	sleep disorders and disturbances	1.83562	0.932773	3.97428	3.97446	14
alprazolam	slow speech	nervous system disorders	neurological disorders nec	1.33651	0.638217	2.62818	2.62835	23
alprazolam	slow speech	psychiatric disorders	communication disorders and disturbances	1.33651	0.638217	2.62818	2.62835	23
alprazolam	social anxiety disorder	psychiatric disorders	anxiety disorders and symptoms	1.80351	0.77911	3.98094	3.98109	11
alprazolam	social avoidant behaviour	psychiatric disorders	personality disorders and disturbances in behaviour	1.22602	0.826728	2.37448	2.3749	69
alprazolam	somnambulism	nervous system disorders	sleep disturbances (incl subtypes)	1.01235	0.583833	2.0425	2.04277	60
alprazolam	somnambulism	psychiatric disorders	sleep disorders and disturbances	1.01235	0.583833	2.0425	2.04277	60
alprazolam	sopor	nervous system disorders	neurological disorders nec	2.94635	2.77463	7.98508	7.99649	370
alprazolam	sopor	psychiatric disorders	sleep disorders and disturbances	2.94635	2.77463	7.98508	7.99649	370
alprazolam	substance abuse	psychiatric disorders	psychiatric disorders nec	2.64762	2.46178	6.44994	6.45754	316
alprazolam	substance abuser	social circumstances	lifestyle issues	2.98296	1.6806	16.5237	16.5242	7
alprazolam	substance dependence	psychiatric disorders	psychiatric disorders nec	2.40993	1.75422	5.90336	5.90392	26
alprazolam	substance use	social circumstances	lifestyle issues	1.46803	0.529563	2.99055	2.99067	13
alprazolam	substance use disorder	psychiatric disorders	psychiatric disorders nec	1.19049	0.348241	2.39013	2.39023	16
alprazolam	suicidal behaviour	psychiatric disorders	suicidal and self-injurious behaviours nec	1.15173	0.588417	2.27221	2.27241	35
alprazolam	suicidal ideation	psychiatric disorders	suicidal and self-injurious behaviours nec	1.4567	1.34471	2.766	2.77279	869
alprazolam	suicide attempt	psychiatric disorders	suicidal and self-injurious behaviours nec	2.0776	1.96737	4.28138	4.2944	897
alprazolam	suicide threat	psychiatric disorders	suicidal and self-injurious behaviours nec	1.6112	0.0490234	3.88751	3.88758	5
alprazolam	supraventricular tachyarrhythmia	cardiac disorders	cardiac arrhythmias	1.76541	0.203226	4.53319	4.53327	5
alprazolam	suspected counterfeit product	product issues	product quality; supply; distribution; manufacturing and quality system issues	2.05577	1.48407	4.41677	4.41728	34
alprazolam	suspected suicide	general disorders and administration site conditions	fatal outcomes	2.26558	1.71029	5.15728	5.15794	36
alprazolam	suspected suicide	psychiatric disorders	suicidal and self-injurious behaviours nec	2.26558	1.71029	5.15728	5.15794	36
alprazolam	suspiciousness	psychiatric disorders	personality disorders and disturbances in behaviour	1.31174	0.234552	2.69844	2.69851	10
alprazolam	tachyphrenia	nervous system disorders	mental impairment disorders	1.94321	1.49123	3.99464	3.99535	54
alprazolam	tachyphrenia	psychiatric disorders	disturbances in thinking and perception	1.94321	1.49123	3.99464	3.99535	54
alprazolam	tachyphylaxis	general disorders and administration site conditions	therapeutic and nontherapeutic effects (excl toxicity)	2.34411	1.04174	7.33652	7.33671	7
alprazolam	tachyphylaxis	immune system disorders	immune disorders nec	2.34411	1.04174	7.33652	7.33671	7
alprazolam	tension	psychiatric disorders	anxiety disorders and symptoms	1.28525	0.828977	2.4847	2.48505	53
alprazolam	testicular atrophy	endocrine disorders	endocrine disorders of gonadal function	1.02944	0.0909762	2.13557	2.13564	13
alprazolam	testicular atrophy	reproductive system and breast disorders	testicular and epididymal disorders	1.02944	0.0909762	2.13557	2.13564	13
alprazolam	theft	social circumstances	legal issues	2.58889	1.93318	6.80568	6.80634	26
alprazolam	thinking abnormal	nervous system disorders	neurological disorders nec	1.2633	0.995016	2.42462	2.42558	152
alprazolam	thinking abnormal	psychiatric disorders	disturbances in thinking and perception	1.2633	0.995016	2.42462	2.42558	152
alprazolam	throat lesion	respiratory;thoracic and mediastinal disorders	respiratory tract signs and symptoms	1.37744	0.16484	2.90728	2.90735	8
alprazolam	thymus disorder	blood and lymphatic system disorders	spleen; lymphatic and reticuloendothelial system disorders	2.82433	1.52197	13.1009	13.1013	7
alprazolam	thymus disorder	immune system disorders	immune disorders nec	2.82433	1.52197	13.1009	13.1013	7
alprazolam	time perception altered	psychiatric disorders	disturbances in thinking and perception	1.42542	0.0103691	3.15052	3.15058	6
alprazolam	tobacco user	social circumstances	lifestyle issues	1.1771	0.4267	2.34678	2.3469	20
alprazolam	tongue biting	gastrointestinal disorders	tongue conditions	1.24287	0.528427	2.45607	2.45622	22
alprazolam	tongue biting	injury;poisoning and procedural complications	injuries nec	1.24287	0.528427	2.45607	2.45622	22
alprazolam	tongue biting	nervous system disorders	neurological disorders nec	1.24287	0.528427	2.45607	2.45622	22
alprazolam	tongue dry	gastrointestinal disorders	tongue conditions	1.45224	0.473609	2.97185	2.97196	12
alprazolam	total cholesterol/hdl ratio decreased	investigations	lipid analyses	2.00641	0.59136	5.45872	5.45884	6
alprazolam	toxicity to various agents	injury;poisoning and procedural complications	exposures; chemical injuries and poisoning	2.32253	2.2608	5.08332	5.1354	2858
alprazolam	toxicologic test abnormal	investigations	toxicology and therapeutic drug monitoring	3.11966	2.56437	10.0669	10.0683	36
alprazolam	tremor neonatal	nervous system disorders	movement disorders (incl parkinsonism)	1.43211	0.219513	3.0423	3.04238	8
alprazolam	tremor neonatal	pregnancy; puerperium and perinatal conditions	neonatal and perinatal conditions	1.43211	0.219513	3.0423	3.04238	8
alprazolam	troponin t increased	investigations	enzyme investigations nec	1.13535	0.384958	2.27545	2.27557	20
alprazolam	umbilical cord abnormality	pregnancy; puerperium and perinatal conditions	neonatal and perinatal conditions	1.75864	0.19646	4.50204	4.50211	5
alprazolam	unemployment	social circumstances	economic and housing issues	1.61425	0.0520735	3.89908	3.89915	5
alprazolam	unresponsive to stimuli	nervous system disorders	neurological disorders nec	1.06383	0.875886	2.10295	2.10446	309
alprazolam	venous injury	injury;poisoning and procedural complications	injuries nec	1.44537	0.306404	3.03496	3.03504	9
alprazolam	venous injury	vascular disorders	vascular injuries	1.44537	0.306404	3.03496	3.03504	9
alprazolam	ventricular tachyarrhythmia	cardiac disorders	cardiac arrhythmias	2.25554	1.27691	5.76921	5.76947	12
alprazolam	vestibular disorder	ear and labyrinth disorders	inner ear and viiith cranial nerve disorders	1.34496	0.552592	2.67063	2.67076	18
alprazolam	vestibular disorder	nervous system disorders	neurological disorders nec	1.34496	0.552592	2.67063	2.67076	18
alprazolam	vestibular ischaemia	ear and labyrinth disorders	inner ear and viiith cranial nerve disorders	3.37744	1.96238	58.2263	58.2278	6
alprazolam	vestibular ischaemia	vascular disorders	arteriosclerosis; stenosis; vascular insufficiency and necrosis	3.37744	1.96238	58.2263	58.2278	6
alprazolam	victim of crime	social circumstances	legal issues	2.34739	1.597	5.77133	5.77175	20
alprazolam	victim of homicide	social circumstances	legal issues	2.65977	1.75692	8.0093	8.00973	14
alprazolam	violence-related symptom	psychiatric disorders	personality disorders and disturbances in behaviour	1.0474	0.176425	2.1524	2.15247	15
alprazolam	visceral congestion	vascular disorders	vascular disorders nec	2.21435	1.42198	5.2462	5.24654	18
alprazolam	vocal cord disorder	respiratory;thoracic and mediastinal disorders	upper respiratory tract disorders (excl infections)	1.25164	0.459272	2.49014	2.49026	18
alprazolam	vocal cord dysfunction	respiratory;thoracic and mediastinal disorders	upper respiratory tract disorders (excl infections)	1.57807	0.0158918	3.76463	3.76469	5
alprazolam	withdrawal catatonia	general disorders and administration site conditions	therapeutic and nontherapeutic effects (excl toxicity)	3.55612	2.57749	23.1193	23.1204	12
alprazolam	withdrawal catatonia	psychiatric disorders	changes in physical activity	3.55612	2.57749	23.1193	23.1204	12
alprazolam	withdrawal syndrome	general disorders and administration site conditions	therapeutic and nontherapeutic effects (excl toxicity)	2.0741	1.92445	4.27739	4.28444	487
alprazolam	withdrawal syndrome	psychiatric disorders	psychiatric disorders nec	2.0741	1.92445	4.27739	4.28444	487
alprazolam	wrong strength	injury;poisoning and procedural complications	medication errors and other product use errors and issues	2.12555	0.563367	6.71842	6.71855	5
alprazolam	yawning	respiratory;thoracic and mediastinal disorders	respiratory tract signs and symptoms	1.14649	0.490778	2.27766	2.27781	26
diazepam	abnormal behaviour	psychiatric disorders	psychiatric and behavioural symptoms nec	1.38055	1.21582	2.62111	2.6249	402
diazepam	abnormal dreams	nervous system disorders	sleep disturbances (incl subtypes)	1.19944	0.9509	2.3137	2.31505	177
diazepam	abnormal dreams	psychiatric disorders	sleep disorders and disturbances	1.19944	0.9509	2.3137	2.31505	177
diazepam	abnormal sleep-related event	nervous system disorders	sleep disturbances (incl subtypes)	1.53689	0.665912	3.11702	3.1172	15
diazepam	abnormal sleep-related event	psychiatric disorders	sleep disorders and disturbances	1.53689	0.665912	3.11702	3.1172	15
diazepam	abulia	nervous system disorders	neurological disorders nec	2.0266	1.18435	4.5538	4.55413	16
diazepam	abulia	psychiatric disorders	psychiatric and behavioural symptoms nec	2.0266	1.18435	4.5538	4.55413	16
diazepam	accident	injury;poisoning and procedural complications	injuries nec	1.31121	0.917633	2.51866	2.51929	71
diazepam	accident at work	injury;poisoning and procedural complications	injuries nec	1.30867	0.558277	2.5839	2.58408	20
diazepam	accidental death	general disorders and administration site conditions	fatal outcomes	3.29693	2.95156	10.6103	10.6154	92
diazepam	accidental death	injury;poisoning and procedural complications	injuries nec	3.29693	2.95156	10.6103	10.6154	92
diazepam	accidental overdose	injury;poisoning and procedural complications	medication errors and other product use errors and issues	2.30354	2.14062	5.01803	5.02763	411
diazepam	accidental poisoning	injury;poisoning and procedural complications	exposures; chemical injuries and poisoning	2.79842	2.00605	8.51729	8.51807	18
diazepam	accommodation disorder	eye disorders	vision disorders	1.61653	0.403938	3.54705	3.54716	8
diazepam	acne infantile	skin and subcutaneous tissue disorders	skin appendage conditions	3.20753	1.64535	61.5982	61.6	5
diazepam	acrophobia	psychiatric disorders	anxiety disorders and symptoms	2.71905	1.15687	15.5383	15.5387	5
diazepam	acute psychosis	psychiatric disorders	schizophrenia and other psychotic disorders	2.17864	1.63842	4.79975	4.80058	38
diazepam	adenotonsillectomy	surgical and medical procedures	head and neck therapeutic procedures	1.97506	0.412883	5.63644	5.63658	5
diazepam	adjustment disorder	psychiatric disorders	adjustment disorders (incl subtypes)	1.66727	0.896742	3.39237	3.39263	19
diazepam	administration related reaction	general disorders and administration site conditions	general system disorders nec	3.04874	1.97156	13.4746	13.4753	10
diazepam	administration related reaction	immune system disorders	allergic conditions	3.04874	1.97156	13.4746	13.4753	10
diazepam	administration related reaction	injury;poisoning and procedural complications	procedural related injuries and complications nec	3.04874	1.97156	13.4746	13.4753	10
diazepam	affect lability	psychiatric disorders	mood disorders and disturbances nec	1.40009	0.948114	2.69298	2.69351	54
diazepam	affective disorder	psychiatric disorders	mood disorders and disturbances nec	1.20741	0.751127	2.3472	2.34762	53
diazepam	aggression	psychiatric disorders	personality disorders and disturbances in behaviour	1.82781	1.70653	3.58265	3.5938	741
diazepam	agitation	nervous system disorders	neurological disorders nec	1.57384	1.45826	2.99778	3.00727	816
diazepam	agitation	psychiatric disorders	anxiety disorders and symptoms	1.57384	1.45826	2.99778	3.00727	816
diazepam	agoraphobia	psychiatric disorders	anxiety disorders and symptoms	3.21439	2.73961	10.4144	10.4171	49
diazepam	akathisia	nervous system disorders	movement disorders (incl parkinsonism)	1.89641	1.60393	3.79327	3.79534	128
diazepam	akathisia	psychiatric disorders	anxiety disorders and symptoms	1.89641	1.60393	3.79327	3.79534	128
diazepam	alcohol abuse	psychiatric disorders	psychiatric disorders nec	2.39025	2.0557	5.42705	5.42957	98
diazepam	alcohol interaction	general disorders and administration site conditions	therapeutic and nontherapeutic effects (excl toxicity)	3.17842	2.76689	9.89923	9.90259	65
diazepam	alcohol intolerance	metabolism and nutrition disorders	food intolerance syndromes	2.19782	1.25935	5.38985	5.39018	13
diazepam	alcohol poisoning	injury;poisoning and procedural complications	exposures; chemical injuries and poisoning	2.83923	2.50639	7.52536	7.5291	99
diazepam	alcohol poisoning	psychiatric disorders	psychiatric disorders nec	2.83923	2.50639	7.52536	7.5291	99
diazepam	alcohol problem	psychiatric disorders	psychiatric disorders nec	2.48578	1.27318	8.0221	8.02242	8
diazepam	alcohol use	social circumstances	lifestyle issues	1.43716	0.962377	2.77	2.77051	49
diazepam	alcohol withdrawal syndrome	general disorders and administration site conditions	therapeutic and nontherapeutic effects (excl toxicity)	1.72723	1.01279	3.5199	3.52022	22
diazepam	alcohol withdrawal syndrome	psychiatric disorders	psychiatric disorders nec	1.72723	1.01279	3.5199	3.52022	22
diazepam	alcoholic	social circumstances	lifestyle issues	2.00822	0.593167	5.44658	5.44674	6
diazepam	alcoholism	psychiatric disorders	psychiatric disorders nec	1.36568	0.885902	2.63237	2.63282	48
diazepam	allodynia	nervous system disorders	neurological disorders nec	1.45236	0.313392	3.04666	3.04677	9
diazepam	altered state of consciousness	nervous system disorders	neurological disorders nec	1.3881	1.16577	2.63941	2.64151	221
diazepam	altered state of consciousness	psychiatric disorders	psychiatric disorders nec	1.3881	1.16577	2.63941	2.64151	221
diazepam	amnestic disorder	nervous system disorders	mental impairment disorders	2.23994	1.16276	5.88652	5.8868	10
diazepam	amnestic disorder	psychiatric disorders	dementia and amnestic conditions	2.23994	1.16276	5.88652	5.8868	10
diazepam	analgesic drug level above therapeutic	investigations	toxicology and therapeutic drug monitoring	2.63932	1.42672	9.48317	9.48356	8
diazepam	anger	psychiatric disorders	mood disorders and disturbances nec	1.38107	1.17653	2.62492	2.62738	261
diazepam	anion gap increased	investigations	metabolic; nutritional and blood gas investigations	1.28411	0.467937	2.55407	2.55423	17
diazepam	anterograde amnesia	nervous system disorders	mental impairment disorders	2.58447	1.60584	7.72277	7.72323	12
diazepam	anterograde amnesia	psychiatric disorders	dementia and amnestic conditions	2.58447	1.60584	7.72277	7.72323	12
diazepam	anticholinergic syndrome	nervous system disorders	neuromuscular disorders	1.79311	0.768706	3.93615	3.93634	11
diazepam	anticonvulsant drug level decreased	investigations	toxicology and therapeutic drug monitoring	1.65541	0.940968	3.33432	3.33461	22
diazepam	anticonvulsant drug level increased	investigations	toxicology and therapeutic drug monitoring	1.71734	1.06163	3.46416	3.46453	26
diazepam	antipsychotic drug level above therapeutic	investigations	toxicology and therapeutic drug monitoring	2.24858	1.53414	5.25912	5.25966	22
diazepam	antipsychotic drug level decreased	investigations	toxicology and therapeutic drug monitoring	2.05761	1.15477	4.74391	4.74422	14
diazepam	antipsychotic drug level increased	investigations	toxicology and therapeutic drug monitoring	2.29917	1.86324	5.15514	5.15654	58
diazepam	antisocial behaviour	psychiatric disorders	personality disorders and disturbances in behaviour	1.49323	0.554764	3.04437	3.04452	13
diazepam	antisocial personality disorder	psychiatric disorders	personality disorders and disturbances in behaviour	1.79063	0.22845	4.63643	4.63653	5
diazepam	anxiety disorder	psychiatric disorders	anxiety disorders and symptoms	2.19381	1.77234	4.76217	4.76352	62
diazepam	apallic syndrome	nervous system disorders	neurological disorders nec	1.34201	0.129409	2.8188	2.81888	8
diazepam	apathy	psychiatric disorders	mood disorders and disturbances nec	1.41979	1.11246	2.70824	2.70939	116
diazepam	apgar score low	investigations	physical examination and organ system status topics	1.44077	0.462133	2.93992	2.94005	12
diazepam	apnoea	respiratory;thoracic and mediastinal disorders	respiratory disorders nec	1.14287	0.746466	2.23537	2.23588	70
diazepam	apnoeic attack	nervous system disorders	neurological disorders nec	1.66186	0.584678	3.57461	3.57476	10
diazepam	apnoeic attack	respiratory;thoracic and mediastinal disorders	respiratory disorders nec	1.66186	0.584678	3.57461	3.57476	10
diazepam	apparent life threatening event	nervous system disorders	neurological disorders nec	1.79254	0.490175	4.24368	4.24381	7
diazepam	apparent life threatening event	pregnancy; puerperium and perinatal conditions	neonatal and perinatal conditions	1.79254	0.490175	4.24368	4.24381	7
diazepam	apparent life threatening event	respiratory;thoracic and mediastinal disorders	neonatal respiratory disorders	1.79254	0.490175	4.24368	4.24381	7
diazepam	application site scar	general disorders and administration site conditions	administration site reactions	1.61779	0.0556058	3.90215	3.90224	5
diazepam	application site scar	injury;poisoning and procedural complications	administration site reactions	1.61779	0.0556058	3.90215	3.90224	5
diazepam	application site scar	skin and subcutaneous tissue disorders	epidermal and dermal conditions	1.61779	0.0556058	3.90215	3.90224	5
diazepam	apraxia	nervous system disorders	neurological disorders nec	1.55016	0.835721	3.08116	3.08143	22
diazepam	apraxia	psychiatric disorders	cognitive and attention disorders and disturbances	1.55016	0.835721	3.08116	3.08143	22
diazepam	arterial injury	injury;poisoning and procedural complications	injuries nec	1.44911	0.236518	3.07991	3.08001	8
diazepam	arterial injury	vascular disorders	vascular injuries	1.44911	0.236518	3.07991	3.08001	8
diazepam	arteriosclerosis coronary artery	cardiac disorders	coronary artery disorders	1.06128	0.751252	2.10347	2.1042	114
diazepam	arteriosclerosis coronary artery	vascular disorders	arteriosclerosis; stenosis; vascular insufficiency and necrosis	1.06128	0.751252	2.10347	2.1042	114
diazepam	asphyxia	injury;poisoning and procedural complications	injuries nec	2.438	2.15	5.58418	5.58769	132
diazepam	asphyxia	respiratory;thoracic and mediastinal disorders	respiratory disorders nec	2.438	2.15	5.58418	5.58769	132
diazepam	aspiration	respiratory;thoracic and mediastinal disorders	respiratory disorders nec	1.53607	1.26778	2.9346	2.9363	152
diazepam	ataxia	general disorders and administration site conditions	general system disorders nec	1.30065	1.01043	2.48799	2.48911	130
diazepam	ataxia	nervous system disorders	neurological disorders nec	1.30065	1.01043	2.48799	2.48911	130
diazepam	attention deficit hyperactivity disorder	psychiatric disorders	cognitive and attention disorders and disturbances	1.30247	0.278073	2.65532	2.65543	11
diazepam	aura	nervous system disorders	neurological disorders nec	2.58816	1.88986	6.8632	6.86398	23
diazepam	autism spectrum disorder	nervous system disorders	mental impairment disorders	1.08053	0.177683	2.21021	2.21031	14
diazepam	autism spectrum disorder	psychiatric disorders	developmental disorders nec	1.08053	0.177683	2.21021	2.21031	14
diazepam	autonomic dysreflexia	injury;poisoning and procedural complications	injuries nec	2.43451	1.01945	8.73292	8.73318	6
diazepam	autonomic dysreflexia	nervous system disorders	neuromuscular disorders	2.43451	1.01945	8.73292	8.73318	6
diazepam	autonomic dysreflexia	vascular disorders	vascular hypertensive disorders	2.43451	1.01945	8.73292	8.73318	6
diazepam	autonomic nervous system imbalance	general disorders and administration site conditions	general system disorders nec	1.40423	0.814576	2.73025	2.73057	32
diazepam	autonomic nervous system imbalance	nervous system disorders	neuromuscular disorders	1.40423	0.814576	2.73025	2.73057	32
diazepam	autonomic nervous system imbalance	vascular disorders	decreased and nonspecific blood pressure disorders and shock	1.40423	0.814576	2.73025	2.73057	32
diazepam	basilar migraine	nervous system disorders	headaches	3.41349	2.20089	29.0484	29.0497	8
diazepam	basilar migraine	vascular disorders	vascular disorders nec	3.41349	2.20089	29.0484	29.0497	8
diazepam	behaviour disorder	psychiatric disorders	psychiatric and behavioural symptoms nec	1.84154	1.33423	3.72404	3.72472	43
diazepam	bezoar	gastrointestinal disorders	gastrointestinal conditions nec	2.32989	1.53752	5.73854	5.73904	18
diazepam	bladder dilatation	renal and urinary disorders	bladder and bladder neck disorders (excl calculi)	2.0652	1.43391	4.48195	4.48252	28
diazepam	bladder hypertrophy	renal and urinary disorders	bladder and bladder neck disorders (excl calculi)	1.53444	0.457261	3.22082	3.22095	10
diazepam	blepharospasm	eye disorders	ocular neuromuscular disorders	1.90526	1.3248	3.94161	3.94217	33
diazepam	blepharospasm	nervous system disorders	neurological disorders of the eye	1.90526	1.3248	3.94161	3.94217	33
diazepam	blood alcohol increased	investigations	toxicology and therapeutic drug monitoring	2.85244	2.24303	8.22616	8.22741	30
diazepam	blood creatine decreased	investigations	renal and urinary tract investigations and urinalyses	1.66509	0.102913	4.08709	4.08718	5
diazepam	blood ethanol increased	investigations	toxicology and therapeutic drug monitoring	1.59963	0.18458	3.6762	3.67629	6
diazepam	blood folate decreased	investigations	metabolic; nutritional and blood gas investigations	1.47479	0.262197	3.14664	3.14674	8
diazepam	blood ketone body increased	investigations	metabolic; nutritional and blood gas investigations	2.42865	1.55768	6.40378	6.40425	15
diazepam	blood osmolarity increased	investigations	water; electrolyte and mineral investigations	2.03172	1.00732	4.80919	4.80943	11
diazepam	blood ph decreased	investigations	metabolic; nutritional and blood gas investigations	1.19583	0.512637	2.36335	2.36354	24
diazepam	blood prolactin increased	investigations	endocrine investigations (incl sex hormones)	1.22042	0.522128	2.40931	2.4095	23
diazepam	blood urea decreased	investigations	renal and urinary tract investigations and urinalyses	1.2309	0.388658	2.46063	2.46077	16
diazepam	blood urine	investigations	renal and urinary tract investigations and urinalyses	1.56962	0.66677	3.21311	3.21329	14
diazepam	blunted affect	psychiatric disorders	mood disorders and disturbances nec	2.18805	1.20941	5.41807	5.41837	12
diazepam	borderline personality disorder	psychiatric disorders	personality disorders and disturbances in behaviour	1.50057	0.19821	3.27632	3.27642	7
diazepam	bradycardia neonatal	cardiac disorders	cardiac arrhythmias	2.07689	1.28452	4.68258	4.68297	18
diazepam	bradycardia neonatal	pregnancy; puerperium and perinatal conditions	neonatal and perinatal conditions	2.07689	1.28452	4.68258	4.68297	18
diazepam	bradykinesia	nervous system disorders	movement disorders (incl parkinsonism)	1.97016	1.58472	4.03196	4.03326	74
diazepam	bradyphrenia	nervous system disorders	mental impairment disorders	2.43981	2.1338	5.60388	5.60701	117
diazepam	bradyphrenia	psychiatric disorders	disturbances in thinking and perception	2.43981	2.1338	5.60388	5.60701	117
diazepam	bradypnoea	respiratory;thoracic and mediastinal disorders	respiratory disorders nec	3.79287	3.48146	15.304	15.3134	113
diazepam	brain death	general disorders and administration site conditions	fatal outcomes	1.20258	0.571284	2.36557	2.36579	28
diazepam	brain death	nervous system disorders	neurological disorders nec	1.20258	0.571284	2.36557	2.36579	28
diazepam	brain injury	nervous system disorders	structural brain disorders	1.68976	1.37554	3.28017	3.28164	111
diazepam	brain injury	psychiatric disorders	psychiatric disorders nec	1.68976	1.37554	3.28017	3.28164	111
diazepam	brain oedema	injury;poisoning and procedural complications	injuries nec	1.68023	1.42809	3.24641	3.24865	172
diazepam	brain oedema	nervous system disorders	increased intracranial pressure and hydrocephalus	1.68023	1.42809	3.24641	3.24865	172
diazepam	breast discharge	reproductive system and breast disorders	breast disorders	1.80646	0.244276	4.71243	4.71254	5
diazepam	breathing-related sleep disorder	nervous system disorders	sleep disturbances (incl subtypes)	1.75828	0.455913	4.11355	4.11367	7
diazepam	breathing-related sleep disorder	psychiatric disorders	sleep disorders and disturbances	1.75828	0.455913	4.11355	4.11367	7
diazepam	breathing-related sleep disorder	respiratory;thoracic and mediastinal disorders	respiratory disorders nec	1.75828	0.455913	4.11355	4.11367	7
diazepam	breech presentation	pregnancy; puerperium and perinatal conditions	foetal complications	3.15809	2.36573	11.8044	11.8055	18
diazepam	bronchoalveolar lavage abnormal	investigations	respiratory and pulmonary investigations (excl blood gases)	1.79062	0.375566	4.39427	4.39439	6
diazepam	bulimia nervosa	metabolism and nutrition disorders	appetite and general nutritional disorders	2.3756	1.07324	7.54578	7.54605	7
diazepam	bulimia nervosa	psychiatric disorders	eating disorders and disturbances	2.3756	1.07324	7.54578	7.54605	7
diazepam	csf test abnormal	investigations	neurological; special senses and psychiatric investigations	1.44665	0.0316001	3.20387	3.20395	6
diazepam	csf white blood cell count positive	investigations	neurological; special senses and psychiatric investigations	2.44687	0.884692	10.0863	10.0865	5
diazepam	caesarean section	surgical and medical procedures	obstetric and gynaecological therapeutic procedures	1.02089	0.337695	2.0801	2.08025	24
diazepam	carbon monoxide poisoning	injury;poisoning and procedural complications	exposures; chemical injuries and poisoning	1.70655	0.291499	4.05824	4.05834	6
diazepam	cardiac arrest	cardiac disorders	cardiac arrhythmias	1.11472	0.999849	2.17442	2.18007	826
diazepam	cardio-respiratory arrest	cardiac disorders	cardiac arrhythmias	1.4299	1.2878	2.71187	2.71725	540
diazepam	cardio-respiratory arrest	respiratory;thoracic and mediastinal disorders	respiratory disorders nec	1.4299	1.2878	2.71187	2.71725	540
diazepam	cardio-respiratory distress	cardiac disorders	heart failures	1.88225	0.4672	4.80209	4.80222	6
diazepam	cardio-respiratory distress	respiratory;thoracic and mediastinal disorders	respiratory disorders nec	1.88225	0.4672	4.80209	4.80222	6
diazepam	catatonia	psychiatric disorders	changes in physical activity	2.10692	1.72914	4.44613	4.44767	77
diazepam	cerebellar atrophy	nervous system disorders	structural brain disorders	1.12189	0.183423	2.28793	2.28803	13
diazepam	cerebellar syndrome	nervous system disorders	neurological disorders nec	1.25716	0.573971	2.47202	2.47223	24
diazepam	cerebral congestion	nervous system disorders	central nervous system vascular disorders	3.34708	2.13449	25.5519	25.553	8
diazepam	cerebral congestion	vascular disorders	vascular disorders nec	3.34708	2.13449	25.5519	25.553	8
diazepam	cerebrovascular stenosis	nervous system disorders	central nervous system vascular disorders	2.37272	1.07035	7.52228	7.52254	7
diazepam	cerebrovascular stenosis	vascular disorders	arteriosclerosis; stenosis; vascular insufficiency and necrosis	2.37272	1.07035	7.52228	7.52254	7
diazepam	chemical poisoning	injury;poisoning and procedural complications	exposures; chemical injuries and poisoning	3.03395	2.05531	12.0682	12.069	12
diazepam	choreoathetosis	nervous system disorders	movement disorders (incl parkinsonism)	1.87759	0.939121	4.13304	4.13328	13
diazepam	chronic fatigue syndrome	general disorders and administration site conditions	general system disorders nec	1.81784	0.946861	3.88166	3.88191	15
diazepam	circadian rhythm sleep disorder	nervous system disorders	sleep disturbances (incl subtypes)	1.47932	0.500681	3.03031	3.03045	12
diazepam	circadian rhythm sleep disorder	psychiatric disorders	sleep disorders and disturbances	1.47932	0.500681	3.03031	3.03045	12
diazepam	claustrophobia	psychiatric disorders	anxiety disorders and symptoms	1.5504	0.734228	3.12422	3.12443	17
diazepam	clonus	nervous system disorders	neurological disorders nec	1.42009	0.810679	2.76698	2.76729	30
diazepam	clumsiness	nervous system disorders	movement disorders (incl parkinsonism)	1.75969	1.15028	3.55252	3.55297	30
diazepam	coma	nervous system disorders	neurological disorders nec	2.49866	2.39167	5.74314	5.76946	952
diazepam	coma scale abnormal	investigations	neurological; special senses and psychiatric investigations	3.33002	3.03283	10.731	10.738	124
diazepam	completed suicide	general disorders and administration site conditions	fatal outcomes	2.34499	2.25347	5.14957	5.18111	1301
diazepam	completed suicide	psychiatric disorders	suicidal and self-injurious behaviours nec	2.34499	2.25347	5.14957	5.18111	1301
diazepam	compulsive shopping	psychiatric disorders	anxiety disorders and symptoms	1.00512	0.162877	2.0788	2.0789	16
diazepam	concussion	injury;poisoning and procedural complications	injuries nec	1.48476	1.0195	2.86429	2.86484	51
diazepam	concussion	nervous system disorders	structural brain disorders	1.48476	1.0195	2.86429	2.86484	51
diazepam	congenital pulmonary valve atresia	cardiac disorders	cardiac valve disorders	2.87381	1.57144	13.8773	13.8778	7
diazepam	congenital pulmonary valve atresia	congenital;familial and genetic disorders	cardiac and vascular disorders congenital	2.87381	1.57144	13.8773	13.8778	7
diazepam	conversion disorder	psychiatric disorders	somatic symptom and related disorders	1.90382	1.03284	4.15603	4.1563	15
diazepam	convulsion	nervous system disorders	seizures (incl subtypes)	1.06572	0.916986	2.10221	2.10537	493
diazepam	coordination abnormal	nervous system disorders	neurological disorders nec	1.587	1.31871	3.04203	3.04383	152
diazepam	cramp-fasciculation syndrome	musculoskeletal and connective tissue disorders	muscle disorders	3.15931	1.59713	49.2786	49.28	5
diazepam	cramp-fasciculation syndrome	nervous system disorders	neuromuscular disorders	3.15931	1.59713	49.2786	49.28	5
diazepam	craniocerebral injury	injury;poisoning and procedural complications	injuries nec	0.974997	0.319287	2.00867	2.00882	26
diazepam	craniocerebral injury	nervous system disorders	structural brain disorders	0.974997	0.319287	2.00867	2.00882	26
diazepam	crime	social circumstances	legal issues	2.25126	0.948902	6.61548	6.61571	7
diazepam	crystalluria	renal and urinary disorders	urinary tract signs and symptoms	2.82734	2.01117	8.84488	8.84565	17
diazepam	cyclothymic disorder	psychiatric disorders	manic and bipolar mood disorders and disturbances	2.16602	0.603837	7.01118	7.01136	5
diazepam	daydreaming	psychiatric disorders	cognitive and attention disorders and disturbances	1.49557	0.592726	3.03348	3.03365	14
diazepam	deafness transitory	ear and labyrinth disorders	hearing disorders	1.62316	0.208103	3.75626	3.75636	6
diazepam	deafness transitory	nervous system disorders	cranial nerve disorders (excl neoplasms)	1.62316	0.208103	3.75626	3.75636	6
diazepam	decreased interest	psychiatric disorders	depressed mood disorders and disturbances	1.20833	0.764597	2.34717	2.34761	56
diazepam	delirium	psychiatric disorders	deliria (incl confusion)	1.23067	1.06189	2.36014	2.36317	383
diazepam	delirium tremens	general disorders and administration site conditions	therapeutic and nontherapeutic effects (excl toxicity)	2.57647	1.82607	6.92671	6.9274	20
diazepam	delirium tremens	injury;poisoning and procedural complications	exposures; chemical injuries and poisoning	2.57647	1.82607	6.92671	6.9274	20
diazepam	delirium tremens	psychiatric disorders	deliria (incl confusion)	2.57647	1.82607	6.92671	6.9274	20
diazepam	delusion	psychiatric disorders	disturbances in thinking and perception	1.58546	1.3517	3.03386	3.03622	200
diazepam	delusional perception	psychiatric disorders	disturbances in thinking and perception	1.8636	0.561241	4.5303	4.53045	7
diazepam	dementia with lewy bodies	nervous system disorders	mental impairment disorders	1.47508	0.536617	3.00157	3.00173	13
diazepam	dementia with lewy bodies	psychiatric disorders	dementia and amnestic conditions	1.47508	0.536617	3.00157	3.00173	13
diazepam	dependence	psychiatric disorders	psychiatric disorders nec	1.71722	1.36801	3.35301	3.35424	90
diazepam	depersonalisation	psychiatric disorders	dissociative disorders	2.39006	1.54782	6.13245	6.13292	16
diazepam	depersonalisation/derealisation disorder	psychiatric disorders	dissociative disorders	1.94645	0.967816	4.41772	4.41796	12
diazepam	depressed level of consciousness	nervous system disorders	neurological disorders nec	1.55599	1.40366	2.96316	2.96853	470
diazepam	depressive symptom	psychiatric disorders	depressed mood disorders and disturbances	1.70609	1.11644	3.40586	3.40631	32
diazepam	derealisation	psychiatric disorders	disturbances in thinking and perception	1.56819	0.725946	3.17926	3.17947	16
diazepam	diabetic coma	endocrine disorders	diabetic complications	1.07766	0.497195	2.1539	2.15412	33
diazepam	diabetic coma	metabolism and nutrition disorders	diabetic complications	1.07766	0.497195	2.1539	2.15412	33
diazepam	diabetic coma	nervous system disorders	neurological disorders nec	1.07766	0.497195	2.1539	2.15412	33
diazepam	diet refusal	metabolism and nutrition disorders	appetite and general nutritional disorders	1.93949	1.06852	4.27624	4.27653	15
diazepam	differential white blood cell count abnormal	investigations	haematology investigations (incl blood groups)	1.13212	0.153484	2.3151	2.31519	12
diazepam	disinhibition	psychiatric disorders	personality disorders and disturbances in behaviour	2.02651	1.5002	4.27713	4.27789	40
diazepam	disorganised speech	nervous system disorders	neurological disorders nec	1.41102	0.333838	2.91589	2.916	10
diazepam	disorganised speech	psychiatric disorders	communication disorders and disturbances	1.41102	0.333838	2.91589	2.916	10
diazepam	dissociation	psychiatric disorders	dissociative disorders	1.4697	0.826542	2.87903	2.87932	27
diazepam	distributive shock	vascular disorders	decreased and nonspecific blood pressure disorders and shock	1.66438	0.587194	3.58204	3.58219	10
diazepam	disturbance in attention	nervous system disorders	mental impairment disorders	1.22596	1.05014	2.35272	2.35549	353
diazepam	disturbance in attention	psychiatric disorders	cognitive and attention disorders and disturbances	1.22596	1.05014	2.35272	2.35549	353
diazepam	disturbance in social behaviour	psychiatric disorders	personality disorders and disturbances in behaviour	1.53653	0.867498	3.03333	3.03362	25
diazepam	drowning	general disorders and administration site conditions	fatal outcomes	1.52442	0.500022	3.16468	3.16482	11
diazepam	drowning	injury;poisoning and procedural complications	injuries nec	1.52442	0.500022	3.16468	3.16482	11
diazepam	drug abuse	psychiatric disorders	psychiatric disorders nec	3.45747	3.39447	11.3338	11.5008	2744
diazepam	drug abuser	social circumstances	lifestyle issues	2.8521	2.58019	7.51437	7.51996	148
diazepam	drug dependence	psychiatric disorders	psychiatric disorders nec	1.45262	1.35332	2.75308	2.76439	1105
diazepam	drug detoxification	surgical and medical procedures	therapeutic procedures and supportive care nec	2.77275	2.05831	8.03909	8.03999	22
diazepam	drug diversion	social circumstances	legal issues	2.30515	1.78541	5.25565	5.25666	41
diazepam	drug level above therapeutic	investigations	toxicology and therapeutic drug monitoring	1.11119	0.468036	2.21543	2.21562	27
diazepam	drug level below therapeutic	investigations	toxicology and therapeutic drug monitoring	1.30462	0.771498	2.52877	2.52912	39
diazepam	drug level increased	investigations	toxicology and therapeutic drug monitoring	1.02715	0.751472	2.05158	2.05246	144
diazepam	drug screen positive	investigations	toxicology and therapeutic drug monitoring	2.31459	2.02768	5.11009	5.11326	133
diazepam	drug tolerance	general disorders and administration site conditions	therapeutic and nontherapeutic effects (excl toxicity)	1.71985	1.2949	3.38023	3.38108	61
diazepam	drug tolerance increased	general disorders and administration site conditions	therapeutic and nontherapeutic effects (excl toxicity)	2.44364	1.82358	5.97584	5.97668	29
diazepam	drug use disorder	psychiatric disorders	psychiatric disorders nec	3.12441	2.8073	9.25642	9.26164	109
diazepam	drug withdrawal convulsions	general disorders and administration site conditions	therapeutic and nontherapeutic effects (excl toxicity)	2.87588	2.36247	8.10286	8.10459	42
diazepam	drug withdrawal convulsions	nervous system disorders	seizures (incl subtypes)	2.87588	2.36247	8.10286	8.10459	42
diazepam	drug withdrawal maintenance therapy	surgical and medical procedures	therapeutic procedures and supportive care nec	3.40482	2.10246	37.1485	37.1499	7
diazepam	drug withdrawal syndrome	general disorders and administration site conditions	therapeutic and nontherapeutic effects (excl toxicity)	1.87494	1.74391	3.70431	3.7143	635
diazepam	drug withdrawal syndrome	psychiatric disorders	psychiatric disorders nec	1.87494	1.74391	3.70431	3.7143	635
diazepam	dysarthria	nervous system disorders	neurological disorders nec	1.49145	1.33124	2.83265	2.83718	425
diazepam	dysarthria	psychiatric disorders	communication disorders and disturbances	1.49145	1.33124	2.83265	2.83718	425
diazepam	dyslexia	nervous system disorders	neurological disorders nec	1.88797	0.749007	4.39738	4.39756	9
diazepam	dyslexia	psychiatric disorders	cognitive and attention disorders and disturbances	1.88797	0.749007	4.39738	4.39756	9
diazepam	dysphasia	psychiatric disorders	cognitive and attention disorders and disturbances	1.48393	0.344968	3.12644	3.12655	9
diazepam	dysphemia	nervous system disorders	neurological disorders nec	1.36254	0.763254	2.65083	2.65113	31
diazepam	dysphemia	psychiatric disorders	communication disorders and disturbances	1.36254	0.763254	2.65083	2.65113	31
diazepam	dysphoria	psychiatric disorders	mood disorders and disturbances nec	1.40194	0.781879	2.73321	2.7335	29
diazepam	dyssomnia	nervous system disorders	sleep disturbances (incl subtypes)	3.08535	2.00817	14.0796	14.0804	10
diazepam	dyssomnia	psychiatric disorders	sleep disorders and disturbances	3.08535	2.00817	14.0796	14.0804	10
diazepam	dystonia	nervous system disorders	movement disorders (incl parkinsonism)	1.91574	1.65983	3.83584	3.83859	167
diazepam	dystonic tremor	nervous system disorders	movement disorders (incl parkinsonism)	2.52477	1.31218	8.36243	8.36277	8
diazepam	echolalia	nervous system disorders	neurological disorders nec	3.59482	2.84442	17.5102	17.5121	20
diazepam	echolalia	psychiatric disorders	changes in physical activity	3.59482	2.84442	17.5102	17.5121	20
diazepam	ejaculation delayed	reproductive system and breast disorders	sexual function and fertility disorders	1.65559	0.578408	3.55619	3.55634	10
diazepam	electrocardiogram pr prolongation	investigations	cardiac and vascular investigations (excl enzyme tests)	1.37726	0.164661	2.90179	2.90188	8
diazepam	electrocardiogram qt prolonged	investigations	cardiac and vascular investigations (excl enzyme tests)	1.18119	0.986836	2.28104	2.28319	289
diazepam	electroencephalogram abnormal	investigations	neurological; special senses and psychiatric investigations	1.54366	1.03634	2.99896	2.99946	43
diazepam	emotional disorder of childhood	psychiatric disorders	psychiatric disorders nec	3.03603	1.47385	31.9398	31.9407	5
diazepam	emotional poverty	psychiatric disorders	mood disorders and disturbances nec	1.46727	0.488639	3.00174	3.00188	12
diazepam	encephalitis toxic	nervous system disorders	central nervous system infections and inflammations	3.25729	2.41504	13.5275	13.5286	16
diazepam	enema administration	surgical and medical procedures	gastrointestinal therapeutic procedures	2.51458	0.952402	11.1274	11.1277	5
diazepam	enuresis	psychiatric disorders	psychiatric disorders nec	1.05513	0.423834	2.12557	2.12576	28
diazepam	enuresis	renal and urinary disorders	urinary tract signs and symptoms	1.05513	0.423834	2.12557	2.12576	28
diazepam	environmental exposure	injury;poisoning and procedural complications	exposures; chemical injuries and poisoning	1.86878	0.306602	5.02843	5.02854	5
diazepam	eosinophilic myocarditis	blood and lymphatic system disorders	white blood cell disorders	1.77556	0.698378	3.92882	3.92899	10
diazepam	eosinophilic myocarditis	cardiac disorders	myocardial disorders	1.77556	0.698378	3.92882	3.92899	10
diazepam	epilepsy	nervous system disorders	seizures (incl subtypes)	1.27899	1.0546	2.44486	2.44668	217
diazepam	erythrosis	blood and lymphatic system disorders	haematological disorders nec	2.30898	0.746803	8.37258	8.37279	5
diazepam	erythrosis	skin and subcutaneous tissue disorders	epidermal and dermal conditions	2.30898	0.746803	8.37258	8.37279	5
diazepam	euphoric mood	psychiatric disorders	mood disorders and disturbances nec	1.57411	1.2249	3.02824	3.0293	90
diazepam	ex-drug abuser	social circumstances	lifestyle issues	3.70186	2.48927	61.3245	61.3273	8
diazepam	excessive eye blinking	eye disorders	ocular neuromuscular disorders	1.54547	0.607007	3.17139	3.17156	13
diazepam	excessive eye blinking	nervous system disorders	neurological disorders of the eye	1.54547	0.607007	3.17139	3.17156	13
diazepam	excessive masturbation	psychiatric disorders	sexual dysfunctions; disturbances and gender identity disorders	1.92547	0.510414	5.01138	5.01152	6
diazepam	exposure via breast milk	injury;poisoning and procedural complications	exposures; chemical injuries and poisoning	2.1601	1.46181	4.88839	4.88891	23
diazepam	exposure via breast milk	pregnancy; puerperium and perinatal conditions	pregnancy; labour; delivery and postpartum conditions	2.1601	1.46181	4.88839	4.88891	23
diazepam	exposure via ingestion	injury;poisoning and procedural complications	exposures; chemical injuries and poisoning	3.54705	3.26334	12.5739	12.583	136
diazepam	exsanguination	vascular disorders	vascular haemorrhagic disorders	1.86601	0.303835	5.01381	5.01393	5
diazepam	extrapyramidal disorder	nervous system disorders	movement disorders (incl parkinsonism)	1.60265	1.34902	3.07362	3.07566	170
diazepam	facial spasm	nervous system disorders	cranial nerve disorders (excl neoplasms)	2.48779	1.61681	6.73731	6.73781	15
diazepam	faecal vomiting	gastrointestinal disorders	gastrointestinal signs and symptoms	1.41994	0.207344	3.0061	3.00619	8
diazepam	family stress	social circumstances	family issues	1.43293	0.71849	2.82325	2.82349	22
diazepam	fatty liver alcoholic	hepatobiliary disorders	hepatic and hepatobiliary disorders	3.54554	2.60707	20.9549	20.9564	13
diazepam	fatty liver alcoholic	metabolism and nutrition disorders	lipid metabolism disorders	3.54554	2.60707	20.9549	20.9564	13
diazepam	febrile convulsion	general disorders and administration site conditions	body temperature conditions	1.70762	0.728981	3.63424	3.63443	12
diazepam	febrile convulsion	nervous system disorders	seizures (incl subtypes)	1.70762	0.728981	3.63424	3.63443	12
diazepam	feeling guilty	psychiatric disorders	depressed mood disorders and disturbances	1.71198	0.733346	3.64705	3.64723	12
diazepam	femoral nerve palsy	nervous system disorders	peripheral neuropathies	2.77504	1.21286	17.2475	17.248	5
diazepam	fine motor skill dysfunction	nervous system disorders	movement disorders (incl parkinsonism)	1.45715	0.742713	2.87458	2.87482	22
diazepam	flashback	psychiatric disorders	disturbances in thinking and perception	1.46177	0.159403	3.16883	3.16892	7
diazepam	flat affect	psychiatric disorders	mood disorders and disturbances nec	1.45305	0.682522	2.88471	2.88491	19
diazepam	flight of ideas	psychiatric disorders	disturbances in thinking and perception	1.72874	0.651554	3.77821	3.77837	10
diazepam	floppy infant	musculoskeletal and connective tissue disorders	muscle disorders	2.56753	1.00535	12.0612	12.0615	5
diazepam	floppy infant	nervous system disorders	neuromuscular disorders	2.56753	1.00535	12.0612	12.0615	5
diazepam	floppy infant	pregnancy; puerperium and perinatal conditions	neonatal and perinatal conditions	2.56753	1.00535	12.0612	12.0615	5
diazepam	foaming at mouth	gastrointestinal disorders	oral soft tissue conditions	1.10259	0.199747	2.24723	2.24733	14
diazepam	foaming at mouth	general disorders and administration site conditions	general system disorders nec	1.10259	0.199747	2.24723	2.24733	14
diazepam	foaming at mouth	nervous system disorders	neurological disorders nec	1.10259	0.199747	2.24723	2.24733	14
diazepam	focal dyscognitive seizures	nervous system disorders	seizures (incl subtypes)	1.4633	0.160936	3.173	3.17309	7
diazepam	foetal distress syndrome	pregnancy; puerperium and perinatal conditions	foetal complications	2.11894	1.4045	4.75197	4.75245	22
diazepam	forearm fracture	injury;poisoning and procedural complications	bone and joint injuries	1.65136	0.348994	3.73785	3.73796	7
diazepam	forearm fracture	musculoskeletal and connective tissue disorders	fractures	1.65136	0.348994	3.73785	3.73796	7
diazepam	foreign body aspiration	injury;poisoning and procedural complications	injuries nec	1.72102	0.508428	3.8813	3.88143	8
diazepam	foreign body aspiration	respiratory;thoracic and mediastinal disorders	respiratory disorders nec	1.72102	0.508428	3.8813	3.88143	8
diazepam	fractured coccyx	injury;poisoning and procedural complications	bone and joint injuries	1.61203	0.399432	3.53342	3.53354	8
diazepam	fractured coccyx	musculoskeletal and connective tissue disorders	fractures	1.61203	0.399432	3.53342	3.53354	8
diazepam	gastric dilatation	gastrointestinal disorders	gastrointestinal motility and defaecation conditions	1.0861	0.0616953	2.24524	2.24532	11
diazepam	generalised anxiety disorder	psychiatric disorders	anxiety disorders and symptoms	1.05162	0.14878	2.1627	2.16279	14
diazepam	generalised tonic-clonic seizure	nervous system disorders	seizures (incl subtypes)	1.29761	0.976021	2.48587	2.48679	106
diazepam	genetic polymorphism	congenital;familial and genetic disorders	chromosomal abnormalities; gene alterations and gene variants	2.89399	1.33181	22.1122	22.1128	5
diazepam	genital haemorrhage	reproductive system and breast disorders	reproductive tract disorders nec	1.9575	0.542449	5.17425	5.1744	6
diazepam	genital haemorrhage	vascular disorders	vascular haemorrhagic disorders	1.9575	0.542449	5.17425	5.1744	6
diazepam	gun shot wound	injury;poisoning and procedural complications	injuries nec	1.69347	1.16035	3.35237	3.3529	39
diazepam	haemangioma congenital	congenital;familial and genetic disorders	cardiac and vascular disorders congenital	1.7433	0.440942	4.05824	4.05836	7
diazepam	haemangioma congenital	neoplasms benign; malignant and unspecified (incl cysts and polyps)	miscellaneous and site unspecified neoplasms benign	1.7433	0.440942	4.05824	4.05836	7
diazepam	haemangioma congenital	vascular disorders	vascular disorders nec	1.7433	0.440942	4.05824	4.05836	7
diazepam	hanging	general disorders and administration site conditions	fatal outcomes	2.6203	1.31793	9.9779	9.97826	7
diazepam	hangover	general disorders and administration site conditions	general system disorders nec	1.509	0.928529	2.94448	2.94485	33
diazepam	hepatorenal failure	hepatobiliary disorders	hepatic and hepatobiliary disorders	1.37144	0.294252	2.82514	2.82525	10
diazepam	hepatorenal failure	renal and urinary disorders	renal disorders (excl nephropathies)	1.37144	0.294252	2.82514	2.82525	10
diazepam	herbal interaction	general disorders and administration site conditions	therapeutic and nontherapeutic effects (excl toxicity)	2.25404	1.11507	6.12338	6.12364	9
diazepam	homicidal ideation	psychiatric disorders	personality disorders and disturbances in behaviour	1.97311	1.57382	4.04651	4.04773	69
diazepam	homicide	social circumstances	legal issues	2.9541	2.50212	8.44393	8.44626	54
diazepam	hostility	psychiatric disorders	personality disorders and disturbances in behaviour	2.0652	1.5176	4.41632	4.41705	37
diazepam	housebound	social circumstances	lifestyle issues	4.73567	4.16397	48.6652	48.6746	34
diazepam	hyperacusis	ear and labyrinth disorders	hearing disorders	1.12712	0.256149	2.28242	2.28253	15
diazepam	hyperacusis	nervous system disorders	cranial nerve disorders (excl neoplasms)	1.12712	0.256149	2.28242	2.28253	15
diazepam	hyperaemia	vascular disorders	vascular disorders nec	1.01692	0.0382865	2.1206	2.12067	12
diazepam	hyperpyrexia	general disorders and administration site conditions	body temperature conditions	1.02215	0.323858	2.08402	2.08416	23
diazepam	hyperreflexia	nervous system disorders	neurological disorders nec	1.19724	0.554087	2.35848	2.3587	27
diazepam	hypertensive heart disease	cardiac disorders	cardiac disorders; signs and symptoms nec	1.21203	0.664437	2.36793	2.36823	37
diazepam	hypertensive heart disease	vascular disorders	vascular hypertensive disorders	1.21203	0.664437	2.36793	2.36823	37
diazepam	hyperthermia	general disorders and administration site conditions	body temperature conditions	1.00735	0.643598	2.02854	2.02904	83
diazepam	hyperthermia	injury;poisoning and procedural complications	injuries by physical agents	1.00735	0.643598	2.02854	2.02904	83
diazepam	hypertonia	musculoskeletal and connective tissue disorders	muscle disorders	1.91146	1.53852	3.86047	3.86178	79
diazepam	hypertonia	nervous system disorders	neuromuscular disorders	1.91146	1.53852	3.86047	3.86178	79
diazepam	hypertrophic cardiomyopathy	cardiac disorders	myocardial disorders	1.07078	0.0463797	2.21898	2.21906	11
diazepam	hypertrophic cardiomyopathy	congenital;familial and genetic disorders	cardiac and vascular disorders congenital	1.07078	0.0463797	2.21898	2.21906	11
diazepam	hypomania	psychiatric disorders	manic and bipolar mood disorders and disturbances	1.27155	0.64026	2.48741	2.48765	28
diazepam	hypopnoea	respiratory;thoracic and mediastinal disorders	respiratory disorders nec	1.55106	0.970589	3.03637	3.03676	33
diazepam	hyporeflexia	nervous system disorders	neurological disorders nec	1.37017	0.750105	2.67046	2.67074	29
diazepam	hypothermia	general disorders and administration site conditions	body temperature conditions	1.84684	1.56417	3.65945	3.66157	137
diazepam	hypothermia	injury;poisoning and procedural complications	injuries by physical agents	1.84684	1.56417	3.65945	3.66157	137
diazepam	hypotonia	musculoskeletal and connective tissue disorders	muscle disorders	1.52389	1.20076	2.91765	2.91882	105
diazepam	hypotonia	nervous system disorders	neuromuscular disorders	1.52389	1.20076	2.91765	2.91882	105
diazepam	hypoventilation	respiratory;thoracic and mediastinal disorders	respiratory disorders nec	1.81305	1.38088	3.6175	3.6184	59
diazepam	hypoxic-ischaemic encephalopathy	nervous system disorders	encephalopathies	1.43884	0.931523	2.78029	2.78074	43
diazepam	hypoxic-ischaemic encephalopathy	respiratory;thoracic and mediastinal disorders	respiratory disorders nec	1.43884	0.931523	2.78029	2.78074	43
diazepam	hypoxic-ischaemic encephalopathy	vascular disorders	arteriosclerosis; stenosis; vascular insufficiency and necrosis	1.43884	0.931523	2.78029	2.78074	43
diazepam	illusion	psychiatric disorders	disturbances in thinking and perception	1.68573	0.9152	3.44045	3.44072	19
diazepam	impaired driving ability	social circumstances	lifestyle issues	1.4863	1.12032	2.84796	2.84884	82
diazepam	impaired self-care	general disorders and administration site conditions	general system disorders nec	1.74012	1.12006	3.50633	3.50675	29
diazepam	impaired self-care	psychiatric disorders	psychiatric and behavioural symptoms nec	1.74012	1.12006	3.50633	3.50675	29
diazepam	implant site extravasation	general disorders and administration site conditions	administration site reactions	1.59227	0.453303	3.41911	3.41924	9
diazepam	implant site extravasation	injury;poisoning and procedural complications	administration site reactions	1.59227	0.453303	3.41911	3.41924	9
diazepam	impulsive behaviour	psychiatric disorders	impulse control disorders nec	1.43589	0.895677	2.78186	2.78225	38
diazepam	inadequate analgesia	general disorders and administration site conditions	therapeutic and nontherapeutic effects (excl toxicity)	1.72252	1.31725	3.38087	3.3818	67
diazepam	inadequate analgesia	injury;poisoning and procedural complications	procedural related injuries and complications nec	1.72252	1.31725	3.38087	3.3818	67
diazepam	inappropriate affect	psychiatric disorders	mood disorders and disturbances nec	1.24634	0.221936	2.54149	2.54159	11
diazepam	inappropriate antidiuretic hormone secretion	endocrine disorders	hypothalamus and pituitary gland disorders	1.02197	0.668778	2.04884	2.04938	88
diazepam	inappropriate antidiuretic hormone secretion	metabolism and nutrition disorders	electrolyte and fluid balance conditions	1.02197	0.668778	2.04884	2.04938	88
diazepam	incision site pain	general disorders and administration site conditions	general system disorders nec	1.48481	0.815776	2.91935	2.91963	25
diazepam	incision site pain	injury;poisoning and procedural complications	procedural related injuries and complications nec	1.48481	0.815776	2.91935	2.91963	25
diazepam	incoherent	nervous system disorders	neurological disorders nec	1.23248	0.811009	2.38507	2.38557	62
diazepam	incoherent	psychiatric disorders	disturbances in thinking and perception	1.23248	0.811009	2.38507	2.38557	62
diazepam	indifference	psychiatric disorders	personality disorders and disturbances in behaviour	1.6347	0.422105	3.60261	3.60273	8
diazepam	infertility	reproductive system and breast disorders	sexual function and fertility disorders	1.68272	0.470123	3.75456	3.75469	8
diazepam	intentional overdose	injury;poisoning and procedural complications	overdoses and underdoses nec	2.70532	2.5901	6.65095	6.67797	821
diazepam	intentional product misuse	injury;poisoning and procedural complications	off label uses and intentional product misuses/use issues	1.66071	1.51687	3.18827	3.19497	527
diazepam	intentional self-injury	injury;poisoning and procedural complications	injuries nec	2.3986	2.18527	5.38774	5.39385	240
diazepam	intentional self-injury	psychiatric disorders	suicidal and self-injurious behaviours nec	2.3986	2.18527	5.38774	5.39385	240
diazepam	intervertebral disc disorder	musculoskeletal and connective tissue disorders	musculoskeletal and connective tissue deformities (incl intervertebral disc disorders)	1.0197	0.464408	2.06317	2.06339	36
diazepam	intestinal dilatation	gastrointestinal disorders	gastrointestinal motility and defaecation conditions	0.963513	0.025046	2.03004	2.03011	13
diazepam	intrusive thoughts	psychiatric disorders	disturbances in thinking and perception	2.47841	1.49977	7.00406	7.00448	12
diazepam	irregular breathing	respiratory;thoracic and mediastinal disorders	respiratory disorders nec	2.46704	1.38986	7.27743	7.27779	10
diazepam	irritability	general disorders and administration site conditions	general system disorders nec	1.24157	1.07235	2.37823	2.38129	381
diazepam	irritability	psychiatric disorders	mood disorders and disturbances nec	1.24157	1.07235	2.37823	2.38129	381
diazepam	jaundice neonatal	blood and lymphatic system disorders	haemolyses and related conditions	1.88165	1.21262	3.92703	3.92745	25
diazepam	jaundice neonatal	hepatobiliary disorders	hepatic and hepatobiliary disorders	1.88165	1.21262	3.92703	3.92745	25
diazepam	jaundice neonatal	pregnancy; puerperium and perinatal conditions	neonatal and perinatal conditions	1.88165	1.21262	3.92703	3.92745	25
diazepam	job dissatisfaction	social circumstances	economic and housing issues	1.61314	0.0509593	3.88457	3.88466	5
diazepam	judgement impaired	nervous system disorders	mental impairment disorders	2.06025	1.45084	4.44714	4.44774	30
diazepam	judgement impaired	psychiatric disorders	personality disorders and disturbances in behaviour	2.06025	1.45084	4.44714	4.44774	30
diazepam	ketonuria	renal and urinary disorders	urinary tract signs and symptoms	1.32153	0.182563	2.74012	2.74021	9
diazepam	laryngeal disorder	respiratory;thoracic and mediastinal disorders	upper respiratory tract disorders (excl infections)	1.41654	0.114173	3.0488	3.04889	7
diazepam	learning disorder	psychiatric disorders	cognitive and attention disorders and disturbances	2.60933	1.92613	6.94531	6.94613	24
diazepam	libido disorder	psychiatric disorders	sexual dysfunctions; disturbances and gender identity disorders	2.2433	1.52886	5.23734	5.23788	22
diazepam	libido disorder	reproductive system and breast disorders	sexual function and fertility disorders	2.2433	1.52886	5.23734	5.23788	22
diazepam	limb reduction defect	congenital;familial and genetic disorders	musculoskeletal and connective tissue disorders congenital	2.07153	0.656479	5.81377	5.81393	6
diazepam	limb reduction defect	musculoskeletal and connective tissue disorders	musculoskeletal and connective tissue disorders congenital	2.07153	0.656479	5.81377	5.81393	6
diazepam	lividity	skin and subcutaneous tissue disorders	skin vascular abnormalities	1.97942	0.677059	5.05157	5.05174	7
diazepam	locked-in syndrome	nervous system disorders	movement disorders (incl parkinsonism)	1.48745	0.0723932	3.32215	3.32223	6
diazepam	logorrhoea	nervous system disorders	neurological disorders nec	2.52044	2.15887	5.98921	5.99164	84
diazepam	logorrhoea	psychiatric disorders	communication disorders and disturbances	2.52044	2.15887	5.98921	5.99164	84
diazepam	long qt syndrome	cardiac disorders	cardiac arrhythmias	1.27254	0.558103	2.50707	2.50726	22
diazepam	loss of employment	social circumstances	economic and housing issues	1.30732	0.676026	2.55316	2.55341	28
diazepam	mania	psychiatric disorders	manic and bipolar mood disorders and disturbances	1.38338	1.09755	2.63696	2.63824	134
diazepam	marital problem	social circumstances	family issues	1.68803	0.549065	3.70472	3.70486	9
diazepam	maternal exposure before pregnancy	injury;poisoning and procedural complications	exposures; chemical injuries and poisoning	2.05122	0.912251	5.0811	5.08131	9
diazepam	maternal exposure before pregnancy	pregnancy; puerperium and perinatal conditions	pregnancy; labour; delivery and postpartum conditions	2.05122	0.912251	5.0811	5.08131	9
diazepam	medical device site discharge	general disorders and administration site conditions	complications associated with device	1.99911	0.43693	5.78775	5.78789	5
diazepam	medical device site discharge	injury;poisoning and procedural complications	procedural related injuries and complications nec	1.99911	0.43693	5.78775	5.78789	5
diazepam	medical device site discharge	skin and subcutaneous tissue disorders	epidermal and dermal conditions	1.99911	0.43693	5.78775	5.78789	5
diazepam	melanoma recurrent	neoplasms benign; malignant and unspecified (incl cysts and polyps)	skin neoplasms malignant and unspecified	2.01269	0.710329	5.21523	5.2154	7
diazepam	melanoma recurrent	skin and subcutaneous tissue disorders	skin neoplasms malignant and unspecified	2.01269	0.710329	5.21523	5.2154	7
diazepam	meniere's disease	ear and labyrinth disorders	inner ear and viiith cranial nerve disorders	1.2352	0.210795	2.51956	2.51965	11
diazepam	meniere's disease	gastrointestinal disorders	gastrointestinal signs and symptoms	1.2352	0.210795	2.51956	2.51965	11
diazepam	meniere's disease	nervous system disorders	neurological disorders nec	1.2352	0.210795	2.51956	2.51965	11
diazepam	meningioma	neoplasms benign; malignant and unspecified (incl cysts and polyps)	nervous system neoplasms malignant and unspecified nec	0.998944	0.0960992	2.07891	2.079	14
diazepam	meningioma	nervous system disorders	nervous system neoplasms malignant and unspecified nec	0.998944	0.0960992	2.07891	2.079	14
diazepam	mental disability	social circumstances	lifestyle issues	1.85955	0.782363	4.21699	4.21718	10
diazepam	mental disorder	psychiatric disorders	psychiatric disorders nec	1.13647	0.930335	2.21127	2.21308	257
diazepam	mental impairment	nervous system disorders	mental impairment disorders	1.37196	1.11982	2.61234	2.61395	172
diazepam	mental impairment	psychiatric disorders	cognitive and attention disorders and disturbances	1.37196	1.11982	2.61234	2.61395	172
diazepam	metabolic syndrome	endocrine disorders	glucose metabolism disorders (incl diabetes mellitus)	1.26195	0.563656	2.48399	2.48418	23
diazepam	metabolic syndrome	metabolism and nutrition disorders	glucose metabolism disorders (incl diabetes mellitus)	1.26195	0.563656	2.48399	2.48418	23
diazepam	metabolic syndrome	vascular disorders	vascular hypertensive disorders	1.26195	0.563656	2.48399	2.48418	23
diazepam	miosis	eye disorders	ocular neuromuscular disorders	2.91452	2.69707	7.79835	7.80746	231
diazepam	miosis	nervous system disorders	neurological disorders nec	2.91452	2.69707	7.79835	7.80746	231
diazepam	mononeuropathy	nervous system disorders	peripheral neuropathies	2.49277	1.1904	8.59306	8.59337	7
diazepam	mood swings	psychiatric disorders	mood disorders and disturbances nec	1.52784	1.29109	2.91356	2.91572	195
diazepam	morbid thoughts	psychiatric disorders	disturbances in thinking and perception	2.00075	1.06228	4.57121	4.57147	13
diazepam	movement disorder	nervous system disorders	movement disorders (incl parkinsonism)	1.06549	0.797205	2.10716	2.10813	152
diazepam	mucosal erosion	general disorders and administration site conditions	general system disorders nec	1.68128	0.810304	3.48669	3.48691	15
diazepam	muscle contractions involuntary	musculoskeletal and connective tissue disorders	muscle disorders	1.38433	0.794676	2.69098	2.6913	32
diazepam	muscle contractions involuntary	nervous system disorders	neuromuscular disorders	1.38433	0.794676	2.69098	2.6913	32
diazepam	muscle rigidity	musculoskeletal and connective tissue disorders	muscle disorders	1.22077	0.90936	2.35368	2.35457	113
diazepam	muscle rigidity	nervous system disorders	neuromuscular disorders	1.22077	0.90936	2.35368	2.35457	113
diazepam	muscle spasticity	musculoskeletal and connective tissue disorders	muscle disorders	1.8441	1.53809	3.65837	3.66018	117
diazepam	muscle spasticity	nervous system disorders	neuromuscular disorders	1.8441	1.53809	3.65837	3.66018	117
diazepam	muscle tightness	musculoskeletal and connective tissue disorders	muscle disorders	1.14521	0.779228	2.23622	2.23681	82
diazepam	muscle twitching	musculoskeletal and connective tissue disorders	muscle disorders	1.10548	0.814134	2.16865	2.16953	129
diazepam	mutism	nervous system disorders	neurological disorders nec	1.47282	0.494184	3.01486	3.015	12
diazepam	mutism	psychiatric disorders	communication disorders and disturbances	1.47282	0.494184	3.01486	3.015	12
diazepam	mycobacterium tuberculosis complex test positive	investigations	microbiology and serology investigations	1.09072	0.0663218	2.25324	2.25332	11
diazepam	mydriasis	eye disorders	ocular neuromuscular disorders	1.7591	1.43123	3.44916	3.45061	102
diazepam	mydriasis	nervous system disorders	neurological disorders nec	1.7591	1.43123	3.44916	3.45061	102
diazepam	myocardial depression	cardiac disorders	myocardial disorders	2.90262	1.60026	14.459	14.4595	7
diazepam	myocardial fibrosis	cardiac disorders	myocardial disorders	1.49933	0.560865	3.0589	3.05906	13
diazepam	myocarditis	cardiac disorders	myocardial disorders	1.12931	0.763328	2.21122	2.2118	82
diazepam	myofascial pain syndrome	musculoskeletal and connective tissue disorders	muscle disorders	1.90011	0.997266	4.17399	4.17424	14
diazepam	necrotising colitis	gastrointestinal disorders	gastrointestinal inflammatory conditions	2.22419	1.541	5.11985	5.12043	24
diazepam	needle track marks	injury;poisoning and procedural complications	injuries nec	3.32211	2.38364	15.9585	15.9597	13
diazepam	needle track marks	skin and subcutaneous tissue disorders	epidermal and dermal conditions	3.32211	2.38364	15.9585	15.9597	13
diazepam	negative thoughts	psychiatric disorders	depressed mood disorders and disturbances	1.78323	1.08494	3.66291	3.66326	23
diazepam	neonatal respiratory distress syndrome	pregnancy; puerperium and perinatal conditions	neonatal and perinatal conditions	1.03803	0.438739	2.09552	2.09572	31
diazepam	neonatal respiratory distress syndrome	respiratory;thoracic and mediastinal disorders	neonatal respiratory disorders	1.03803	0.438739	2.09552	2.09572	31
diazepam	neurodegenerative disorder	nervous system disorders	neurological disorders nec	1.87695	0.799763	4.27978	4.27997	10
diazepam	neurodevelopmental disorder	nervous system disorders	mental impairment disorders	2.72755	1.51495	10.4928	10.4932	8
diazepam	neurodevelopmental disorder	psychiatric disorders	developmental disorders nec	2.72755	1.51495	10.4928	10.4932	8
diazepam	neurogenic bladder	nervous system disorders	spinal cord and nerve root disorders	1.09875	0.40046	2.20385	2.20401	23
diazepam	neurogenic bladder	renal and urinary disorders	bladder and bladder neck disorders (excl calculi)	1.09875	0.40046	2.20385	2.20401	23
diazepam	neuroleptic malignant syndrome	general disorders and administration site conditions	body temperature conditions	2.16416	1.9674	4.55625	4.56207	282
diazepam	neuroleptic malignant syndrome	injury;poisoning and procedural complications	exposures; chemical injuries and poisoning	2.16416	1.9674	4.55625	4.56207	282
diazepam	neuroleptic malignant syndrome	musculoskeletal and connective tissue disorders	muscle disorders	2.16416	1.9674	4.55625	4.56207	282
diazepam	neuroleptic malignant syndrome	nervous system disorders	neuromuscular disorders	2.16416	1.9674	4.55625	4.56207	282
diazepam	neuromuscular toxicity	injury;poisoning and procedural complications	exposures; chemical injuries and poisoning	2.74265	1.3276	13.1828	13.1832	6
diazepam	neuromuscular toxicity	nervous system disorders	neuromuscular disorders	2.74265	1.3276	13.1828	13.1832	6
diazepam	neurosis	psychiatric disorders	anxiety disorders and symptoms	2.09693	1.07253	5.0864	5.08666	11
diazepam	nightmare	psychiatric disorders	sleep disorders and disturbances	1.62479	1.42803	3.11433	3.11779	282
diazepam	nikolsky's sign	skin and subcutaneous tissue disorders	epidermal and dermal conditions	1.49921	0.422029	3.13022	3.13034	10
diazepam	non-cardiogenic pulmonary oedema	respiratory;thoracic and mediastinal disorders	lower respiratory tract disorders (excl obstruction and infection)	1.47207	0.259473	3.13948	3.13958	8
diazepam	non-cardiogenic pulmonary oedema	vascular disorders	vascular disorders nec	1.47207	0.259473	3.13948	3.13958	8
diazepam	nystagmus	eye disorders	ocular neuromuscular disorders	1.95665	1.57382	3.99186	3.99316	75
diazepam	nystagmus	nervous system disorders	neurological disorders nec	1.95665	1.57382	3.99186	3.99316	75
diazepam	obsessive thoughts	psychiatric disorders	anxiety disorders and symptoms	2.05645	1.40074	4.47317	4.47369	26
diazepam	oculomucocutaneous syndrome	eye disorders	ocular infections; irritations and inflammations	1.96351	0.750914	4.81606	4.81624	8
diazepam	oculomucocutaneous syndrome	gastrointestinal disorders	oral soft tissue conditions	1.96351	0.750914	4.81606	4.81624	8
diazepam	oculomucocutaneous syndrome	skin and subcutaneous tissue disorders	epidermal and dermal conditions	1.96351	0.750914	4.81606	4.81624	8
diazepam	oesophageal haemorrhage	gastrointestinal disorders	gastrointestinal haemorrhages nec	1.17781	0.385441	2.35372	2.35386	18
diazepam	oesophageal haemorrhage	vascular disorders	vascular haemorrhagic disorders	1.17781	0.385441	2.35372	2.35386	18
diazepam	oesophageal obstruction	gastrointestinal disorders	gastrointestinal stenosis and obstruction	1.43208	0.293114	2.99667	2.99678	9
diazepam	opiates positive	investigations	toxicology and therapeutic drug monitoring	2.81261	2.02024	8.62375	8.62455	18
diazepam	opisthotonus	nervous system disorders	movement disorders (incl parkinsonism)	2.51451	1.67227	6.81383	6.81437	16
diazepam	oral discharge	gastrointestinal disorders	oral soft tissue conditions	2.32671	1.38824	6.01926	6.01964	13
diazepam	oromandibular dystonia	nervous system disorders	movement disorders (incl parkinsonism)	1.84093	0.763747	4.15102	4.15121	10
diazepam	oropharyngeal spasm	gastrointestinal disorders	gastrointestinal motility and defaecation conditions	1.6675	0.10532	4.0968	4.09689	5
diazepam	oropharyngeal spasm	respiratory;thoracic and mediastinal disorders	upper respiratory tract disorders (excl infections)	1.6675	0.10532	4.0968	4.09689	5
diazepam	osmolar gap abnormal	investigations	water; electrolyte and mineral investigations	3.57395	2.43499	33.0271	33.0288	9
diazepam	overdose	injury;poisoning and procedural complications	overdoses and underdoses nec	1.64457	1.56309	3.148	3.16863	1641
diazepam	oxygen saturation abnormal	investigations	metabolic; nutritional and blood gas investigations	1.27333	0.522936	2.51697	2.51714	20
diazepam	pain threshold decreased	investigations	neurological; special senses and psychiatric investigations	2.73407	1.43171	11.4983	11.4988	7
diazepam	pancreatic duct dilatation	gastrointestinal disorders	exocrine pancreas conditions	1.87048	0.455423	4.74702	4.74715	6
diazepam	pancreatitis haemorrhagic	gastrointestinal disorders	exocrine pancreas conditions	1.77692	0.699739	3.9333	3.93347	10
diazepam	panic attack	psychiatric disorders	anxiety disorders and symptoms	1.71611	1.50752	3.32268	3.32607	251
diazepam	panic disorder	psychiatric disorders	anxiety disorders and symptoms	1.62778	1.07249	3.20305	3.20351	36
diazepam	panic reaction	psychiatric disorders	anxiety disorders and symptoms	1.39573	0.840445	2.70549	2.70585	36
diazepam	paradoxical drug reaction	general disorders and administration site conditions	therapeutic and nontherapeutic effects (excl toxicity)	1.61041	1.01112	3.17785	3.17824	31
diazepam	paranoia	psychiatric disorders	personality disorders and disturbances in behaviour	1.59478	1.35742	3.05433	3.05664	194
diazepam	parkinsonism	nervous system disorders	movement disorders (incl parkinsonism)	1.41838	1.0711	2.71098	2.71189	91
diazepam	partner stress	social circumstances	family issues	1.60907	0.670606	3.33409	3.33427	13
diazepam	patient restraint	surgical and medical procedures	therapeutic procedures and supportive care nec	3.46223	2.43783	21.4376	21.4389	11
diazepam	patient uncooperative	social circumstances	lifestyle issues	2.43662	1.35944	7.06865	7.069	10
diazepam	penile haemorrhage	reproductive system and breast disorders	penile and scrotal disorders (excl infections and inflammations)	1.16765	0.325404	2.3466	2.34672	16
diazepam	penile haemorrhage	vascular disorders	vascular haemorrhagic disorders	1.16765	0.325404	2.3466	2.34672	16
diazepam	penis injury	injury;poisoning and procedural complications	injuries nec	2.36744	1.34304	6.46414	6.46449	11
diazepam	penis injury	reproductive system and breast disorders	penile and scrotal disorders (excl infections and inflammations)	2.36744	1.34304	6.46414	6.46449	11
diazepam	perforated ulcer	general disorders and administration site conditions	tissue disorders nec	1.65002	0.437421	3.65027	3.65039	8
diazepam	persecutory delusion	psychiatric disorders	disturbances in thinking and perception	1.85751	1.30991	3.78729	3.78788	37
diazepam	persistent depressive disorder	psychiatric disorders	depressed mood disorders and disturbances	2.97992	2.04145	11.0452	11.046	13
diazepam	personal relationship issue	social circumstances	lifestyle issues	2.18522	1.28237	5.27216	5.27251	14
diazepam	personality change	nervous system disorders	neurological disorders nec	1.345	0.987696	2.57493	2.57571	86
diazepam	personality change	psychiatric disorders	personality disorders and disturbances in behaviour	1.345	0.987696	2.57493	2.57571	86
diazepam	personality disorder	psychiatric disorders	personality disorders and disturbances in behaviour	1.35741	0.701704	2.65425	2.6545	26
diazepam	petit mal epilepsy	nervous system disorders	seizures (incl subtypes)	1.2499	0.686586	2.43609	2.43638	35
diazepam	pharyngeal erythema	respiratory;thoracic and mediastinal disorders	upper respiratory tract disorders (excl infections)	1.11812	0.215271	2.27368	2.27379	14
diazepam	phobia	psychiatric disorders	anxiety disorders and symptoms	1.86967	0.792488	4.25339	4.25358	10
diazepam	physical assault	social circumstances	legal issues	2.16877	1.64903	4.74755	4.74844	41
diazepam	piloerection	skin and subcutaneous tissue disorders	skin appendage conditions	1.58121	0.50403	3.34578	3.34592	10
diazepam	pneumoconiosis	injury;poisoning and procedural complications	injuries nec	2.04363	1.01923	4.85845	4.8587	11
diazepam	pneumoconiosis	respiratory;thoracic and mediastinal disorders	lower respiratory tract disorders (excl obstruction and infection)	2.04363	1.01923	4.85845	4.8587	11
diazepam	pneumonia aspiration	respiratory;thoracic and mediastinal disorders	lower respiratory tract disorders (excl obstruction and infection)	1.48773	1.32992	2.82508	2.82973	438
diazepam	poisoning	injury;poisoning and procedural complications	exposures; chemical injuries and poisoning	3.67149	3.52569	13.3494	13.3862	513
diazepam	poisoning deliberate	injury;poisoning and procedural complications	exposures; chemical injuries and poisoning	3.5466	3.30986	12.4106	12.4235	195
diazepam	poor dental condition	gastrointestinal disorders	dental and gingival conditions	1.6733	0.460703	3.72416	3.72428	8
diazepam	poor quality sleep	nervous system disorders	sleep disturbances (incl subtypes)	1.01978	0.709748	2.04293	2.04362	114
diazepam	poor quality sleep	psychiatric disorders	sleep disorders and disturbances	1.01978	0.709748	2.04293	2.04362	114
diazepam	poor sucking reflex	nervous system disorders	neurological disorders nec	1.62118	0.206128	3.74946	3.74955	6
diazepam	poor sucking reflex	pregnancy; puerperium and perinatal conditions	neonatal and perinatal conditions	1.62118	0.206128	3.74946	3.74955	6
diazepam	porphyria acute	congenital;familial and genetic disorders	metabolic and nutritional disorders congenital	2.52393	1.10887	9.76274	9.76305	6
diazepam	porphyria acute	hepatobiliary disorders	hepatic and hepatobiliary disorders	2.52393	1.10887	9.76274	9.76305	6
diazepam	porphyria acute	metabolism and nutrition disorders	inborn errors of metabolism	2.52393	1.10887	9.76274	9.76305	6
diazepam	porphyria acute	nervous system disorders	congenital and peripartum neurological conditions	2.52393	1.10887	9.76274	9.76305	6
diazepam	porphyria acute	psychiatric disorders	psychiatric disorders nec	2.52393	1.10887	9.76274	9.76305	6
diazepam	portal tract inflammation	hepatobiliary disorders	hepatic and hepatobiliary disorders	2.79958	1.38453	14.3729	14.3734	6
diazepam	post laminectomy syndrome	injury;poisoning and procedural complications	procedural related injuries and complications nec	1.72742	0.650238	3.77407	3.77423	10
diazepam	post laminectomy syndrome	musculoskeletal and connective tissue disorders	musculoskeletal and connective tissue disorders nec	1.72742	0.650238	3.77407	3.77423	10
diazepam	post laminectomy syndrome	nervous system disorders	spinal cord and nerve root disorders	1.72742	0.650238	3.77407	3.77423	10
diazepam	post lumbar puncture syndrome	injury;poisoning and procedural complications	procedural related injuries and complications nec	1.60743	0.192379	3.70251	3.7026	6
diazepam	post lumbar puncture syndrome	nervous system disorders	headaches	1.60743	0.192379	3.70251	3.7026	6
diazepam	post-injection delirium sedation syndrome	injury;poisoning and procedural complications	procedural related injuries and complications nec	2.30233	1.39949	5.81844	5.81883	14
diazepam	post-injection delirium sedation syndrome	nervous system disorders	neurological disorders nec	2.30233	1.39949	5.81844	5.81883	14
diazepam	post-injection delirium sedation syndrome	psychiatric disorders	deliria (incl confusion)	2.30233	1.39949	5.81844	5.81883	14
diazepam	post-traumatic stress disorder	psychiatric disorders	anxiety disorders and symptoms	1.91664	1.57127	3.86499	3.86652	92
diazepam	postmortem blood drug level abnormal	investigations	toxicology and therapeutic drug monitoring	4.12373	3.3532	33.6105	33.6141	19
diazepam	postmortem blood drug level increased	investigations	toxicology and therapeutic drug monitoring	2.89127	1.7523	11.8948	11.8954	9
diazepam	potentiating drug interaction	general disorders and administration site conditions	therapeutic and nontherapeutic effects (excl toxicity)	1.06416	0.508867	2.13005	2.13029	36
diazepam	poverty of speech	nervous system disorders	neurological disorders nec	2.32046	1.18149	6.52217	6.52246	9
diazepam	poverty of speech	psychiatric disorders	communication disorders and disturbances	2.32046	1.18149	6.52217	6.52246	9
diazepam	prescription drug used without a prescription	injury;poisoning and procedural complications	medication errors and other product use errors and issues	3.38256	3.02099	11.3809	11.386	84
diazepam	prescription form tampering	social circumstances	legal issues	1.99043	0.688064	5.10497	5.10514	7
diazepam	pressure of speech	psychiatric disorders	communication disorders and disturbances	1.26335	0.0507507	2.6433	2.64337	8
diazepam	priapism	reproductive system and breast disorders	sexual function and fertility disorders	1.41659	0.951335	2.72751	2.72802	51
diazepam	product counterfeit	product issues	product quality; supply; distribution; manufacturing and quality system issues	2.27717	1.461	5.53744	5.53789	17
diazepam	product tampering	product issues	product quality; supply; distribution; manufacturing and quality system issues	1.44665	0.0316001	3.20387	3.20395	6
diazepam	propofol infusion syndrome	cardiac disorders	heart failures	1.56033	0.535933	3.25704	3.25718	11
diazepam	propofol infusion syndrome	metabolism and nutrition disorders	acid-base disorders	1.56033	0.535933	3.25704	3.25718	11
diazepam	propofol infusion syndrome	renal and urinary disorders	renal disorders (excl nephropathies)	1.56033	0.535933	3.25704	3.25718	11
diazepam	protrusion tongue	gastrointestinal disorders	tongue conditions	1.47693	0.399747	3.07442	3.07454	10
diazepam	protrusion tongue	nervous system disorders	neurological disorders nec	1.47693	0.399747	3.07442	3.07454	10
diazepam	pruritus genital	reproductive system and breast disorders	reproductive tract disorders nec	1.63668	0.820514	3.33759	3.33782	17
diazepam	pruritus genital	skin and subcutaneous tissue disorders	epidermal and dermal conditions	1.63668	0.820514	3.33759	3.33782	17
diazepam	psychiatric decompensation	psychiatric disorders	psychiatric and behavioural symptoms nec	1.2671	0.396124	2.5364	2.53653	15
diazepam	psychogenic seizure	nervous system disorders	seizures (incl subtypes)	1.45367	0.0386122	3.22383	3.22391	6
diazepam	psychogenic seizure	psychiatric disorders	somatic symptom and related disorders	1.45367	0.0386122	3.22383	3.22391	6
diazepam	psychomotor hyperactivity	nervous system disorders	movement disorders (incl parkinsonism)	1.48742	1.2068	2.83716	2.83865	139
diazepam	psychomotor hyperactivity	psychiatric disorders	changes in physical activity	1.48742	1.2068	2.83716	2.83865	139
diazepam	psychomotor retardation	psychiatric disorders	depressed mood disorders and disturbances	1.15666	0.487634	2.29416	2.29435	25
diazepam	psychomotor skills impaired	nervous system disorders	neurological disorders nec	1.94868	1.41555	4.04238	4.04307	39
diazepam	psychomotor skills impaired	psychiatric disorders	developmental disorders nec	1.94868	1.41555	4.04238	4.04307	39
diazepam	psychotic behaviour	psychiatric disorders	schizophrenia and other psychotic disorders	2.95171	2.37124	8.81065	8.81214	33
diazepam	psychotic disorder	psychiatric disorders	schizophrenia and other psychotic disorders	1.88609	1.7184	3.73857	3.74474	388
diazepam	psychotic symptom	psychiatric disorders	schizophrenia and other psychotic disorders	2.68233	2.14211	7.03225	7.03358	38
diazepam	pulmonary congestion	cardiac disorders	heart failures	1.50118	1.26624	2.85918	2.86132	198
diazepam	pulmonary congestion	respiratory;thoracic and mediastinal disorders	lower respiratory tract disorders (excl obstruction and infection)	1.50118	1.26624	2.85918	2.86132	198
diazepam	pulmonary congestion	vascular disorders	vascular disorders nec	1.50118	1.26624	2.85918	2.86132	198
diazepam	pulmonary contusion	injury;poisoning and procedural complications	injuries nec	2.12705	0.82469	5.83249	5.83269	7
diazepam	pulmonary contusion	respiratory;thoracic and mediastinal disorders	lower respiratory tract disorders (excl obstruction and infection)	2.12705	0.82469	5.83249	5.83269	7
diazepam	pulmonary contusion	vascular disorders	vascular haemorrhagic disorders	2.12705	0.82469	5.83249	5.83269	7
diazepam	pulmonary valve stenosis congenital	cardiac disorders	cardiac valve disorders	1.91091	0.608548	4.73461	4.73476	7
diazepam	pulmonary valve stenosis congenital	congenital;familial and genetic disorders	cardiac and vascular disorders congenital	1.91091	0.608548	4.73461	4.73476	7
diazepam	pupillary disorder	eye disorders	ocular neuromuscular disorders	2.97681	2.18444	9.98248	9.98342	18
diazepam	pupillary disorder	nervous system disorders	neurological disorders nec	2.97681	2.18444	9.98248	9.98342	18
diazepam	pupillary reflex impaired	eye disorders	ocular neuromuscular disorders	1.00107	0.158825	2.07255	2.07265	16
diazepam	pupillary reflex impaired	nervous system disorders	neurological disorders nec	1.00107	0.158825	2.07255	2.07265	16
diazepam	pupils unequal	eye disorders	ocular neuromuscular disorders	1.17049	0.328246	2.3516	2.35172	16
diazepam	pupils unequal	nervous system disorders	neurological disorders nec	1.17049	0.328246	2.3516	2.35172	16
diazepam	quadriparesis	nervous system disorders	movement disorders (incl parkinsonism)	1.13133	0.192866	2.30439	2.30449	13
diazepam	radicular pain	nervous system disorders	spinal cord and nerve root disorders	1.7753	0.472942	4.1776	4.17773	7
diazepam	rapid eye movements sleep abnormal	nervous system disorders	sleep disturbances (incl subtypes)	1.8369	0.697932	4.20671	4.20688	9
diazepam	rapid eye movements sleep abnormal	psychiatric disorders	sleep disorders and disturbances	1.8369	0.697932	4.20671	4.20688	9
diazepam	rebound psychosis	general disorders and administration site conditions	therapeutic and nontherapeutic effects (excl toxicity)	2.79745	1.58486	11.4033	11.4038	8
diazepam	rebound psychosis	psychiatric disorders	schizophrenia and other psychotic disorders	2.79745	1.58486	11.4033	11.4038	8
diazepam	red blood cells urine positive	investigations	renal and urinary tract investigations and urinalyses	1.17391	0.331663	2.35763	2.35775	16
diazepam	reflexes abnormal	nervous system disorders	neurological disorders nec	2.43961	1.62344	6.33278	6.3333	17
diazepam	respiratory acidosis	metabolism and nutrition disorders	acid-base disorders	1.33004	0.834302	2.56872	2.56913	45
diazepam	respiratory acidosis	respiratory;thoracic and mediastinal disorders	respiratory disorders nec	1.33004	0.834302	2.56872	2.56913	45
diazepam	respiratory arrest	respiratory;thoracic and mediastinal disorders	respiratory disorders nec	2.42704	2.29422	5.46669	5.48275	618
diazepam	respiratory depression	nervous system disorders	neurological disorders nec	2.89351	2.7097	7.64977	7.66224	323
diazepam	respiratory depression	respiratory;thoracic and mediastinal disorders	respiratory disorders nec	2.89351	2.7097	7.64977	7.66224	323
diazepam	respiratory disorder neonatal	pregnancy; puerperium and perinatal conditions	neonatal and perinatal conditions	1.12458	0.186115	2.29261	2.29271	13
diazepam	respiratory disorder neonatal	respiratory;thoracic and mediastinal disorders	neonatal respiratory disorders	1.12458	0.186115	2.29261	2.29271	13
diazepam	respiratory rate decreased	investigations	physical examination and organ system status topics	1.79863	1.26551	3.62031	3.6209	39
diazepam	restlessness	nervous system disorders	neurological disorders nec	1.57301	1.40661	2.99996	3.00454	394
diazepam	restlessness	psychiatric disorders	changes in physical activity	1.57301	1.40661	2.99996	3.00454	394
diazepam	retrognathia	musculoskeletal and connective tissue disorders	musculoskeletal and connective tissue deformities (incl intervertebral disc disorders)	2.31006	1.09746	6.69806	6.69833	8
diazepam	retrograde amnesia	nervous system disorders	mental impairment disorders	1.62118	0.206128	3.74946	3.74955	6
diazepam	retrograde amnesia	psychiatric disorders	dementia and amnestic conditions	1.62118	0.206128	3.74946	3.74955	6
diazepam	retrograde ejaculation	reproductive system and breast disorders	sexual function and fertility disorders	1.77452	0.795889	3.83633	3.83653	12
diazepam	rhesus incompatibility	blood and lymphatic system disorders	haemolyses and related conditions	3.0996	1.53742	39.1989	39.2	5
diazepam	rhesus incompatibility	immune system disorders	immune disorders nec	3.0996	1.53742	39.1989	39.2	5
diazepam	rhesus incompatibility	injury;poisoning and procedural complications	procedural related injuries and complications nec	3.0996	1.53742	39.1989	39.2	5
diazepam	rhesus incompatibility	pregnancy; puerperium and perinatal conditions	neonatal and perinatal conditions	3.0996	1.53742	39.1989	39.2	5
diazepam	salivary hypersecretion	gastrointestinal disorders	salivary gland conditions	2.0924	1.83011	4.35053	4.35362	159
diazepam	schizoaffective disorder	psychiatric disorders	schizophrenia and other psychotic disorders	1.83379	1.22438	3.75354	3.75402	30
diazepam	schizophrenia	psychiatric disorders	schizophrenia and other psychotic disorders	1.77361	1.48778	3.47492	3.47684	134
diazepam	sciatic nerve injury	injury;poisoning and procedural complications	injuries nec	1.7554	0.5428	3.99942	3.99956	8
diazepam	sciatic nerve injury	nervous system disorders	peripheral neuropathies	1.7554	0.5428	3.99942	3.99956	8
diazepam	sciatic nerve neuropathy	nervous system disorders	peripheral neuropathies	2.13823	0.925637	5.66653	5.66675	8
diazepam	secondary tic	nervous system disorders	neurological disorders nec	2.95148	1.3893	25.364	25.3647	5
diazepam	secondary tic	psychiatric disorders	changes in physical activity	2.95148	1.3893	25.364	25.3647	5
diazepam	sedation	nervous system disorders	neurological disorders nec	2.15087	1.9743	4.50814	4.51527	350
diazepam	sedation complication	injury;poisoning and procedural complications	procedural related injuries and complications nec	1.64801	0.777039	3.39741	3.39762	15
diazepam	seizure	nervous system disorders	seizures (incl subtypes)	1.19823	1.06454	2.30569	2.31032	610
diazepam	seizure cluster	nervous system disorders	seizures (incl subtypes)	2.34138	1.03902	7.27305	7.2733	7
diazepam	selective mutism	nervous system disorders	neurological disorders nec	3.0935	1.79114	19.473	19.4737	7
diazepam	selective mutism	psychiatric disorders	anxiety disorders and symptoms	3.0935	1.79114	19.473	19.4737	7
diazepam	self-injurious ideation	psychiatric disorders	suicidal and self-injurious behaviours nec	2.34935	1.89307	5.36769	5.36903	53
diazepam	self-medication	surgical and medical procedures	therapeutic procedures and supportive care nec	1.97653	1.52025	4.08362	4.08457	53
diazepam	sensorimotor disorder	nervous system disorders	neuromuscular disorders	1.62368	0.321315	3.64751	3.64762	7
diazepam	sensory integrative dysfunction	nervous system disorders	neurological disorders nec	2.69922	1.13704	14.9978	14.9982	5
diazepam	septic rash	infections and infestations	infections - pathogen unspecified	3.35277	2.05041	32.6304	32.6317	7
diazepam	septic rash	skin and subcutaneous tissue disorders	skin and subcutaneous tissue infections and infestations	3.35277	2.05041	32.6304	32.6317	7
diazepam	serotonin syndrome	injury;poisoning and procedural complications	exposures; chemical injuries and poisoning	1.65331	1.42411	3.1818	3.18444	208
diazepam	serotonin syndrome	musculoskeletal and connective tissue disorders	muscle disorders	1.65331	1.42411	3.1818	3.18444	208
diazepam	serotonin syndrome	nervous system disorders	neuromuscular disorders	1.65331	1.42411	3.1818	3.18444	208
diazepam	sexual abuse	social circumstances	legal issues	2.81065	1.90781	9.14641	9.14707	14
diazepam	shoulder deformity	musculoskeletal and connective tissue disorders	musculoskeletal and connective tissue deformities (incl intervertebral disc disorders)	1.88549	0.323313	5.11796	5.11807	5
diazepam	simple partial seizures	nervous system disorders	seizures (incl subtypes)	1.48337	0.181006	3.22814	3.22823	7
diazepam	sinus tachycardia	cardiac disorders	cardiac arrhythmias	1.14317	0.873992	2.22539	2.22646	151
diazepam	skull fractured base	injury;poisoning and procedural complications	bone and joint injuries	1.87088	0.65828	4.42954	4.4297	8
diazepam	skull fractured base	musculoskeletal and connective tissue disorders	fractures	1.87088	0.65828	4.42954	4.4297	8
diazepam	sleep deficit	nervous system disorders	sleep disturbances (incl subtypes)	1.25311	0.17593	2.57234	2.57243	10
diazepam	sleep paralysis	nervous system disorders	sleep disturbances (incl subtypes)	1.33333	0.120729	2.79878	2.79887	8
diazepam	sleep paralysis	psychiatric disorders	sleep disorders and disturbances	1.33333	0.120729	2.79878	2.79887	8
diazepam	slow response to stimuli	nervous system disorders	neurological disorders nec	1.51058	0.63961	3.05446	3.05464	15
diazepam	slow speech	nervous system disorders	neurological disorders nec	1.64494	0.930497	3.30815	3.30845	22
diazepam	slow speech	psychiatric disorders	communication disorders and disturbances	1.64494	0.930497	3.30815	3.30845	22
diazepam	sluggishness	general disorders and administration site conditions	general system disorders nec	1.04629	0.606516	2.09127	2.09163	57
diazepam	small for dates baby	pregnancy; puerperium and perinatal conditions	neonatal and perinatal conditions	1.47451	0.902812	2.86896	2.86933	34
diazepam	snoring	respiratory;thoracic and mediastinal disorders	respiratory tract signs and symptoms	1.14047	0.660694	2.24054	2.24089	48
diazepam	social anxiety disorder	psychiatric disorders	anxiety disorders and symptoms	2.56211	1.69113	7.18646	7.187	15
diazepam	social avoidant behaviour	psychiatric disorders	personality disorders and disturbances in behaviour	1.20909	0.74839	2.3506	2.351	52
diazepam	soft tissue haemorrhage	musculoskeletal and connective tissue disorders	musculoskeletal and connective tissue disorders nec	1.90851	0.493455	4.92786	4.928	6
diazepam	soft tissue haemorrhage	vascular disorders	vascular haemorrhagic disorders	1.90851	0.493455	4.92786	4.928	6
diazepam	soft tissue swelling	musculoskeletal and connective tissue disorders	musculoskeletal and connective tissue disorders nec	1.42248	0.120122	3.06428	3.06436	7
diazepam	somatic symptom disorder	psychiatric disorders	somatic symptom and related disorders	1.54411	0.405143	3.28524	3.28536	9
diazepam	somnambulism	nervous system disorders	sleep disturbances (incl subtypes)	1.40018	0.971669	2.68897	2.68956	60
diazepam	somnambulism	psychiatric disorders	sleep disorders and disturbances	1.40018	0.971669	2.68897	2.68956	60
diazepam	somnolence	nervous system disorders	neurological disorders nec	1.39357	1.30901	2.64114	2.65577	1524
diazepam	somnolence	psychiatric disorders	sleep disorders and disturbances	1.39357	1.30901	2.64114	2.65577	1524
diazepam	sopor	nervous system disorders	neurological disorders nec	2.47259	2.24057	5.68938	5.6949	203
diazepam	sopor	psychiatric disorders	sleep disorders and disturbances	2.47259	2.24057	5.68938	5.6949	203
diazepam	spinal cord abscess	infections and infestations	infections - pathogen unspecified	1.6062	0.0440174	3.8585	3.85859	5
diazepam	spinal cord abscess	nervous system disorders	central nervous system infections and inflammations	1.6062	0.0440174	3.8585	3.85859	5
diazepam	spinal fusion surgery	surgical and medical procedures	nervous system; skull and spine therapeutic procedures	0.963694	0.193165	2.00614	2.00625	19
diazepam	spleen congestion	blood and lymphatic system disorders	spleen; lymphatic and reticuloendothelial system disorders	2.74842	1.87744	8.48238	8.48303	15
diazepam	stab wound	injury;poisoning and procedural complications	injuries nec	2.32894	1.25175	6.38797	6.38828	10
diazepam	staring	psychiatric disorders	psychiatric and behavioural symptoms nec	1.61563	1.02597	3.18661	3.18701	32
diazepam	status epilepticus	nervous system disorders	seizures (incl subtypes)	1.71503	1.43741	3.33195	3.33387	142
diazepam	stereotypy	nervous system disorders	movement disorders (incl parkinsonism)	2.22277	1.4066	5.29734	5.29776	17
diazepam	stereotypy	psychiatric disorders	changes in physical activity	2.22277	1.4066	5.29734	5.29776	17
diazepam	stiff person syndrome	immune system disorders	autoimmune disorders	3.46091	2.58994	17.3052	17.3066	15
diazepam	stiff person syndrome	musculoskeletal and connective tissue disorders	muscle disorders	3.46091	2.58994	17.3052	17.3066	15
diazepam	stiff person syndrome	nervous system disorders	neuromuscular disorders	3.46091	2.58994	17.3052	17.3066	15
diazepam	stress at work	social circumstances	economic and housing issues	1.8654	0.726439	4.31188	4.31205	9
diazepam	stupor	nervous system disorders	neurological disorders nec	1.68235	1.19743	3.30871	3.30933	47
diazepam	stupor	psychiatric disorders	sleep disorders and disturbances	1.68235	1.19743	3.30871	3.30933	47
diazepam	subacute endocarditis	cardiac disorders	endocardial disorders	2.55313	1.41416	8.2131	8.21348	9
diazepam	subacute endocarditis	infections and infestations	infections - pathogen unspecified	2.55313	1.41416	8.2131	8.21348	9
diazepam	subileus	gastrointestinal disorders	gastrointestinal stenosis and obstruction	1.13966	0.530247	2.25654	2.25676	30
diazepam	substance abuse	psychiatric disorders	psychiatric disorders nec	3.06562	2.88152	8.65669	8.67101	322
diazepam	substance use	social circumstances	lifestyle issues	1.92065	1.01781	4.24368	4.24394	14
diazepam	substance use disorder	psychiatric disorders	psychiatric disorders nec	1.46457	0.59359	2.94829	2.94846	15
diazepam	substance-induced psychotic disorder	injury;poisoning and procedural complications	exposures; chemical injuries and poisoning	1.6802	0.929805	3.41535	3.41563	20
diazepam	substance-induced psychotic disorder	psychiatric disorders	schizophrenia and other psychotic disorders	1.6802	0.929805	3.41535	3.41563	20
diazepam	sudden death	cardiac disorders	cardiac arrhythmias	1.3519	1.09286	2.57638	2.57787	163
diazepam	sudden death	general disorders and administration site conditions	fatal outcomes	1.3519	1.09286	2.57638	2.57787	163
diazepam	suffocation feeling	respiratory;thoracic and mediastinal disorders	respiratory tract signs and symptoms	1.37389	0.557724	2.7326	2.73277	17
diazepam	suicidal behaviour	psychiatric disorders	suicidal and self-injurious behaviours nec	2.6961	2.32317	6.82642	6.82909	79
diazepam	suicidal ideation	psychiatric disorders	suicidal and self-injurious behaviours nec	1.78864	1.67419	3.48485	3.4969	832
diazepam	suicide attempt	psychiatric disorders	suicidal and self-injurious behaviours nec	2.31411	2.19767	5.04355	5.06249	804
diazepam	suicide threat	psychiatric disorders	suicidal and self-injurious behaviours nec	2.67399	1.53502	9.32298	9.32341	9
diazepam	suspected counterfeit product	product issues	product quality; supply; distribution; manufacturing and quality system issues	1.17348	0.270632	2.37079	2.3709	14
diazepam	suspected suicide attempt	psychiatric disorders	suicidal and self-injurious behaviours nec	2.76776	1.4654	12.0132	12.0136	7
diazepam	suspiciousness	psychiatric disorders	personality disorders and disturbances in behaviour	2.01691	1.07844	4.6326	4.63287	13
diazepam	tachyphrenia	nervous system disorders	mental impairment disorders	1.78328	1.23569	3.58616	3.58672	37
diazepam	tachyphrenia	psychiatric disorders	disturbances in thinking and perception	1.78328	1.23569	3.58616	3.58672	37
diazepam	tardive dyskinesia	nervous system disorders	movement disorders (incl parkinsonism)	1.01348	0.666212	2.03623	2.03677	91
diazepam	tearfulness	psychiatric disorders	depressed mood disorders and disturbances	2.18513	1.66539	4.80563	4.80653	41
diazepam	temporomandibular joint syndrome	musculoskeletal and connective tissue disorders	joint disorders	1.33035	0.48811	2.65219	2.65234	16
diazepam	temporomandibular joint syndrome	nervous system disorders	headaches	1.33035	0.48811	2.65219	2.65234	16
diazepam	tension	psychiatric disorders	anxiety disorders and symptoms	1.72328	1.27548	3.39579	3.39655	55
diazepam	terminal insomnia	nervous system disorders	sleep disturbances (incl subtypes)	1.72846	0.912292	3.58226	3.58251	17
diazepam	terminal insomnia	psychiatric disorders	sleep disorders and disturbances	1.72846	0.912292	3.58226	3.58251	17
diazepam	tetanus	infections and infestations	bacterial infectious disorders	3.03013	1.81753	15.4168	15.4174	8
diazepam	tetanus	nervous system disorders	neuromuscular disorders	3.03013	1.81753	15.4168	15.4174	8
diazepam	theft	social circumstances	legal issues	1.84949	0.870852	4.07823	4.07844	12
diazepam	therapeutic product cross-reactivity	immune system disorders	allergic conditions	1.34364	0.204674	2.78935	2.78945	9
diazepam	thinking abnormal	nervous system disorders	neurological disorders nec	1.92994	1.68619	3.87159	3.87466	184
diazepam	thinking abnormal	psychiatric disorders	disturbances in thinking and perception	1.92994	1.68619	3.87159	3.87466	184
diazepam	tobacco abuse	psychiatric disorders	psychiatric disorders nec	0.99703	0.0585634	2.08187	2.08195	13
diazepam	tobacco user	social circumstances	lifestyle issues	1.8625	1.19347	3.87063	3.87104	25
diazepam	tongue biting	gastrointestinal disorders	tongue conditions	0.980667	0.0778223	2.05066	2.05074	14
diazepam	tongue biting	injury;poisoning and procedural complications	injuries nec	0.980667	0.0778223	2.05066	2.05074	14
diazepam	tongue biting	nervous system disorders	neurological disorders nec	0.980667	0.0778223	2.05066	2.05074	14
diazepam	tongue spasm	gastrointestinal disorders	tongue conditions	2.42414	1.00909	8.62375	8.62402	6
diazepam	tonic convulsion	nervous system disorders	seizures (incl subtypes)	1.64044	0.76947	3.37745	3.37766	15
diazepam	tooth erosion	gastrointestinal disorders	dental and gingival conditions	1.64065	0.56347	3.51273	3.51288	10
diazepam	torticollis	musculoskeletal and connective tissue disorders	muscle disorders	1.43675	0.66622	2.84959	2.84979	19
diazepam	torticollis	nervous system disorders	movement disorders (incl parkinsonism)	1.43675	0.66622	2.84959	2.84979	19
diazepam	toxic encephalopathy	injury;poisoning and procedural complications	exposures; chemical injuries and poisoning	1.05241	0.51219	2.11047	2.11071	38
diazepam	toxic encephalopathy	nervous system disorders	encephalopathies	1.05241	0.51219	2.11047	2.11071	38
diazepam	toxicity to various agents	injury;poisoning and procedural complications	exposures; chemical injuries and poisoning	2.95951	2.90275	7.94269	8.08144	3380
diazepam	toxicologic test abnormal	investigations	toxicology and therapeutic drug monitoring	3.10495	2.47366	10.2207	10.2222	28
diazepam	trismus	musculoskeletal and connective tissue disorders	muscle disorders	1.39763	0.850034	2.7075	2.70787	37
diazepam	trismus	nervous system disorders	movement disorders (incl parkinsonism)	1.39763	0.850034	2.7075	2.70787	37
diazepam	troponin t increased	investigations	enzyme investigations nec	1.43443	0.663906	2.84464	2.84484	19
diazepam	unresponsive to stimuli	nervous system disorders	neurological disorders nec	0.994473	0.773633	2.00256	2.00387	224
diazepam	upper airway obstruction	respiratory;thoracic and mediastinal disorders	respiratory tract signs and symptoms	1.753	0.774363	3.76995	3.77014	12
diazepam	urinary hesitation	renal and urinary disorders	urinary tract signs and symptoms	1.0151	0.415815	2.06119	2.06138	31
diazepam	use of accessory respiratory muscles	respiratory;thoracic and mediastinal disorders	respiratory tract signs and symptoms	1.58609	0.171033	3.63105	3.63115	6
diazepam	vascular dementia	nervous system disorders	mental impairment disorders	1.38328	0.480432	2.78186	2.782	14
diazepam	vascular dementia	psychiatric disorders	dementia and amnestic conditions	1.38328	0.480432	2.78186	2.782	14
diazepam	vascular dementia	vascular disorders	arteriosclerosis; stenosis; vascular insufficiency and necrosis	1.38328	0.480432	2.78186	2.782	14
diazepam	vascular stenosis	vascular disorders	arteriosclerosis; stenosis; vascular insufficiency and necrosis	1.60548	0.190425	3.69589	3.69599	6
diazepam	vasoplegia syndrome	injury;poisoning and procedural complications	procedural related injuries and complications nec	1.05638	0.031979	2.19459	2.19467	11
diazepam	vasoplegia syndrome	vascular disorders	decreased and nonspecific blood pressure disorders and shock	1.05638	0.031979	2.19459	2.19467	11
diazepam	vestibular disorder	ear and labyrinth disorders	inner ear and viiith cranial nerve disorders	2.52238	1.93273	6.30046	6.30144	32
diazepam	vestibular disorder	nervous system disorders	neurological disorders nec	2.52238	1.93273	6.30046	6.30144	32
diazepam	victim of chemical submission	social circumstances	legal issues	3.74586	2.60689	49.2786	49.2811	9
diazepam	victim of crime	social circumstances	legal issues	2.68741	1.93701	7.59802	7.59879	20
diazepam	victim of homicide	social circumstances	legal issues	2.18878	0.976188	5.94742	5.94765	8
diazepam	violence-related symptom	psychiatric disorders	personality disorders and disturbances in behaviour	1.74399	0.973464	3.59718	3.59746	19
diazepam	visceral congestion	vascular disorders	vascular disorders nec	4.08581	3.62953	21.1601	21.1663	53
diazepam	water intoxication	endocrine disorders	hypothalamus and pituitary gland disorders	1.41601	0.203412	2.99631	2.9964	8
diazepam	water intoxication	metabolism and nutrition disorders	electrolyte and fluid balance conditions	1.41601	0.203412	2.99631	2.9964	8
diazepam	water intoxication	psychiatric disorders	psychiatric disorders nec	1.41601	0.203412	2.99631	2.9964	8
diazepam	wernicke's encephalopathy	metabolism and nutrition disorders	vitamin related disorders	1.76878	0.691596	3.90657	3.90674	10
diazepam	wernicke's encephalopathy	nervous system disorders	encephalopathies	1.76878	0.691596	3.90657	3.90674	10
diazepam	withdrawal syndrome	general disorders and administration site conditions	therapeutic and nontherapeutic effects (excl toxicity)	2.14005	1.97236	4.47164	4.47947	388
diazepam	withdrawal syndrome	psychiatric disorders	psychiatric disorders nec	2.14005	1.97236	4.47164	4.47947	388
diazepam	wrong dose	injury;poisoning and procedural complications	medication errors and other product use errors and issues	1.74491	0.720507	3.7831	3.78328	11
diazepam	xanthelasma	metabolism and nutrition disorders	lipid metabolism disorders	2.74695	1.3319	13.2673	13.2677	6
diazepam	xanthelasma	skin and subcutaneous tissue disorders	epidermal and dermal conditions	2.74695	1.3319	13.2673	13.2677	6
clonazepam	abnormal behaviour	psychiatric disorders	psychiatric and behavioural symptoms nec	1.54834	1.40991	2.95057	2.95569	569
clonazepam	abnormal dreams	nervous system disorders	sleep disturbances (incl subtypes)	1.39862	1.19208	2.66095	2.66291	256
clonazepam	abnormal dreams	psychiatric disorders	sleep disorders and disturbances	1.39862	1.19208	2.66095	2.66291	256
clonazepam	abnormal sleep-related event	nervous system disorders	sleep disturbances (incl subtypes)	1.03186	0.0933953	2.13909	2.13916	13
clonazepam	abnormal sleep-related event	psychiatric disorders	sleep disorders and disturbances	1.03186	0.0933953	2.13909	2.13916	13
clonazepam	abscess neck	infections and infestations	infections - pathogen unspecified	1.15719	0.0800088	2.38843	2.38849	10
clonazepam	abscess neck	musculoskeletal and connective tissue disorders	musculoskeletal and connective tissue disorders nec	1.15719	0.0800088	2.38843	2.38849	10
clonazepam	abulia	nervous system disorders	neurological disorders nec	1.20916	0.184756	2.47184	2.47191	11
clonazepam	abulia	psychiatric disorders	psychiatric and behavioural symptoms nec	1.20916	0.184756	2.47184	2.47191	11
clonazepam	acanthosis nigricans	neoplasms benign; malignant and unspecified (incl cysts and polyps)	neoplasm related morbidities	2.3831	1.1705	7.24437	7.2446	8
clonazepam	acanthosis nigricans	skin and subcutaneous tissue disorders	cornification and dystrophic skin disorders	2.3831	1.1705	7.24437	7.2446	8
clonazepam	accidental death	general disorders and administration site conditions	fatal outcomes	2.01744	1.53251	4.23364	4.23434	47
clonazepam	accidental death	injury;poisoning and procedural complications	injuries nec	2.01744	1.53251	4.23364	4.23434	47
clonazepam	accidental poisoning	injury;poisoning and procedural complications	exposures; chemical injuries and poisoning	1.70456	0.627374	3.71065	3.71078	10
clonazepam	accommodation disorder	eye disorders	vision disorders	2.53538	1.76485	6.77448	6.77498	19
clonazepam	affect lability	psychiatric disorders	mood disorders and disturbances nec	1.65398	1.28572	3.21502	3.21584	81
clonazepam	affective disorder	psychiatric disorders	mood disorders and disturbances nec	0.983986	0.544208	2.00232	2.00259	57
clonazepam	aggression	psychiatric disorders	personality disorders and disturbances in behaviour	1.63011	1.51439	3.12332	3.1313	814
clonazepam	agitated depression	nervous system disorders	neurological disorders nec	2.2367	1.09774	6.04736	6.04757	9
clonazepam	agitated depression	psychiatric disorders	depressed mood disorders and disturbances	2.2367	1.09774	6.04736	6.04757	9
clonazepam	agitation	nervous system disorders	neurological disorders nec	1.52936	1.42481	2.9094	2.9182	997
clonazepam	agitation	psychiatric disorders	anxiety disorders and symptoms	1.52936	1.42481	2.9094	2.9182	997
clonazepam	agoraphobia	psychiatric disorders	anxiety disorders and symptoms	3.09954	2.65581	9.47686	9.47904	56
clonazepam	akathisia	nervous system disorders	movement disorders (incl parkinsonism)	2.10425	1.86183	4.39185	4.39475	186
clonazepam	akathisia	psychiatric disorders	anxiety disorders and symptoms	2.10425	1.86183	4.39185	4.39475	186
clonazepam	akinesia	nervous system disorders	movement disorders (incl parkinsonism)	1.51398	1.0392	2.93159	2.93202	49
clonazepam	alcohol abuse	psychiatric disorders	psychiatric disorders nec	1.07162	0.596839	2.13448	2.13474	49
clonazepam	alcohol interaction	general disorders and administration site conditions	therapeutic and nontherapeutic effects (excl toxicity)	1.38644	0.688145	2.72645	2.72664	23
clonazepam	alcohol poisoning	injury;poisoning and procedural complications	exposures; chemical injuries and poisoning	1.21933	0.693022	2.3796	2.37985	40
clonazepam	alcohol poisoning	psychiatric disorders	psychiatric disorders nec	1.21933	0.693022	2.3796	2.37985	40
clonazepam	alcohol problem	psychiatric disorders	psychiatric disorders nec	1.86658	0.451526	4.74234	4.74245	6
clonazepam	alcohol use	social circumstances	lifestyle issues	1.32758	0.887803	2.55794	2.55835	57
clonazepam	alcoholism	psychiatric disorders	psychiatric disorders nec	1.15406	0.693358	2.26228	2.26258	52
clonazepam	allodynia	nervous system disorders	neurological disorders nec	1.86832	0.997344	4.04948	4.04969	15
clonazepam	altered state of consciousness	nervous system disorders	neurological disorders nec	1.1444	0.928805	2.22615	2.22747	235
clonazepam	altered state of consciousness	psychiatric disorders	psychiatric disorders nec	1.1444	0.928805	2.22615	2.22747	235
clonazepam	amblyopia	eye disorders	vision disorders	1.52662	0.111569	3.44716	3.44723	6
clonazepam	ammonia abnormal	investigations	hepatobiliary investigations	1.75183	0.44947	4.0992	4.0993	7
clonazepam	amnesia	nervous system disorders	mental impairment disorders	1.1759	1.03366	2.27246	2.27562	539
clonazepam	amnesia	psychiatric disorders	dementia and amnestic conditions	1.1759	1.03366	2.27246	2.27562	539
clonazepam	amphetamines positive	investigations	toxicology and therapeutic drug monitoring	1.86381	0.839409	4.1839	4.18406	11
clonazepam	anger	psychiatric disorders	mood disorders and disturbances nec	1.59731	1.42831	3.05657	3.06019	382
clonazepam	anhidrosis	skin and subcutaneous tissue disorders	skin appendage conditions	2.11796	0.815593	5.80099	5.80114	7
clonazepam	anion gap increased	investigations	metabolic; nutritional and blood gas investigations	1.05128	0.25891	2.1449	2.145	18
clonazepam	anorgasmia	psychiatric disorders	sexual dysfunctions; disturbances and gender identity disorders	1.19239	0.460632	2.36921	2.36935	21
clonazepam	anterograde amnesia	nervous system disorders	mental impairment disorders	1.76753	0.554938	4.05148	4.05159	8
clonazepam	anterograde amnesia	psychiatric disorders	dementia and amnestic conditions	1.76753	0.554938	4.05148	4.05159	8
clonazepam	anticonvulsant drug level above therapeutic	investigations	toxicology and therapeutic drug monitoring	2.34071	1.52454	5.85526	5.85564	17
clonazepam	anticonvulsant drug level below therapeutic	investigations	toxicology and therapeutic drug monitoring	1.10128	0.0768777	2.27379	2.27386	11
clonazepam	anticonvulsant drug level decreased	investigations	toxicology and therapeutic drug monitoring	1.63204	0.98889	3.25135	3.25163	27
clonazepam	anticonvulsant drug level increased	investigations	toxicology and therapeutic drug monitoring	1.65142	1.05213	3.28085	3.28118	31
clonazepam	antidepressant drug level increased	investigations	toxicology and therapeutic drug monitoring	2.41242	1.19983	7.4669	7.46713	8
clonazepam	antipsychotic drug level above therapeutic	investigations	toxicology and therapeutic drug monitoring	1.49905	0.656809	3.01974	3.01989	16
clonazepam	antipsychotic drug level increased	investigations	toxicology and therapeutic drug monitoring	1.3743	0.83408	2.66395	2.66424	38
clonazepam	antisocial behaviour	psychiatric disorders	personality disorders and disturbances in behaviour	1.99046	1.29217	4.29933	4.29968	23
clonazepam	anxiety	psychiatric disorders	anxiety disorders and symptoms	1.20566	1.13874	2.31813	2.33304	2432
clonazepam	apathy	psychiatric disorders	mood disorders and disturbances nec	1.10166	0.795654	2.16574	2.16636	117
clonazepam	apraxia	nervous system disorders	neurological disorders nec	1.02935	0.258822	2.10707	2.10716	19
clonazepam	apraxia	psychiatric disorders	cognitive and attention disorders and disturbances	1.02935	0.258822	2.10707	2.10716	19
clonazepam	areflexia	nervous system disorders	neurological disorders nec	1.22751	0.701204	2.39365	2.39391	40
clonazepam	arm amputation	surgical and medical procedures	bone and joint therapeutic procedures	1.89378	0.331603	5.17945	5.17955	5
clonazepam	asocial behaviour	psychiatric disorders	personality disorders and disturbances in behaviour	1.97685	0.561794	5.29307	5.29318	6
clonazepam	asterixis	hepatobiliary disorders	hepatic and hepatobiliary disorders	1.23606	0.504306	2.44694	2.44708	21
clonazepam	asterixis	nervous system disorders	movement disorders (incl parkinsonism)	1.23606	0.504306	2.44694	2.44708	21
clonazepam	asthenopia	eye disorders	ocular sensory symptoms nec	1.07443	0.342674	2.17208	2.17219	21
clonazepam	ataxia	general disorders and administration site conditions	general system disorders nec	1.44549	1.19973	2.75407	2.75554	181
clonazepam	ataxia	nervous system disorders	neurological disorders nec	1.44549	1.19973	2.75407	2.75554	181
clonazepam	atonic seizures	nervous system disorders	seizures (incl subtypes)	2.83986	2.04749	8.88547	8.88612	18
clonazepam	attention deficit hyperactivity disorder	psychiatric disorders	cognitive and attention disorders and disturbances	1.1212	0.142567	2.29811	2.29818	12
clonazepam	aura	nervous system disorders	neurological disorders nec	2.02373	1.2532	4.47933	4.47964	19
clonazepam	autism spectrum disorder	nervous system disorders	mental impairment disorders	1.7932	1.17314	3.65474	3.65509	29
clonazepam	autism spectrum disorder	psychiatric disorders	developmental disorders nec	1.7932	1.17314	3.65474	3.65509	29
clonazepam	autonomic nervous system imbalance	general disorders and administration site conditions	general system disorders nec	1.40001	0.873705	2.71103	2.71134	40
clonazepam	autonomic nervous system imbalance	nervous system disorders	neuromuscular disorders	1.40001	0.873705	2.71103	2.71134	40
clonazepam	autonomic nervous system imbalance	vascular disorders	decreased and nonspecific blood pressure disorders and shock	1.40001	0.873705	2.71103	2.71134	40
clonazepam	autoscopy	nervous system disorders	neurological disorders nec	1.97367	0.558615	5.27605	5.27616	6
clonazepam	autoscopy	psychiatric disorders	disturbances in thinking and perception	1.97367	0.558615	5.27605	5.27616	6
clonazepam	band neutrophil count increased	investigations	haematology investigations (incl blood groups)	1.9729	0.833938	4.7515	4.75165	9
clonazepam	band neutrophil percentage increased	investigations	haematology investigations (incl blood groups)	2.04529	0.630237	5.67768	5.67781	6
clonazepam	bankruptcy	social circumstances	economic and housing issues	2.66936	2.00033	7.28878	7.2895	25
clonazepam	behaviour disorder	psychiatric disorders	psychiatric and behavioural symptoms nec	1.79129	1.33059	3.57844	3.57905	52
clonazepam	belligerence	psychiatric disorders	personality disorders and disturbances in behaviour	1.51203	0.373068	3.20479	3.20488	9
clonazepam	benzodiazepine drug level decreased	investigations	toxicology and therapeutic drug monitoring	3.01124	1.44906	30.3861	30.3868	5
clonazepam	binge eating	psychiatric disorders	eating disorders and disturbances	1.70959	0.570628	3.78076	3.78088	9
clonazepam	binocular eye movement disorder	eye disorders	ocular neuromuscular disorders	1.71373	0.151548	4.29992	4.3	5
clonazepam	binocular eye movement disorder	nervous system disorders	neurological disorders nec	1.71373	0.151548	4.29992	4.3	5
clonazepam	bipolar i disorder	psychiatric disorders	manic and bipolar mood disorders and disturbances	2.09066	1.57092	4.49218	4.49284	41
clonazepam	bipolar disorder	psychiatric disorders	manic and bipolar mood disorders and disturbances	2.13894	1.90576	4.49861	4.50184	201
clonazepam	bladder discomfort	renal and urinary disorders	urinary tract signs and symptoms	1.41705	0.339868	2.93428	2.93437	10
clonazepam	blepharospasm	eye disorders	ocular neuromuscular disorders	1.78883	1.24862	3.6046	3.60505	38
clonazepam	blepharospasm	nervous system disorders	neurological disorders of the eye	1.78883	1.24862	3.6046	3.60505	38
clonazepam	blood alcohol increased	investigations	toxicology and therapeutic drug monitoring	1.66794	0.825695	3.43994	3.44012	16
clonazepam	blood bicarbonate decreased	investigations	water; electrolyte and mineral investigations	1.26944	0.688973	2.47659	2.47681	33
clonazepam	blood creatine phosphokinase	investigations	enzyme investigations nec	2.37371	0.958657	8.16343	8.16363	6
clonazepam	blood iron increased	investigations	water; electrolyte and mineral investigations	0.988285	0.172115	2.05076	2.05084	17
clonazepam	blood osmolarity decreased	investigations	water; electrolyte and mineral investigations	1.45048	0.547637	2.93383	2.93396	14
clonazepam	blood prolactin increased	investigations	endocrine investigations (incl sex hormones)	1.78974	1.28243	3.59286	3.59337	43
clonazepam	blunted affect	psychiatric disorders	mood disorders and disturbances nec	2.39497	1.5788	6.12526	6.12567	17
clonazepam	borderline personality disorder	psychiatric disorders	personality disorders and disturbances in behaviour	1.961	0.982365	4.4832	4.48339	12
clonazepam	bradykinesia	nervous system disorders	movement disorders (incl parkinsonism)	2.27671	1.96804	4.99994	5.00206	115
clonazepam	bradyphrenia	nervous system disorders	mental impairment disorders	1.97101	1.64942	4.0189	4.02038	106
clonazepam	bradyphrenia	psychiatric disorders	disturbances in thinking and perception	1.97101	1.64942	4.0189	4.02038	106
clonazepam	bradypnoea	respiratory;thoracic and mediastinal disorders	respiratory disorders nec	2.15854	1.6628	4.70607	4.70684	45
clonazepam	brain injury	nervous system disorders	structural brain disorders	1.37307	1.06026	2.62416	2.625	112
clonazepam	brain injury	psychiatric disorders	psychiatric disorders nec	1.37307	1.06026	2.62416	2.625	112
clonazepam	brain malformation	congenital;familial and genetic disorders	neurological disorders congenital	2.53478	1.23242	9.07263	9.07289	7
clonazepam	brain malformation	nervous system disorders	congenital and peripartum neurological conditions	2.53478	1.23242	9.07263	9.07289	7
clonazepam	brain operation	surgical and medical procedures	nervous system; skull and spine therapeutic procedures	1.16579	0.187155	2.37804	2.37812	12
clonazepam	brain scan abnormal	investigations	neurological; special senses and psychiatric investigations	1.96937	1.28617	4.21812	4.21848	24
clonazepam	breathing-related sleep disorder	nervous system disorders	sleep disturbances (incl subtypes)	2.34122	1.40276	6.11906	6.11937	13
clonazepam	breathing-related sleep disorder	psychiatric disorders	sleep disorders and disturbances	2.34122	1.40276	6.11906	6.11937	13
clonazepam	breathing-related sleep disorder	respiratory;thoracic and mediastinal disorders	respiratory disorders nec	2.34122	1.40276	6.11906	6.11937	13
clonazepam	brugada syndrome	cardiac disorders	cardiac arrhythmias	1.46392	0.439521	3.02031	3.02041	11
clonazepam	bruxism	gastrointestinal disorders	gastrointestinal signs and symptoms	2.04831	1.64304	4.28604	4.28705	67
clonazepam	bruxism	psychiatric disorders	changes in physical activity	2.04831	1.64304	4.28604	4.28705	67
clonazepam	bulbar palsy	nervous system disorders	cranial nerve disorders (excl neoplasms)	2.10234	0.963376	5.33899	5.33917	9
clonazepam	carbon monoxide poisoning	injury;poisoning and procedural complications	exposures; chemical injuries and poisoning	1.99699	0.85803	4.85459	4.85475	9
clonazepam	cardio-respiratory arrest	cardiac disorders	cardiac arrhythmias	1.02001	0.874072	2.03765	2.0401	512
clonazepam	cardio-respiratory arrest	respiratory;thoracic and mediastinal disorders	respiratory disorders nec	1.02001	0.874072	2.03765	2.0401	512
clonazepam	cataplexy	musculoskeletal and connective tissue disorders	muscle disorders	1.27803	0.527631	2.52866	2.52881	20
clonazepam	cataplexy	nervous system disorders	sleep disturbances (incl subtypes)	1.27803	0.527631	2.52866	2.52881	20
clonazepam	cataplexy	psychiatric disorders	sleep disorders and disturbances	1.27803	0.527631	2.52866	2.52881	20
clonazepam	catatonia	psychiatric disorders	changes in physical activity	2.14184	1.809	4.54873	4.55034	99
clonazepam	central pain syndrome	nervous system disorders	neurological disorders nec	2.07565	0.660594	5.86018	5.86031	6
clonazepam	cerebellar syndrome	nervous system disorders	neurological disorders nec	1.30046	0.701171	2.53672	2.53694	31
clonazepam	cerebral arteriosclerosis	nervous system disorders	central nervous system vascular disorders	1.85599	0.985016	4.0099	4.01011	15
clonazepam	cerebral arteriosclerosis	vascular disorders	arteriosclerosis; stenosis; vascular insufficiency and necrosis	1.85599	0.985016	4.0099	4.01011	15
clonazepam	cerebral artery thrombosis	nervous system disorders	central nervous system vascular disorders	2.46925	1.75481	6.29336	6.29389	22
clonazepam	cerebral artery thrombosis	vascular disorders	embolism and thrombosis	2.46925	1.75481	6.29336	6.29389	22
clonazepam	cerebral disorder	nervous system disorders	neurological disorders nec	1.26647	0.822734	2.44916	2.44953	56
clonazepam	change in seizure presentation	nervous system disorders	seizures (incl subtypes)	2.997	1.7844	14.883	14.8835	8
clonazepam	chondrocalcinosis	musculoskeletal and connective tissue disorders	joint disorders	1.60446	0.391869	3.51736	3.51746	8
clonazepam	chorea	nervous system disorders	movement disorders (incl parkinsonism)	1.12309	0.280842	2.27186	2.27195	16
clonazepam	choreoathetosis	nervous system disorders	movement disorders (incl parkinsonism)	2.55788	1.90217	6.63279	6.63346	26
clonazepam	circadian rhythm sleep disorder	nervous system disorders	sleep disturbances (incl subtypes)	1.05876	0.0343639	2.2006	2.20066	11
clonazepam	circadian rhythm sleep disorder	psychiatric disorders	sleep disorders and disturbances	1.05876	0.0343639	2.2006	2.20066	11
clonazepam	cleft lip and palate	congenital;familial and genetic disorders	gastrointestinal tract disorders congenital	1.32388	0.246695	2.72386	2.72393	10
clonazepam	cleft lip and palate	gastrointestinal disorders	oral soft tissue conditions	1.32388	0.246695	2.72386	2.72393	10
clonazepam	clonic convulsion	nervous system disorders	seizures (incl subtypes)	1.59193	0.689086	3.27515	3.2753	14
clonazepam	clonus	nervous system disorders	neurological disorders nec	1.35842	0.803133	2.63661	2.63688	36
clonazepam	clumsiness	nervous system disorders	movement disorders (incl parkinsonism)	1.57779	0.997327	3.10126	3.10158	33
clonazepam	cluster headache	nervous system disorders	headaches	1.38069	0.538442	2.75889	2.75902	16
clonazepam	coeliac disease	gastrointestinal disorders	malabsorption conditions	1.10826	0.42507	2.21886	2.219	24
clonazepam	coeliac disease	immune system disorders	autoimmune disorders	1.10826	0.42507	2.21886	2.219	24
clonazepam	coeliac disease	metabolism and nutrition disorders	food intolerance syndromes	1.10826	0.42507	2.21886	2.219	24
clonazepam	cognitive disorder	nervous system disorders	mental impairment disorders	1.20746	1.03734	2.32448	2.32678	377
clonazepam	cognitive disorder	psychiatric disorders	cognitive and attention disorders and disturbances	1.20746	1.03734	2.32448	2.32678	377
clonazepam	cogwheel rigidity	musculoskeletal and connective tissue disorders	muscle disorders	1.83129	1.2	3.7665	3.76686	28
clonazepam	cogwheel rigidity	nervous system disorders	movement disorders (incl parkinsonism)	1.83129	1.2	3.7665	3.76686	28
clonazepam	coma	nervous system disorders	neurological disorders nec	1.35356	1.21172	2.57377	2.5777	542
clonazepam	communication disorder	psychiatric disorders	communication disorders and disturbances	1.30461	0.829825	2.52169	2.52204	49
clonazepam	completed suicide	general disorders and administration site conditions	fatal outcomes	2.08831	1.9992	4.30887	4.32988	1372
clonazepam	completed suicide	psychiatric disorders	suicidal and self-injurious behaviours nec	2.08831	1.9992	4.30887	4.32988	1372
clonazepam	complex regional pain syndrome	injury;poisoning and procedural complications	injuries nec	1.10936	0.130725	2.27738	2.27745	12
clonazepam	complex regional pain syndrome	nervous system disorders	neurological disorders nec	1.10936	0.130725	2.27738	2.27745	12
clonazepam	complication of device insertion	general disorders and administration site conditions	complications associated with device	1.78908	0.374026	4.39906	4.39916	6
clonazepam	compulsions	psychiatric disorders	anxiety disorders and symptoms	1.69745	0.673044	3.64633	3.64647	11
clonazepam	compulsive hoarding	psychiatric disorders	anxiety disorders and symptoms	1.85191	0.436857	4.67479	4.67489	6
clonazepam	compulsive sexual behaviour	psychiatric disorders	sexual dysfunctions; disturbances and gender identity disorders	2.19916	1.5791	4.96605	4.96658	29
clonazepam	compulsive shopping	psychiatric disorders	anxiety disorders and symptoms	2.12082	1.61939	4.58047	4.5812	44
clonazepam	concussion	injury;poisoning and procedural complications	injuries nec	1.21395	0.757677	2.36062	2.36095	53
clonazepam	concussion	nervous system disorders	structural brain disorders	1.21395	0.757677	2.36062	2.36095	53
clonazepam	congenital inguinal hernia	congenital;familial and genetic disorders	gastrointestinal tract disorders congenital	1.65236	0.0901787	4.04549	4.04556	5
clonazepam	congenital inguinal hernia	gastrointestinal disorders	abdominal hernias and other abdominal wall conditions	1.65236	0.0901787	4.04549	4.04556	5
clonazepam	congenital melanocytic naevus	congenital;familial and genetic disorders	skin and subcutaneous tissue disorders congenital	3.37272	1.95766	56.581	56.5826	6
clonazepam	congenital melanocytic naevus	neoplasms benign; malignant and unspecified (incl cysts and polyps)	cutaneous neoplasms benign	3.37272	1.95766	56.581	56.5826	6
clonazepam	congenital melanocytic naevus	skin and subcutaneous tissue disorders	cutaneous neoplasms benign	3.37272	1.95766	56.581	56.5826	6
clonazepam	conversion disorder	psychiatric disorders	somatic symptom and related disorders	1.60637	0.735391	3.29488	3.29504	15
clonazepam	convulsion	nervous system disorders	seizures (incl subtypes)	1.31596	1.19451	2.50587	2.511	739
clonazepam	convulsive threshold lowered	nervous system disorders	seizures (incl subtypes)	1.34522	0.0428582	2.87436	2.87442	7
clonazepam	coordination abnormal	nervous system disorders	neurological disorders nec	1.38276	1.12609	2.63598	2.63723	166
clonazepam	craniosynostosis	congenital;familial and genetic disorders	musculoskeletal and connective tissue disorders congenital	1.26466	0.125698	2.62117	2.62123	9
clonazepam	craniosynostosis	musculoskeletal and connective tissue disorders	musculoskeletal and connective tissue disorders congenital	1.26466	0.125698	2.62117	2.62123	9
clonazepam	crying	general disorders and administration site conditions	general system disorders nec	1.66452	1.42592	3.21381	3.21577	192
clonazepam	crying	injury;poisoning and procedural complications	procedural related injuries and complications nec	1.66452	1.42592	3.21381	3.21577	192
clonazepam	crying	nervous system disorders	neurological disorders nec	1.66452	1.42592	3.21381	3.21577	192
clonazepam	crying	psychiatric disorders	mood disorders and disturbances nec	1.66452	1.42592	3.21381	3.21577	192
clonazepam	decreased interest	psychiatric disorders	depressed mood disorders and disturbances	1.02616	0.604688	2.0617	2.06201	62
clonazepam	deep brain stimulation	surgical and medical procedures	nervous system; skull and spine therapeutic procedures	1.39412	0.0917532	2.99581	2.99588	7
clonazepam	defect conduction intraventricular	cardiac disorders	cardiac arrhythmias	2.03257	0.819979	5.14777	5.14792	8
clonazepam	delusion	psychiatric disorders	disturbances in thinking and perception	1.77377	1.57873	3.46477	3.46802	287
clonazepam	delusion of grandeur	psychiatric disorders	disturbances in thinking and perception	1.84316	0.864526	4.06654	4.06671	12
clonazepam	delusional perception	psychiatric disorders	disturbances in thinking and perception	1.6039	0.301541	3.5916	3.59169	7
clonazepam	dementia with lewy bodies	nervous system disorders	mental impairment disorders	1.70273	0.932201	3.49195	3.49217	19
clonazepam	dementia with lewy bodies	psychiatric disorders	dementia and amnestic conditions	1.70273	0.932201	3.49195	3.49217	19
clonazepam	dengue fever	infections and infestations	viral infectious disorders	1.17404	0.0968532	2.42013	2.4202	10
clonazepam	dengue fever	skin and subcutaneous tissue disorders	skin and subcutaneous tissue infections and infestations	1.17404	0.0968532	2.42013	2.4202	10
clonazepam	dental discomfort	gastrointestinal disorders	dental and gingival conditions	1.39412	0.0917532	2.99581	2.99588	7
clonazepam	dependence	psychiatric disorders	psychiatric disorders nec	1.49624	1.15996	2.86717	2.86801	97
clonazepam	dependent personality disorder	psychiatric disorders	personality disorders and disturbances in behaviour	1.64936	0.0871777	4.03356	4.03363	5
clonazepam	depersonalisation	psychiatric disorders	dissociative disorders	2.10431	1.26207	4.86178	4.86206	16
clonazepam	depersonalisation/derealisation disorder	psychiatric disorders	dissociative disorders	3.35526	2.82895	12.0341	12.0361	40
clonazepam	depressed level of consciousness	nervous system disorders	neurological disorders nec	1.05062	0.888878	2.08226	2.08434	417
clonazepam	depression	psychiatric disorders	depressed mood disorders and disturbances	1.3878	1.31935	2.63328	2.65093	2325
clonazepam	depression suicidal	psychiatric disorders	depressed mood disorders and disturbances	2.27211	1.81141	5.08973	5.09071	52
clonazepam	depressive symptom	psychiatric disorders	depressed mood disorders and disturbances	1.80782	1.3005	3.64069	3.64121	43
clonazepam	derealisation	psychiatric disorders	disturbances in thinking and perception	2.93119	2.47049	8.36512	8.36688	52
clonazepam	dermatillomania	psychiatric disorders	anxiety disorders and symptoms	1.92769	0.715096	4.67479	4.67492	8
clonazepam	dermatillomania	skin and subcutaneous tissue disorders	epidermal and dermal conditions	1.92769	0.715096	4.67479	4.67492	8
clonazepam	detoxification	surgical and medical procedures	therapeutic procedures and supportive care nec	2.33814	1.31374	6.3198	6.32007	11
clonazepam	developmental hip dysplasia	congenital;familial and genetic disorders	musculoskeletal and connective tissue disorders congenital	2.16497	0.952372	5.83413	5.83431	8
clonazepam	developmental hip dysplasia	musculoskeletal and connective tissue disorders	musculoskeletal and connective tissue disorders congenital	2.16497	0.952372	5.83413	5.83431	8
clonazepam	developmental regression	general disorders and administration site conditions	general system disorders nec	3.09888	1.68383	25.2439	25.2445	6
clonazepam	device alarm issue	product issues	device issues	1.28399	0.49162	2.55054	2.55067	18
clonazepam	device colour issue	product issues	device issues	1.87965	0.317467	5.10215	5.10224	5
clonazepam	device connection issue	product issues	device issues	1.2543	0.275665	2.54593	2.54601	12
clonazepam	device difficult to use	injury;poisoning and procedural complications	medication errors and other product use errors and issues	1.05222	0.420925	2.1229	2.12304	28
clonazepam	device dislocation	product issues	device issues	1.64262	1.34781	3.17379	3.17505	126
clonazepam	device interaction	general disorders and administration site conditions	therapeutic and nontherapeutic effects (excl toxicity)	3.08648	2.46642	10.0772	10.0784	29
clonazepam	device kink	product issues	device issues	1.82708	1.14389	3.78512	3.78543	24
clonazepam	device use issue	injury;poisoning and procedural complications	medication errors and other product use errors and issues	0.976668	0.226273	2.02424	2.02434	20
clonazepam	diabetic coma	endocrine disorders	diabetic complications	1.60597	1.17745	3.12067	3.12126	60
clonazepam	diabetic coma	metabolism and nutrition disorders	diabetic complications	1.60597	1.17745	3.12067	3.12126	60
clonazepam	diabetic coma	nervous system disorders	neurological disorders nec	1.60597	1.17745	3.12067	3.12126	60
clonazepam	diabetic hyperosmolar coma	endocrine disorders	diabetic complications	1.10135	0.0241656	2.28658	2.28664	10
clonazepam	diabetic hyperosmolar coma	metabolism and nutrition disorders	diabetic complications	1.10135	0.0241656	2.28658	2.28664	10
clonazepam	diabetic hyperosmolar coma	nervous system disorders	neurological disorders nec	1.10135	0.0241656	2.28658	2.28664	10
clonazepam	diet refusal	metabolism and nutrition disorders	appetite and general nutritional disorders	1.33262	0.353989	2.70544	2.70554	12
clonazepam	disinhibition	psychiatric disorders	personality disorders and disturbances in behaviour	1.93769	1.45277	3.99296	3.9936	47
clonazepam	disorientation	nervous system disorders	neurological disorders nec	1.07316	0.916248	2.11522	2.1175	443
clonazepam	disorientation	psychiatric disorders	deliria (incl confusion)	1.07316	0.916248	2.11522	2.1175	443
clonazepam	dissociation	psychiatric disorders	dissociative disorders	1.77893	1.26551	3.56707	3.56756	42
clonazepam	dissociative amnesia	psychiatric disorders	dissociative disorders	2.76493	1.55233	11.0495	11.0499	8
clonazepam	dissociative identity disorder	psychiatric disorders	dissociative disorders	2.06316	0.500979	6.24372	6.24384	5
clonazepam	distractibility	psychiatric disorders	cognitive and attention disorders and disturbances	1.47146	0.532991	2.99762	2.99774	13
clonazepam	disturbance in attention	nervous system disorders	mental impairment disorders	1.25245	1.09728	2.39825	2.40117	453
clonazepam	disturbance in attention	psychiatric disorders	cognitive and attention disorders and disturbances	1.25245	1.09728	2.39825	2.40117	453
clonazepam	divorced	social circumstances	family issues	2.24934	1.43317	5.43116	5.43151	17
clonazepam	dopamine dysregulation syndrome	nervous system disorders	movement disorders (incl parkinsonism)	2.62915	1.9147	7.17098	7.1716	22
clonazepam	dopamine dysregulation syndrome	psychiatric disorders	psychiatric disorders nec	2.62915	1.9147	7.17098	7.1716	22
clonazepam	drooling	nervous system disorders	neurological disorders nec	2.1526	1.84257	4.5733	4.57517	114
clonazepam	drop attacks	musculoskeletal and connective tissue disorders	muscle disorders	1.75253	0.773893	3.77641	3.77656	12
clonazepam	drop attacks	nervous system disorders	neuromuscular disorders	1.75253	0.773893	3.77641	3.77656	12
clonazepam	drug abuse	psychiatric disorders	psychiatric disorders nec	2.2473	2.1619	4.82005	4.84648	1494
clonazepam	drug abuser	social circumstances	lifestyle issues	1.90361	1.56557	3.83488	3.83613	96
clonazepam	drug detoxification	surgical and medical procedures	therapeutic procedures and supportive care nec	1.9472	1.07622	4.31349	4.31372	15
clonazepam	drug diversion	social circumstances	legal issues	2.27229	1.80234	5.09834	5.09928	50
clonazepam	drug level above therapeutic	investigations	toxicology and therapeutic drug monitoring	1.34755	0.821241	2.61012	2.61041	40
clonazepam	drug level decreased	investigations	toxicology and therapeutic drug monitoring	1.17791	0.809649	2.29098	2.29146	81
clonazepam	drug screen false positive	investigations	toxicology and therapeutic drug monitoring	1.02281	0.272414	2.09399	2.09409	20
clonazepam	drug screen negative	investigations	toxicology and therapeutic drug monitoring	3.14037	2.67967	9.84132	9.84343	52
clonazepam	drug screen positive	investigations	toxicology and therapeutic drug monitoring	1.47246	1.12897	2.82027	2.82105	93
clonazepam	drug tolerance	general disorders and administration site conditions	therapeutic and nontherapeutic effects (excl toxicity)	1.72757	1.34978	3.39146	3.39231	77
clonazepam	drug tolerance increased	general disorders and administration site conditions	therapeutic and nontherapeutic effects (excl toxicity)	1.00974	0.0712754	2.10365	2.10372	13
clonazepam	drug use disorder	psychiatric disorders	psychiatric disorders nec	2.47886	2.12363	5.82574	5.82767	87
clonazepam	drug withdrawal convulsions	general disorders and administration site conditions	therapeutic and nontherapeutic effects (excl toxicity)	2.90004	2.44377	8.15654	8.15829	53
clonazepam	drug withdrawal convulsions	nervous system disorders	seizures (incl subtypes)	2.90004	2.44377	8.15654	8.15829	53
clonazepam	drug withdrawal syndrome	general disorders and administration site conditions	therapeutic and nontherapeutic effects (excl toxicity)	1.55996	1.42975	2.97416	2.98002	643
clonazepam	drug withdrawal syndrome	psychiatric disorders	psychiatric disorders nec	1.55996	1.42975	2.97416	2.98002	643
clonazepam	dysgraphia	nervous system disorders	neurological disorders nec	1.58277	1.1265	3.07601	3.07652	53
clonazepam	dyskinesia	nervous system disorders	movement disorders (incl parkinsonism)	1.57577	1.42778	3.00874	3.01335	498
clonazepam	dysmetria	nervous system disorders	neurological disorders nec	2.49777	1.62679	6.8255	6.8259	15
clonazepam	dysmorphism	congenital;familial and genetic disorders	musculoskeletal and connective tissue disorders congenital	1.92525	1.35355	4.00437	4.00484	34
clonazepam	dysmorphism	musculoskeletal and connective tissue disorders	musculoskeletal and connective tissue disorders congenital	1.92525	1.35355	4.00437	4.00484	34
clonazepam	dysphemia	nervous system disorders	neurological disorders nec	1.53932	1.03789	2.99251	2.99292	44
clonazepam	dysphemia	psychiatric disorders	communication disorders and disturbances	1.53932	1.03789	2.99251	2.99292	44
clonazepam	dysphoria	psychiatric disorders	mood disorders and disturbances nec	1.94029	1.48401	3.9863	3.98703	53
clonazepam	dystonia	nervous system disorders	movement disorders (incl parkinsonism)	1.93528	1.7088	3.89061	3.89344	213
clonazepam	dystonic tremor	nervous system disorders	movement disorders (incl parkinsonism)	3.49343	2.7229	16.2885	16.2898	19
clonazepam	ehlers-danlos syndrome	congenital;familial and genetic disorders	musculoskeletal and connective tissue disorders congenital	3.20499	1.90262	24.232	24.2327	7
clonazepam	ehlers-danlos syndrome	musculoskeletal and connective tissue disorders	musculoskeletal and connective tissue disorders congenital	3.20499	1.90262	24.232	24.2327	7
clonazepam	ehlers-danlos syndrome	skin and subcutaneous tissue disorders	epidermal and dermal conditions	3.20499	1.90262	24.232	24.2327	7
clonazepam	ejaculation delayed	reproductive system and breast disorders	sexual function and fertility disorders	1.7297	0.791231	3.6765	3.67666	13
clonazepam	ejaculation disorder	reproductive system and breast disorders	sexual function and fertility disorders	1.31945	0.764156	2.56316	2.56342	36
clonazepam	electric shock	injury;poisoning and procedural complications	injuries nec	1.85761	0.780422	4.22029	4.22044	10
clonazepam	electrocardiogram qrs complex prolonged	investigations	cardiac and vascular investigations (excl enzyme tests)	1.33679	0.88481	2.5768	2.57719	54
clonazepam	electrocardiogram qt shortened	investigations	cardiac and vascular investigations (excl enzyme tests)	2.536	1.5116	7.59653	7.59686	11
clonazepam	electroencephalogram abnormal	investigations	neurological; special senses and psychiatric investigations	1.4062	0.931419	2.71261	2.71299	49
clonazepam	embedded device	product issues	device issues	1.7399	0.947535	3.60626	3.60648	18
clonazepam	emotional poverty	psychiatric disorders	mood disorders and disturbances nec	1.47707	0.606099	2.9812	2.98133	15
clonazepam	encephalitis toxic	nervous system disorders	central nervous system infections and inflammations	3.09735	2.28118	11.4228	11.4236	17
clonazepam	enuresis	psychiatric disorders	psychiatric disorders nec	1.27429	0.754553	2.47461	2.47489	41
clonazepam	enuresis	renal and urinary disorders	urinary tract signs and symptoms	1.27429	0.754553	2.47461	2.47489	41
clonazepam	eosinophil percentage increased	investigations	haematology investigations (incl blood groups)	1.23259	0.208193	2.51734	2.51742	11
clonazepam	epilepsy	nervous system disorders	seizures (incl subtypes)	1.46034	1.2727	2.7774	2.77993	310
clonazepam	epileptic aura	nervous system disorders	seizures (incl subtypes)	2.14533	0.583151	6.87123	6.87137	5
clonazepam	essential tremor	nervous system disorders	movement disorders (incl parkinsonism)	1.15444	0.283461	2.33208	2.33217	15
clonazepam	euphoric mood	psychiatric disorders	mood disorders and disturbances nec	1.14616	0.784597	2.23941	2.23989	84
clonazepam	exaggerated startle response	nervous system disorders	neurological disorders nec	2.29675	0.734572	8.28712	8.28729	5
clonazepam	exaggerated startle response	psychiatric disorders	psychiatric and behavioural symptoms nec	2.29675	0.734572	8.28712	8.28729	5
clonazepam	excessive eye blinking	eye disorders	ocular neuromuscular disorders	1.61857	0.8024	3.29722	3.2974	17
clonazepam	excessive eye blinking	nervous system disorders	neurological disorders of the eye	1.61857	0.8024	3.29722	3.2974	17
clonazepam	exposure via ingestion	injury;poisoning and procedural complications	exposures; chemical injuries and poisoning	1.97871	1.53893	4.09136	4.09217	57
clonazepam	extrapyramidal disorder	nervous system disorders	movement disorders (incl parkinsonism)	1.07211	0.800199	2.11896	2.11972	148
clonazepam	facial bones fracture	injury;poisoning and procedural complications	bone and joint injuries	1.15264	0.677855	2.26165	2.26193	49
clonazepam	facial bones fracture	musculoskeletal and connective tissue disorders	fractures	1.15264	0.677855	2.26165	2.26193	49
clonazepam	facial spasm	nervous system disorders	cranial nerve disorders (excl neoplasms)	1.34213	0.129536	2.82297	2.82304	8
clonazepam	failure to suspend medication	injury;poisoning and procedural complications	medication errors and other product use errors and issues	2.89763	1.95916	10.2455	10.246	13
clonazepam	false negative investigation result	investigations	investigations; imaging and histopathology procedures nec	2.69265	1.66825	8.84772	8.84812	11
clonazepam	fatty liver alcoholic	hepatobiliary disorders	hepatic and hepatobiliary disorders	2.05123	0.489047	6.15935	6.15947	5
clonazepam	fatty liver alcoholic	metabolism and nutrition disorders	lipid metabolism disorders	2.05123	0.489047	6.15935	6.15947	5
clonazepam	fear of disease	psychiatric disorders	anxiety disorders and symptoms	1.4107	0.386299	2.89531	2.8954	11
clonazepam	feeling drunk	general disorders and administration site conditions	general system disorders nec	1.46222	1.04747	2.81208	2.81262	64
clonazepam	feeling guilty	psychiatric disorders	depressed mood disorders and disturbances	1.90312	1.08695	4.11423	4.11447	17
clonazepam	feeling jittery	general disorders and administration site conditions	general system disorders nec	1.38854	1.0972	2.65051	2.65149	129
clonazepam	feeling of despair	psychiatric disorders	depressed mood disorders and disturbances	1.99396	1.55022	4.13908	4.13989	56
clonazepam	feeling of relaxation	general disorders and administration site conditions	general system disorders nec	1.50511	0.20275	3.29488	3.29495	7
clonazepam	feelings of worthlessness	psychiatric disorders	depressed mood disorders and disturbances	1.30077	0.27637	2.6551	2.65518	11
clonazepam	fibroma	musculoskeletal and connective tissue disorders	musculoskeletal and connective tissue neoplasms	1.82975	1.01358	3.88394	3.88417	17
clonazepam	fibroma	neoplasms benign; malignant and unspecified (incl cysts and polyps)	miscellaneous and site unspecified neoplasms benign	1.82975	1.01358	3.88394	3.88417	17
clonazepam	fibromyalgia	musculoskeletal and connective tissue disorders	muscle disorders	1.31933	0.897863	2.54014	2.54058	62
clonazepam	flashback	psychiatric disorders	disturbances in thinking and perception	1.52471	0.385748	3.23852	3.23861	9
clonazepam	flat affect	psychiatric disorders	mood disorders and disturbances nec	1.68773	1.05644	3.38369	3.384	28
clonazepam	flight of ideas	psychiatric disorders	disturbances in thinking and perception	1.44268	0.365493	2.99535	2.99544	10
clonazepam	focal dyscognitive seizures	nervous system disorders	seizures (incl subtypes)	1.80194	0.77754	3.97388	3.97403	11
clonazepam	foetal heart rate decreased	investigations	foetal and neonatal investigations	1.9176	0.502549	4.98739	4.9875	6
clonazepam	food aversion	metabolism and nutrition disorders	appetite and general nutritional disorders	1.31662	0.292221	2.68832	2.6884	11
clonazepam	food aversion	psychiatric disorders	eating disorders and disturbances	1.31662	0.292221	2.68832	2.6884	11
clonazepam	food craving	metabolism and nutrition disorders	appetite and general nutritional disorders	0.971079	0.0682345	2.0376	2.03767	14
clonazepam	food craving	psychiatric disorders	eating disorders and disturbances	0.971079	0.0682345	2.0376	2.03767	14
clonazepam	formication	nervous system disorders	neurological disorders nec	1.5843	1.15213	3.07334	3.0739	59
clonazepam	formication	psychiatric disorders	disturbances in thinking and perception	1.5843	1.15213	3.07334	3.0739	59
clonazepam	freezing phenomenon	nervous system disorders	movement disorders (incl parkinsonism)	1.90905	1.53848	3.86128	3.86233	80
clonazepam	frustration tolerance decreased	psychiatric disorders	mood disorders and disturbances nec	1.30722	0.767002	2.53774	2.53801	38
clonazepam	gallbladder polyp	hepatobiliary disorders	gallbladder disorders	1.28344	0.344974	2.59124	2.59133	13
clonazepam	gallbladder polyp	neoplasms benign; malignant and unspecified (incl cysts and polyps)	hepatic and biliary neoplasms benign	1.28344	0.344974	2.59124	2.59133	13
clonazepam	gambling	social circumstances	lifestyle issues	1.87319	1.03094	4.04026	4.04048	16
clonazepam	gambling disorder	psychiatric disorders	psychiatric disorders nec	2.3072	1.94563	5.14488	5.14649	84
clonazepam	gastrointestinal hypermotility	gastrointestinal disorders	gastrointestinal motility and defaecation conditions	2.51504	1.57657	7.13891	7.13927	13
clonazepam	gastrointestinal hypomotility	gastrointestinal disorders	gastrointestinal motility and defaecation conditions	1.03952	0.197272	2.13444	2.13452	16
clonazepam	gaze palsy	eye disorders	ocular neuromuscular disorders	1.1855	0.414973	2.36506	2.36517	19
clonazepam	gaze palsy	nervous system disorders	neurological disorders nec	1.1855	0.414973	2.36506	2.36517	19
clonazepam	generalised anxiety disorder	psychiatric disorders	anxiety disorders and symptoms	2.185	1.65188	4.8304	4.83109	39
clonazepam	generalised tonic-clonic seizure	nervous system disorders	seizures (incl subtypes)	1.54987	1.28758	2.96688	2.96832	159
clonazepam	grandiosity	psychiatric disorders	personality disorders and disturbances in behaviour	1.58578	0.373186	3.46171	3.4618	8
clonazepam	granulocytopenia	blood and lymphatic system disorders	white blood cell disorders	1.91636	1.62615	3.8551	3.85681	130
clonazepam	grimacing	nervous system disorders	neurological disorders nec	1.70132	0.830344	3.54855	3.54873	15
clonazepam	gun shot wound	injury;poisoning and procedural complications	injuries nec	1.33485	0.79463	2.58895	2.58923	38
clonazepam	hiv peripheral neuropathy	immune system disorders	immunodeficiency syndromes	3.52676	2.3878	30.7659	30.7672	9
clonazepam	hiv peripheral neuropathy	infections and infestations	viral infectious disorders	3.52676	2.3878	30.7659	30.7672	9
clonazepam	hiv peripheral neuropathy	nervous system disorders	peripheral neuropathies	3.52676	2.3878	30.7659	30.7672	9
clonazepam	haematuria traumatic	injury;poisoning and procedural complications	injuries nec	2.21856	1.0796	5.94511	5.94531	9
clonazepam	haematuria traumatic	renal and urinary disorders	urinary tract signs and symptoms	2.21856	1.0796	5.94511	5.94531	9
clonazepam	haematuria traumatic	vascular disorders	vascular haemorrhagic disorders	2.21856	1.0796	5.94511	5.94531	9
clonazepam	hallucination	psychiatric disorders	disturbances in thinking and perception	1.17282	1.05415	2.26676	2.27128	774
clonazepam	hangover	general disorders and administration site conditions	general system disorders nec	1.88992	1.43794	3.84074	3.84145	54
clonazepam	head banging	psychiatric disorders	changes in physical activity	2.34007	1.4691	5.96239	5.96273	15
clonazepam	head discomfort	nervous system disorders	neurological disorders nec	1.36793	1.02989	2.61777	2.61848	96
clonazepam	head titubation	nervous system disorders	movement disorders (incl parkinsonism)	1.52735	0.548718	3.15245	3.15257	12
clonazepam	heat stroke	injury;poisoning and procedural complications	injuries by physical agents	1.50008	0.749688	2.98554	2.98572	20
clonazepam	heat stroke	vascular disorders	decreased and nonspecific blood pressure disorders and shock	1.50008	0.749688	2.98554	2.98572	20
clonazepam	helplessness	psychiatric disorders	psychiatric and behavioural symptoms nec	2.19014	0.977548	5.9776	5.97778	8
clonazepam	homeless	social circumstances	economic and housing issues	2.06224	1.12378	4.82385	4.82408	13
clonazepam	homicidal ideation	psychiatric disorders	personality disorders and disturbances in behaviour	1.53995	1.12519	2.97306	2.97364	64
clonazepam	homicide	social circumstances	legal issues	1.80411	1.1947	3.67904	3.67941	30
clonazepam	hostility	psychiatric disorders	personality disorders and disturbances in behaviour	1.96216	1.45485	4.07747	4.07808	43
clonazepam	housebound	social circumstances	lifestyle issues	3.6986	2.92807	20.297	20.2987	19
clonazepam	hunger	general disorders and administration site conditions	general system disorders nec	1.22595	0.797432	2.37735	2.37774	60
clonazepam	hunger	metabolism and nutrition disorders	appetite and general nutritional disorders	1.22595	0.797432	2.37735	2.37774	60
clonazepam	huntington's disease	congenital;familial and genetic disorders	neurological disorders congenital	1.80878	0.393723	4.4832	4.48329	6
clonazepam	huntington's disease	nervous system disorders	movement disorders (incl parkinsonism)	1.80878	0.393723	4.4832	4.48329	6
clonazepam	hyperacusis	ear and labyrinth disorders	hearing disorders	1.35205	0.637607	2.66215	2.66231	22
clonazepam	hyperacusis	nervous system disorders	cranial nerve disorders (excl neoplasms)	1.35205	0.637607	2.66215	2.66231	22
clonazepam	hyperammonaemia	hepatobiliary disorders	hepatic and hepatobiliary disorders	1.20868	0.800321	2.3459	2.34631	66
clonazepam	hyperammonaemia	metabolism and nutrition disorders	protein and amino acid metabolism disorders nec	1.20868	0.800321	2.3459	2.34631	66
clonazepam	hyperchloraemia	metabolism and nutrition disorders	electrolyte and fluid balance conditions	2.12841	1.22557	5.04434	5.0446	14
clonazepam	hyperkinesia	nervous system disorders	movement disorders (incl parkinsonism)	1.53041	1.017	2.97641	2.97679	42
clonazepam	hyperosmolar state	metabolism and nutrition disorders	electrolyte and fluid balance conditions	2.5782	1.80767	7.02166	7.02218	19
clonazepam	hyperphagia	gastrointestinal disorders	gastrointestinal signs and symptoms	1.54718	1.05694	3.00666	3.00708	46
clonazepam	hyperphagia	metabolism and nutrition disorders	appetite and general nutritional disorders	1.54718	1.05694	3.00666	3.00708	46
clonazepam	hyperphagia	psychiatric disorders	eating disorders and disturbances	1.54718	1.05694	3.00666	3.00708	46
clonazepam	hyperprolactinaemia	endocrine disorders	hypothalamus and pituitary gland disorders	1.28262	0.79238	2.48466	2.48498	46
clonazepam	hyperreflexia	nervous system disorders	neurological disorders nec	1.11684	0.527188	2.21886	2.21904	32
clonazepam	hypersexuality	psychiatric disorders	sexual dysfunctions; disturbances and gender identity disorders	1.37094	0.799241	2.66423	2.66449	34
clonazepam	hypersomnia	nervous system disorders	sleep disturbances (incl subtypes)	1.06259	0.844658	2.10204	2.1032	230
clonazepam	hypersomnia	psychiatric disorders	sleep disorders and disturbances	1.06259	0.844658	2.10204	2.1032	230
clonazepam	hypertelorism of orbit	congenital;familial and genetic disorders	musculoskeletal and connective tissue disorders congenital	1.62753	0.325167	3.66729	3.66738	7
clonazepam	hypertelorism of orbit	musculoskeletal and connective tissue disorders	musculoskeletal and connective tissue disorders congenital	1.62753	0.325167	3.66729	3.66738	7
clonazepam	hypertelorism of orbit	eye disorders	ocular structural change; deposit and degeneration nec	1.62753	0.325167	3.66729	3.66738	7
clonazepam	hypertonia	musculoskeletal and connective tissue disorders	muscle disorders	1.51016	1.12732	2.90395	2.90461	75
clonazepam	hypertonia	nervous system disorders	neuromuscular disorders	1.51016	1.12732	2.90395	2.90461	75
clonazepam	hypertonia neonatal	musculoskeletal and connective tissue disorders	muscle disorders	2.33925	1.40078	6.10855	6.10885	13
clonazepam	hypertonia neonatal	nervous system disorders	neuromuscular disorders	2.33925	1.40078	6.10855	6.10885	13
clonazepam	hypertonia neonatal	pregnancy; puerperium and perinatal conditions	neonatal and perinatal conditions	2.33925	1.40078	6.10855	6.10885	13
clonazepam	hypervigilance	psychiatric disorders	psychiatric and behavioural symptoms nec	1.74528	0.806811	3.7227	3.72286	13
clonazepam	hypomania	psychiatric disorders	manic and bipolar mood disorders and disturbances	2.08324	1.66177	4.40516	4.40613	62
clonazepam	hypothermia	general disorders and administration site conditions	body temperature conditions	1.05019	0.717349	2.09034	2.09083	99
clonazepam	hypothermia	injury;poisoning and procedural complications	injuries by physical agents	1.05019	0.717349	2.09034	2.09083	99
clonazepam	hypothermia neonatal	general disorders and administration site conditions	body temperature conditions	2.46452	1.04947	9.11584	9.11606	6
clonazepam	hypothermia neonatal	injury;poisoning and procedural complications	injuries by physical agents	2.46452	1.04947	9.11584	9.11606	6
clonazepam	hypothermia neonatal	pregnancy; puerperium and perinatal conditions	neonatal and perinatal conditions	2.46452	1.04947	9.11584	9.11606	6
clonazepam	hypotonia	musculoskeletal and connective tissue disorders	muscle disorders	1.13831	0.808798	2.22427	2.22484	101
clonazepam	hypotonia	nervous system disorders	neuromuscular disorders	1.13831	0.808798	2.22427	2.22484	101
clonazepam	hypotonia neonatal	musculoskeletal and connective tissue disorders	muscle disorders	1.55013	0.733955	3.12858	3.12875	17
clonazepam	hypotonia neonatal	nervous system disorders	neuromuscular disorders	1.55013	0.733955	3.12858	3.12875	17
clonazepam	hypotonia neonatal	pregnancy; puerperium and perinatal conditions	neonatal and perinatal conditions	1.55013	0.733955	3.12858	3.12875	17
clonazepam	illness anxiety disorder	psychiatric disorders	somatic symptom and related disorders	3.27493	2.45876	13.5938	13.5948	17
clonazepam	illusion	psychiatric disorders	disturbances in thinking and perception	1.58309	0.868649	3.16322	3.16344	22
clonazepam	impaired driving ability	social circumstances	lifestyle issues	1.35341	1.01176	2.5914	2.59209	94
clonazepam	impaired fasting glucose	endocrine disorders	glucose metabolism disorders (incl diabetes mellitus)	1.5796	0.50242	3.34731	3.34742	10
clonazepam	impaired fasting glucose	metabolism and nutrition disorders	glucose metabolism disorders (incl diabetes mellitus)	1.5796	0.50242	3.34731	3.34742	10
clonazepam	impaired quality of life	social circumstances	lifestyle issues	1.18334	0.635745	2.32184	2.32206	37
clonazepam	impaired self-care	general disorders and administration site conditions	general system disorders nec	1.26848	0.612774	2.48962	2.4898	26
clonazepam	impaired self-care	psychiatric disorders	psychiatric and behavioural symptoms nec	1.26848	0.612774	2.48962	2.4898	26
clonazepam	impatience	psychiatric disorders	personality disorders and disturbances in behaviour	1.21327	0.371029	2.43089	2.43099	16
clonazepam	imprisonment	social circumstances	legal issues	1.01206	0.313765	2.07042	2.07053	23
clonazepam	impulse-control disorder	psychiatric disorders	impulse control disorders nec	1.55264	1.01242	3.03241	3.03276	38
clonazepam	impulsive behaviour	psychiatric disorders	impulse control disorders nec	1.74055	1.30837	3.43957	3.44023	59
clonazepam	inappropriate affect	psychiatric disorders	mood disorders and disturbances nec	1.97455	1.27626	4.24708	4.24742	23
clonazepam	increased appetite	general disorders and administration site conditions	general system disorders nec	1.16857	0.863875	2.2703	2.27099	118
clonazepam	increased appetite	metabolism and nutrition disorders	appetite and general nutritional disorders	1.16857	0.863875	2.2703	2.27099	118
clonazepam	infantile spasms	nervous system disorders	seizures (incl subtypes)	2.40372	1.46525	6.46396	6.46428	13
clonazepam	infantile spasms	psychiatric disorders	cognitive and attention disorders and disturbances	2.40372	1.46525	6.46396	6.46428	13
clonazepam	initial insomnia	nervous system disorders	sleep disturbances (incl subtypes)	1.19213	0.823873	2.3142	2.31469	81
clonazepam	initial insomnia	psychiatric disorders	sleep disorders and disturbances	1.19213	0.823873	2.3142	2.31469	81
clonazepam	injection site dryness	general disorders and administration site conditions	administration site reactions	2.43799	1.02293	8.82178	8.82199	6
clonazepam	injection site dryness	injury;poisoning and procedural complications	administration site reactions	2.43799	1.02293	8.82178	8.82199	6
clonazepam	injection site dryness	skin and subcutaneous tissue disorders	epidermal and dermal conditions	2.43799	1.02293	8.82178	8.82199	6
clonazepam	injection site exfoliation	general disorders and administration site conditions	administration site reactions	2.69346	1.3911	11.0019	11.0022	7
clonazepam	injection site exfoliation	injury;poisoning and procedural complications	administration site reactions	2.69346	1.3911	11.0019	11.0022	7
clonazepam	injection site exfoliation	skin and subcutaneous tissue disorders	epidermal and dermal conditions	2.69346	1.3911	11.0019	11.0022	7
clonazepam	insomnia	nervous system disorders	sleep disturbances (incl subtypes)	1.15277	1.07904	2.23408	2.24556	2004
clonazepam	insomnia	psychiatric disorders	sleep disorders and disturbances	1.15277	1.07904	2.23408	2.24556	2004
clonazepam	insulin-requiring type 2 diabetes mellitus	endocrine disorders	glucose metabolism disorders (incl diabetes mellitus)	1.32347	0.299068	2.70281	2.70289	11
clonazepam	insulin-requiring type 2 diabetes mellitus	metabolism and nutrition disorders	glucose metabolism disorders (incl diabetes mellitus)	1.32347	0.299068	2.70281	2.70289	11
clonazepam	intellectual disability	nervous system disorders	mental impairment disorders	1.56743	0.628965	3.23198	3.23211	13
clonazepam	intellectual disability	psychiatric disorders	cognitive and attention disorders and disturbances	1.56743	0.628965	3.23198	3.23211	13
clonazepam	intelligence test abnormal	investigations	physical examination and organ system status topics	2.43461	0.872434	9.98084	9.98105	5
clonazepam	intensive care unit acquired weakness	musculoskeletal and connective tissue disorders	muscle disorders	2.28627	1.51574	5.52181	5.52221	19
clonazepam	intensive care unit acquired weakness	nervous system disorders	peripheral neuropathies	2.28627	1.51574	5.52181	5.52221	19
clonazepam	intention tremor	nervous system disorders	movement disorders (incl parkinsonism)	1.7944	0.855935	3.87274	3.87291	13
clonazepam	intentional overdose	injury;poisoning and procedural complications	overdoses and underdoses nec	1.85917	1.72147	3.67171	3.67879	575
clonazepam	intentional product misuse	injury;poisoning and procedural complications	off label uses and intentional product misuses/use issues	1.10647	0.951125	2.16508	2.1675	452
clonazepam	intentional self-injury	injury;poisoning and procedural complications	injuries nec	2.34544	2.15175	5.19629	5.20192	291
clonazepam	intentional self-injury	psychiatric disorders	suicidal and self-injurious behaviours nec	2.34544	2.15175	5.19629	5.20192	291
clonazepam	intercepted medication error	injury;poisoning and procedural complications	medication errors and other product use errors and issues	1.12517	0.0479902	2.32943	2.32949	10
clonazepam	intermittent explosive disorder	psychiatric disorders	impulse control disorders nec	2.04529	0.630237	5.67768	5.67781	6
clonazepam	intestinal dilatation	gastrointestinal disorders	gastrointestinal motility and defaecation conditions	1.02571	0.209539	2.10842	2.10851	17
clonazepam	irregular sleep phase	nervous system disorders	sleep disturbances (incl subtypes)	1.71373	0.151548	4.29992	4.3	5
clonazepam	irregular sleep phase	psychiatric disorders	sleep disorders and disturbances	1.71373	0.151548	4.29992	4.3	5
clonazepam	irritability	general disorders and administration site conditions	general system disorders nec	1.41388	1.27191	2.68502	2.68922	541
clonazepam	irritability	psychiatric disorders	mood disorders and disturbances nec	1.41388	1.27191	2.68502	2.68922	541
clonazepam	job dissatisfaction	social circumstances	economic and housing issues	1.81208	0.509718	4.33105	4.33116	7
clonazepam	judgement impaired	nervous system disorders	mental impairment disorders	1.48857	0.819544	2.93177	2.93199	25
clonazepam	judgement impaired	psychiatric disorders	personality disorders and disturbances in behaviour	1.48857	0.819544	2.93177	2.93199	25
clonazepam	keratoconus	eye disorders	anterior eye structural change; deposit and degeneration	2.11714	0.70209	6.12258	6.12272	6
clonazepam	kussmaul respiration	metabolism and nutrition disorders	acid-base disorders	1.90351	0.601149	4.71509	4.71521	7
clonazepam	kussmaul respiration	respiratory;thoracic and mediastinal disorders	respiratory disorders nec	1.90351	0.601149	4.71509	4.71521	7
clonazepam	kyphoscoliosis	musculoskeletal and connective tissue disorders	musculoskeletal and connective tissue deformities (incl intervertebral disc disorders)	1.77455	0.212371	4.57316	4.57324	5
clonazepam	labile blood pressure	vascular disorders	decreased and nonspecific blood pressure disorders and shock	1.17681	0.334563	2.36519	2.36529	16
clonazepam	lack of spontaneous speech	psychiatric disorders	communication disorders and disturbances	1.55723	0.142178	3.54395	3.54402	6
clonazepam	language disorder	nervous system disorders	neurological disorders nec	1.68136	1.01234	3.38459	3.38487	25
clonazepam	language disorder	psychiatric disorders	communication disorders and disturbances	1.68136	1.01234	3.38459	3.38487	25
clonazepam	learning disorder	psychiatric disorders	cognitive and attention disorders and disturbances	2.1246	1.39284	4.80584	4.80621	21
clonazepam	legal problem	social circumstances	legal issues	1.90266	1.06042	4.13573	4.13596	16
clonazepam	lennox-gastaut syndrome	nervous system disorders	seizures (incl subtypes)	3.24393	2.10496	19.0797	19.0804	9
clonazepam	lennox-gastaut syndrome	psychiatric disorders	cognitive and attention disorders and disturbances	3.24393	2.10496	19.0797	19.0804	9
clonazepam	libido decreased	psychiatric disorders	sexual dysfunctions; disturbances and gender identity disorders	1.27111	0.980898	2.4394	2.44026	130
clonazepam	libido decreased	reproductive system and breast disorders	sexual function and fertility disorders	1.27111	0.980898	2.4394	2.44026	130
clonazepam	libido increased	psychiatric disorders	sexual dysfunctions; disturbances and gender identity disorders	1.67587	1.14274	3.31536	3.31578	39
clonazepam	libido increased	reproductive system and breast disorders	sexual function and fertility disorders	1.67587	1.14274	3.31536	3.31578	39
clonazepam	limb crushing injury	injury;poisoning and procedural complications	injuries nec	1.44276	0.230165	3.06844	3.06852	8
clonazepam	locomotive syndrome	musculoskeletal and connective tissue disorders	musculoskeletal and connective tissue disorders nec	3.10679	1.54462	41.4356	41.4365	5
clonazepam	locomotive syndrome	nervous system disorders	neurological disorders nec	3.10679	1.54462	41.4356	41.4365	5
clonazepam	logorrhoea	nervous system disorders	neurological disorders nec	1.45404	0.984091	2.8066	2.80702	50
clonazepam	logorrhoea	psychiatric disorders	communication disorders and disturbances	1.45404	0.984091	2.8066	2.80702	50
clonazepam	loss of dreaming	nervous system disorders	sleep disturbances (incl subtypes)	2.74466	1.18248	16.4744	16.4748	5
clonazepam	loss of dreaming	psychiatric disorders	sleep disorders and disturbances	2.74466	1.18248	16.4744	16.4748	5
clonazepam	loss of employment	social circumstances	economic and housing issues	1.89501	1.43873	3.85689	3.85758	53
clonazepam	lymphocyte morphology abnormal	investigations	haematology investigations (incl blood groups)	1.93159	1.06062	4.25974	4.25996	15
clonazepam	major depression	psychiatric disorders	depressed mood disorders and disturbances	1.53179	1.21899	2.93664	2.93764	112
clonazepam	malignant catatonia	psychiatric disorders	changes in physical activity	2.21461	0.652433	7.472	7.47214	5
clonazepam	mania	psychiatric disorders	manic and bipolar mood disorders and disturbances	2.10246	1.90428	4.37308	4.3774	278
clonazepam	marital problem	social circumstances	family issues	1.54999	0.472802	3.26732	3.26743	10
clonazepam	maternal exposure timing unspecified	injury;poisoning and procedural complications	exposures; chemical injuries and poisoning	1.26684	0.496309	2.51259	2.51272	19
clonazepam	maternal exposure timing unspecified	pregnancy; puerperium and perinatal conditions	pregnancy; labour; delivery and postpartum conditions	1.26684	0.496309	2.51259	2.51272	19
clonazepam	memory impairment	nervous system disorders	mental impairment disorders	1.01382	0.894292	2.02816	2.03178	763
clonazepam	memory impairment	psychiatric disorders	dementia and amnestic conditions	1.01382	0.894292	2.02816	2.03178	763
clonazepam	mental disability	social circumstances	lifestyle issues	1.57811	0.500924	3.34322	3.34332	10
clonazepam	mental disorder	psychiatric disorders	psychiatric disorders nec	1.31309	1.14043	2.50342	2.50596	366
clonazepam	mental fatigue	nervous system disorders	mental impairment disorders	1.41885	0.279884	2.96897	2.96905	9
clonazepam	mental fatigue	psychiatric disorders	cognitive and attention disorders and disturbances	1.41885	0.279884	2.96897	2.96905	9
clonazepam	mental impairment	nervous system disorders	mental impairment disorders	1.32753	1.09942	2.53285	2.53433	210
clonazepam	mental impairment	psychiatric disorders	cognitive and attention disorders and disturbances	1.32753	1.09942	2.53285	2.53433	210
clonazepam	mental retardation	nervous system disorders	mental impairment disorders	1.81897	0.606373	4.23992	4.24004	8
clonazepam	metabolic syndrome	endocrine disorders	glucose metabolism disorders (incl diabetes mellitus)	1.27141	0.651344	2.4877	2.4879	29
clonazepam	metabolic syndrome	metabolism and nutrition disorders	glucose metabolism disorders (incl diabetes mellitus)	1.27141	0.651344	2.4877	2.4879	29
clonazepam	metabolic syndrome	vascular disorders	vascular hypertensive disorders	1.27141	0.651344	2.4877	2.4879	29
clonazepam	metamyelocyte count increased	investigations	haematology investigations (incl blood groups)	2.26477	0.849719	7.19671	7.19688	6
clonazepam	middle insomnia	nervous system disorders	sleep disturbances (incl subtypes)	1.29242	1.02761	2.47403	2.47508	156
clonazepam	middle insomnia	psychiatric disorders	sleep disorders and disturbances	1.29242	1.02761	2.47403	2.47508	156
clonazepam	miosis	eye disorders	ocular neuromuscular disorders	2.18596	1.93599	4.65818	4.66113	175
clonazepam	miosis	nervous system disorders	neurological disorders nec	2.18596	1.93599	4.65818	4.66113	175
clonazepam	monocyte percentage increased	investigations	haematology investigations (incl blood groups)	0.988729	0.0502619	2.07057	2.07064	13
clonazepam	mood altered	psychiatric disorders	mood disorders and disturbances nec	1.1165	0.858256	2.18535	2.18624	164
clonazepam	mood swings	psychiatric disorders	mood disorders and disturbances nec	1.21812	0.98318	2.3457	2.34692	198
clonazepam	morbid thoughts	psychiatric disorders	disturbances in thinking and perception	1.81483	0.911981	3.90679	3.90697	14
clonazepam	movement disorder	nervous system disorders	movement disorders (incl parkinsonism)	1.11398	0.87904	2.18014	2.18121	198
clonazepam	multiple drug therapy	surgical and medical procedures	therapeutic procedures and supportive care nec	2.26834	1.12938	6.23108	6.23129	9
clonazepam	multiple system atrophy	nervous system disorders	neurological disorders nec	1.80354	0.779134	3.97913	3.97929	11
clonazepam	multiple system atrophy	vascular disorders	decreased and nonspecific blood pressure disorders and shock	1.80354	0.779134	3.97913	3.97929	11
clonazepam	multiple-drug resistance	general disorders and administration site conditions	therapeutic and nontherapeutic effects (excl toxicity)	1.59868	1.09136	3.12584	3.12627	43
clonazepam	mumps	gastrointestinal disorders	salivary gland conditions	1.6685	0.25345	3.92548	3.92556	6
clonazepam	mumps	infections and infestations	viral infectious disorders	1.6685	0.25345	3.92548	3.92556	6
clonazepam	muscle contracture	musculoskeletal and connective tissue disorders	musculoskeletal and connective tissue disorders nec	1.62714	1.07185	3.20687	3.20724	36
clonazepam	muscle rigidity	musculoskeletal and connective tissue disorders	muscle disorders	1.69639	1.46145	3.28648	3.28857	198
clonazepam	muscle rigidity	nervous system disorders	neuromuscular disorders	1.69639	1.46145	3.28648	3.28857	198
clonazepam	muscle twitching	musculoskeletal and connective tissue disorders	muscle disorders	1.22078	0.971537	2.35109	2.35219	176
clonazepam	mydriasis	eye disorders	ocular neuromuscular disorders	1.57721	1.26581	3.03265	3.0337	113
clonazepam	mydriasis	nervous system disorders	neurological disorders nec	1.57721	1.26581	3.03265	3.0337	113
clonazepam	myelocyte count increased	investigations	haematology investigations (incl blood groups)	2.37987	1.16728	7.22046	7.22069	8
clonazepam	myoclonic epilepsy	nervous system disorders	seizures (incl subtypes)	2.71632	2.19658	7.2106	7.21177	41
clonazepam	myoclonus	nervous system disorders	neurological disorders nec	1.27042	1.01452	2.43523	2.43633	167
clonazepam	narcolepsy	nervous system disorders	sleep disturbances (incl subtypes)	1.14116	0.348795	2.29276	2.29286	18
clonazepam	narcolepsy	psychiatric disorders	sleep disorders and disturbances	1.14116	0.348795	2.29276	2.29286	18
clonazepam	nasal septum deviation	respiratory;thoracic and mediastinal disorders	upper respiratory tract disorders (excl infections)	1.15278	0.521492	2.28372	2.28388	28
clonazepam	negative thoughts	psychiatric disorders	depressed mood disorders and disturbances	1.1262	0.333833	2.26741	2.26752	18
clonazepam	negativism	psychiatric disorders	personality disorders and disturbances in behaviour	1.36584	0.288653	2.81643	2.81651	10
clonazepam	neglect of personal appearance	psychiatric disorders	psychiatric and behavioural symptoms nec	1.9761	0.673737	5.05099	5.05112	7
clonazepam	neonatal respiratory distress syndrome	pregnancy; puerperium and perinatal conditions	neonatal and perinatal conditions	1.11164	0.591904	2.20155	2.20177	41
clonazepam	neonatal respiratory distress syndrome	respiratory;thoracic and mediastinal disorders	neonatal respiratory disorders	1.11164	0.591904	2.20155	2.20177	41
clonazepam	nervousness	psychiatric disorders	anxiety disorders and symptoms	1.53953	1.377	2.93425	2.93793	413
clonazepam	neuroleptic malignant syndrome	general disorders and administration site conditions	body temperature conditions	2.11889	1.94078	4.41918	4.42459	344
clonazepam	neuroleptic malignant syndrome	injury;poisoning and procedural complications	exposures; chemical injuries and poisoning	2.11889	1.94078	4.41918	4.42459	344
clonazepam	neuroleptic malignant syndrome	musculoskeletal and connective tissue disorders	muscle disorders	2.11889	1.94078	4.41918	4.42459	344
clonazepam	neuroleptic malignant syndrome	nervous system disorders	neuromuscular disorders	2.11889	1.94078	4.41918	4.42459	344
clonazepam	neurological examination abnormal	investigations	physical examination and organ system status topics	1.36584	0.153246	2.87868	2.87875	8
clonazepam	neuromuscular blockade	nervous system disorders	neuromuscular disorders	2.14568	0.933089	5.72723	5.7274	8
clonazepam	neuropsychiatric symptoms	nervous system disorders	neurological disorders nec	2.02922	1.25869	4.49872	4.49903	19
clonazepam	neuropsychiatric symptoms	psychiatric disorders	psychiatric disorders nec	2.02922	1.25869	4.49872	4.49903	19
clonazepam	neurosis	psychiatric disorders	anxiety disorders and symptoms	2.34041	1.49817	5.90499	5.90536	16
clonazepam	niemann-pick disease	congenital;familial and genetic disorders	metabolic and nutritional disorders congenital	2.32521	0.763025	8.59984	8.60002	5
clonazepam	niemann-pick disease	metabolism and nutrition disorders	inborn errors of metabolism	2.32521	0.763025	8.59984	8.60002	5
clonazepam	niemann-pick disease	nervous system disorders	demyelinating disorders	2.32521	0.763025	8.59984	8.60002	5
clonazepam	nightmare	psychiatric disorders	sleep disorders and disturbances	1.40545	1.21627	2.67237	2.67472	305
clonazepam	nose deformity	musculoskeletal and connective tissue disorders	musculoskeletal and connective tissue deformities (incl intervertebral disc disorders)	1.6685	0.25345	3.92548	3.92556	6
clonazepam	nystagmus	eye disorders	ocular neuromuscular disorders	1.28686	0.854688	2.48346	2.48386	59
clonazepam	nystagmus	nervous system disorders	neurological disorders nec	1.28686	0.854688	2.48346	2.48386	59
clonazepam	obsessive thoughts	psychiatric disorders	anxiety disorders and symptoms	2.322	1.78888	5.35418	5.35496	39
clonazepam	obsessive-compulsive disorder	psychiatric disorders	anxiety disorders and symptoms	2.08737	1.85123	4.33736	4.34037	196
clonazepam	obsessive-compulsive personality disorder	psychiatric disorders	personality disorders and disturbances in behaviour	3.04184	2.29144	10.3983	10.3992	20
clonazepam	occipital neuralgia	nervous system disorders	headaches	1.94902	0.736426	4.76645	4.76659	8
clonazepam	oculogyric crisis	eye disorders	ocular neuromuscular disorders	1.38155	0.611017	2.73763	2.73778	19
clonazepam	oculogyric crisis	nervous system disorders	movement disorders (incl parkinsonism)	1.38155	0.611017	2.73763	2.73778	19
clonazepam	oesophageal food impaction	gastrointestinal disorders	gastrointestinal signs and symptoms	1.65826	0.243204	3.88827	3.88835	6
clonazepam	on and off phenomenon	nervous system disorders	movement disorders (incl parkinsonism)	2.20868	1.89303	4.76437	4.76628	110
clonazepam	onychophagia	psychiatric disorders	impulse control disorders nec	3.0964	2.15794	12.5625	12.5631	13
clonazepam	onychophagia	skin and subcutaneous tissue disorders	skin appendage conditions	3.0964	2.15794	12.5625	12.5631	13
clonazepam	opiates positive	investigations	toxicology and therapeutic drug monitoring	1.85056	0.826161	4.13786	4.13802	11
clonazepam	opisthotonus	nervous system disorders	movement disorders (incl parkinsonism)	2.04676	1.14392	4.71509	4.71533	14
clonazepam	opsoclonus myoclonus	eye disorders	ocular neuromuscular disorders	2.91341	1.61105	14.8397	14.8402	7
clonazepam	opsoclonus myoclonus	nervous system disorders	encephalopathies	2.91341	1.61105	14.8397	14.8402	7
clonazepam	oromandibular dystonia	nervous system disorders	movement disorders (incl parkinsonism)	1.92138	0.982911	4.29369	4.29389	13
clonazepam	panic attack	psychiatric disorders	anxiety disorders and symptoms	2.25681	2.10283	4.86667	4.87487	460
clonazepam	panic disorder	psychiatric disorders	anxiety disorders and symptoms	2.25629	1.85989	4.98133	4.98261	70
clonazepam	panic reaction	psychiatric disorders	anxiety disorders and symptoms	2.02236	1.62595	4.20177	4.2028	70
clonazepam	paradoxical drug reaction	general disorders and administration site conditions	therapeutic and nontherapeutic effects (excl toxicity)	1.1964	0.576338	2.35544	2.35562	29
clonazepam	paranoia	psychiatric disorders	personality disorders and disturbances in behaviour	1.8666	1.67423	3.69917	3.70283	295
clonazepam	paranoid personality disorder	psychiatric disorders	personality disorders and disturbances in behaviour	2.39606	1.18346	7.34161	7.34185	8
clonazepam	parasomnia	psychiatric disorders	sleep disorders and disturbances	2.13147	1.3153	4.93532	4.93563	17
clonazepam	parkinson's disease	nervous system disorders	movement disorders (incl parkinsonism)	1.21278	1.00122	2.33543	2.33693	244
clonazepam	parkinson's disease psychosis	nervous system disorders	movement disorders (incl parkinsonism)	2.85797	1.87933	10.1287	10.1292	12
clonazepam	parkinson's disease psychosis	psychiatric disorders	schizophrenia and other psychotic disorders	2.85797	1.87933	10.1287	10.1292	12
clonazepam	parkinsonian gait	general disorders and administration site conditions	general system disorders nec	2.10721	1.33668	4.78455	4.78489	19
clonazepam	parkinsonian gait	nervous system disorders	movement disorders (incl parkinsonism)	2.10721	1.33668	4.78455	4.78489	19
clonazepam	parkinsonism	nervous system disorders	movement disorders (incl parkinsonism)	1.75802	1.4833	3.44068	3.44231	145
clonazepam	partial seizures	nervous system disorders	seizures (incl subtypes)	1.62696	1.22767	3.16077	3.16145	69
clonazepam	patient uncooperative	social circumstances	lifestyle issues	2.54427	1.6058	7.33026	7.33064	13
clonazepam	perineal pain	reproductive system and breast disorders	reproductive tract disorders nec	1.7541	0.883128	3.69894	3.69913	15
clonazepam	periorbital haematoma	eye disorders	ocular haemorrhages and vascular disorders nec	1.38663	0.309445	2.86361	2.8637	10
clonazepam	periorbital haematoma	injury;poisoning and procedural complications	injuries nec	1.38663	0.309445	2.86361	2.8637	10
clonazepam	periorbital haematoma	skin and subcutaneous tissue disorders	epidermal and dermal conditions	1.38663	0.309445	2.86361	2.8637	10
clonazepam	periorbital haematoma	vascular disorders	vascular haemorrhagic disorders	1.38663	0.309445	2.86361	2.8637	10
clonazepam	persecutory delusion	psychiatric disorders	disturbances in thinking and perception	1.96748	1.49754	4.07321	4.07391	50
clonazepam	persistent depressive disorder	psychiatric disorders	depressed mood disorders and disturbances	1.68141	0.26636	3.973	3.97309	6
clonazepam	personal relationship issue	social circumstances	lifestyle issues	1.68472	0.706086	3.57484	3.57498	12
clonazepam	personality change	nervous system disorders	neurological disorders nec	1.15829	0.818466	2.25679	2.25734	95
clonazepam	personality change	psychiatric disorders	personality disorders and disturbances in behaviour	1.15829	0.818466	2.25679	2.25734	95
clonazepam	personality disorder	psychiatric disorders	personality disorders and disturbances in behaviour	1.87994	1.39502	3.82767	3.82828	47
clonazepam	petit mal epilepsy	nervous system disorders	seizures (incl subtypes)	1.62177	1.182	3.15932	3.15988	57
clonazepam	peyronie's disease	reproductive system and breast disorders	penile and scrotal disorders (excl infections and inflammations)	1.40626	0.590088	2.80403	2.80417	17
clonazepam	phaeochromocytoma malignant	endocrine disorders	adrenal gland disorders	3.12687	1.71181	26.8992	26.8999	6
clonazepam	phaeochromocytoma malignant	neoplasms benign; malignant and unspecified (incl cysts and polyps)	endocrine neoplasms malignant and unspecified	3.12687	1.71181	26.8992	26.8999	6
clonazepam	phobia	psychiatric disorders	anxiety disorders and symptoms	2.15049	1.27951	5.08949	5.08977	15
clonazepam	physical assault	social circumstances	legal issues	2.01524	1.525	4.22994	4.23063	46
clonazepam	pituitary tumour	endocrine disorders	hypothalamus and pituitary gland disorders	1.05212	0.0277144	2.18939	2.18945	11
clonazepam	pituitary tumour	neoplasms benign; malignant and unspecified (incl cysts and polyps)	endocrine neoplasms malignant and unspecified	1.05212	0.0277144	2.18939	2.18945	11
clonazepam	pleurothotonus	nervous system disorders	movement disorders (incl parkinsonism)	1.42332	0.444683	2.90416	2.90427	12
clonazepam	poisoning	injury;poisoning and procedural complications	exposures; chemical injuries and poisoning	2.16681	1.94744	4.58417	4.58792	227
clonazepam	poisoning deliberate	injury;poisoning and procedural complications	exposures; chemical injuries and poisoning	1.02001	0.506599	2.061	2.0612	42
clonazepam	polydipsia psychogenic	metabolism and nutrition disorders	electrolyte and fluid balance conditions	2.10666	0.691603	6.0548	6.05494	6
clonazepam	polydipsia psychogenic	psychiatric disorders	somatic symptom and related disorders	2.10666	0.691603	6.0548	6.05494	6
clonazepam	polyserositis	general disorders and administration site conditions	general system disorders nec	1.66081	0.245759	3.89751	3.89759	6
clonazepam	poor personal hygiene	social circumstances	lifestyle issues	1.3383	0.199333	2.7811	2.78118	9
clonazepam	poor quality sleep	nervous system disorders	sleep disturbances (incl subtypes)	1.17576	0.914292	2.2786	2.27954	160
clonazepam	poor quality sleep	psychiatric disorders	sleep disorders and disturbances	1.17576	0.914292	2.2786	2.27954	160
clonazepam	post concussion syndrome	injury;poisoning and procedural complications	injuries nec	2.26586	1.18868	6.05033	6.05057	10
clonazepam	post concussion syndrome	nervous system disorders	neurological disorders nec	2.26586	1.18868	6.05033	6.05057	10
clonazepam	post concussion syndrome	psychiatric disorders	psychiatric and behavioural symptoms nec	2.26586	1.18868	6.05033	6.05057	10
clonazepam	post-traumatic neck syndrome	injury;poisoning and procedural complications	injuries nec	1.6109	0.0487223	3.88459	3.88466	5
clonazepam	post-traumatic neck syndrome	musculoskeletal and connective tissue disorders	musculoskeletal and connective tissue disorders nec	1.6109	0.0487223	3.88459	3.88466	5
clonazepam	post-traumatic neck syndrome	nervous system disorders	spinal cord and nerve root disorders	1.6109	0.0487223	3.88459	3.88466	5
clonazepam	post-traumatic stress disorder	psychiatric disorders	anxiety disorders and symptoms	1.84537	1.52971	3.6717	3.67305	110
clonazepam	postictal paralysis	nervous system disorders	movement disorders (incl parkinsonism)	2.77216	1.79353	9.2966	9.29706	12
clonazepam	postictal state	nervous system disorders	neurological disorders nec	1.16014	0.181505	2.36775	2.36782	12
clonazepam	postictal state	psychiatric disorders	deliria (incl confusion)	1.16014	0.181505	2.36775	2.36782	12
clonazepam	postmortem blood drug level	investigations	toxicology and therapeutic drug monitoring	3.28109	2.14213	20.1744	20.1752	9
clonazepam	postmortem blood drug level abnormal	investigations	toxicology and therapeutic drug monitoring	3.59842	2.72745	20.6137	20.6151	15
clonazepam	postmortem blood drug level increased	investigations	toxicology and therapeutic drug monitoring	3.385	2.51403	16.0868	16.0878	15
clonazepam	postoperative respiratory failure	injury;poisoning and procedural complications	procedural related injuries and complications nec	1.9261	0.363925	5.36226	5.36236	5
clonazepam	postoperative respiratory failure	respiratory;thoracic and mediastinal disorders	respiratory disorders nec	1.9261	0.363925	5.36226	5.36236	5
clonazepam	postural orthostatic tachycardia syndrome	cardiac disorders	cardiac arrhythmias	1.56399	0.261624	3.46798	3.46806	7
clonazepam	postural orthostatic tachycardia syndrome	nervous system disorders	neuromuscular disorders	1.56399	0.261624	3.46798	3.46806	7
clonazepam	posture abnormal	musculoskeletal and connective tissue disorders	musculoskeletal and connective tissue disorders nec	1.90498	1.49022	3.86708	3.86792	64
clonazepam	posture abnormal	nervous system disorders	neurological disorders nec	1.90498	1.49022	3.86708	3.86792	64
clonazepam	posturing	nervous system disorders	movement disorders (incl parkinsonism)	1.41	0.271035	2.94764	2.94772	9
clonazepam	posturing	psychiatric disorders	changes in physical activity	1.41	0.271035	2.94764	2.94772	9
clonazepam	poverty of speech	nervous system disorders	neurological disorders nec	2.46307	1.48443	6.93806	6.93838	12
clonazepam	poverty of speech	psychiatric disorders	communication disorders and disturbances	2.46307	1.48443	6.93806	6.93838	12
clonazepam	poverty of thought content	psychiatric disorders	disturbances in thinking and perception	2.29206	0.729884	8.2372	8.23737	5
clonazepam	pre-existing condition improved	general disorders and administration site conditions	general system disorders nec	1.50843	1.1853	2.88998	2.8909	105
clonazepam	premature ejaculation	psychiatric disorders	sexual dysfunctions; disturbances and gender identity disorders	1.2913	0.0787063	2.70767	2.70774	8
clonazepam	premature ejaculation	reproductive system and breast disorders	sexual function and fertility disorders	1.2913	0.0787063	2.70767	2.70774	8
clonazepam	prescribed overdose	injury;poisoning and procedural complications	overdoses and underdoses nec	1.3308	1.08771	2.53993	2.54124	185
clonazepam	pressure of speech	psychiatric disorders	communication disorders and disturbances	1.40827	0.383871	2.88975	2.88984	11
clonazepam	priapism	reproductive system and breast disorders	sexual function and fertility disorders	1.14541	0.689136	2.24786	2.24816	53
clonazepam	product commingling	product issues	product quality; supply; distribution; manufacturing and quality system issues	1.95381	0.741209	4.78731	4.78745	8
clonazepam	product measured potency issue	product issues	product quality; supply; distribution; manufacturing and quality system issues	1.79373	0.716547	3.99817	3.99831	10
clonazepam	product physical issue	product issues	product quality; supply; distribution; manufacturing and quality system issues	1.07954	0.658074	2.14138	2.14171	62
clonazepam	product solubility abnormal	product issues	product quality; supply; distribution; manufacturing and quality system issues	1.31956	0.650535	2.58777	2.58795	25
clonazepam	product substitution issue	product issues	product quality; supply; distribution; manufacturing and quality system issues	2.2911	2.14991	4.98304	4.99309	547
clonazepam	product taste abnormal	product issues	product quality; supply; distribution; manufacturing and quality system issues	0.982563	0.486822	2.00495	2.00516	45
clonazepam	progressive multiple sclerosis	nervous system disorders	demyelinating disorders	1.28526	0.0726651	2.69434	2.6944	8
clonazepam	psychiatric decompensation	psychiatric disorders	psychiatric and behavioural symptoms nec	2.79676	2.34896	7.52056	7.52221	55
clonazepam	psychiatric symptom	psychiatric disorders	psychiatric and behavioural symptoms nec	1.26409	0.861843	2.4395	2.43995	68
clonazepam	psychogenic seizure	nervous system disorders	seizures (incl subtypes)	2.34153	1.43868	6.03888	6.03921	14
clonazepam	psychogenic seizure	psychiatric disorders	somatic symptom and related disorders	2.34153	1.43868	6.03888	6.03921	14
clonazepam	psychomotor hyperactivity	nervous system disorders	movement disorders (incl parkinsonism)	1.52826	1.28181	2.91984	2.92143	180
clonazepam	psychomotor hyperactivity	psychiatric disorders	changes in physical activity	1.52826	1.28181	2.91984	2.92143	180
clonazepam	psychomotor retardation	psychiatric disorders	depressed mood disorders and disturbances	2.0823	1.65379	4.40615	4.40709	60
clonazepam	psychomotor skills impaired	nervous system disorders	neurological disorders nec	2.29143	1.86996	5.13024	5.13142	62
clonazepam	psychomotor skills impaired	psychiatric disorders	developmental disorders nec	2.29143	1.86996	5.13024	5.13142	62
clonazepam	psychotic behaviour	psychiatric disorders	schizophrenia and other psychotic disorders	1.94412	1.19373	4.19119	4.19148	20
clonazepam	psychotic disorder	psychiatric disorders	schizophrenia and other psychotic disorders	1.75113	1.59457	3.40476	3.40969	445
clonazepam	psychotic symptom	psychiatric disorders	schizophrenia and other psychotic disorders	1.53298	0.801224	3.05315	3.05335	21
clonazepam	purpura fulminans	blood and lymphatic system disorders	coagulopathies and bleeding diatheses (excl thrombocytopenic)	3.12729	2.10289	14.1231	14.1238	11
clonazepam	purpura fulminans	skin and subcutaneous tissue disorders	skin vascular abnormalities	3.12729	2.10289	14.1231	14.1238	11
clonazepam	purpura fulminans	vascular disorders	vascular haemorrhagic disorders	3.12729	2.10289	14.1231	14.1238	11
clonazepam	pyramidal tract syndrome	nervous system disorders	neuromuscular disorders	1.94948	0.92508	4.4966	4.49678	11
clonazepam	rapid eye movement sleep behaviour disorder	nervous system disorders	sleep disturbances (incl subtypes)	2.66564	1.7628	8.04338	8.04384	14
clonazepam	rapid eye movement sleep behaviour disorder	psychiatric disorders	sleep disorders and disturbances	2.66564	1.7628	8.04338	8.04384	14
clonazepam	rapid eye movements sleep abnormal	nervous system disorders	sleep disturbances (incl subtypes)	1.3997	0.187108	2.96049	2.96056	8
clonazepam	rapid eye movements sleep abnormal	psychiatric disorders	sleep disorders and disturbances	1.3997	0.187108	2.96049	2.96056	8
clonazepam	rathke's cleft cyst	congenital;familial and genetic disorders	neurological disorders congenital	2.5718	1.26944	9.47686	9.47713	7
clonazepam	rathke's cleft cyst	nervous system disorders	congenital and peripartum neurological conditions	2.5718	1.26944	9.47686	9.47713	7
clonazepam	reaction to excipient	immune system disorders	allergic conditions	1.44855	0.146184	3.13824	3.13831	7
clonazepam	reading disorder	psychiatric disorders	cognitive and attention disorders and disturbances	1.01143	0.108587	2.10019	2.10026	14
clonazepam	rectal fissure	gastrointestinal disorders	anal and rectal conditions nec	1.22532	0.0863583	2.54002	2.54008	9
clonazepam	red cell distribution width decreased	investigations	haematology investigations (incl blood groups)	3.27383	2.43158	13.8908	13.8917	16
clonazepam	reduced facial expression	nervous system disorders	movement disorders (incl parkinsonism)	1.69379	0.790946	3.54833	3.5485	14
clonazepam	reduced facial expression	psychiatric disorders	psychiatric and behavioural symptoms nec	1.69379	0.790946	3.54833	3.5485	14
clonazepam	repetitive speech	nervous system disorders	neurological disorders nec	1.69968	0.487081	3.81815	3.81825	8
clonazepam	repetitive speech	psychiatric disorders	communication disorders and disturbances	1.69968	0.487081	3.81815	3.81825	8
clonazepam	respiratory arrest	respiratory;thoracic and mediastinal disorders	respiratory disorders nec	1.56833	1.40888	2.99402	2.99797	429
clonazepam	respiratory depression	nervous system disorders	neurological disorders nec	1.51545	1.25064	2.89588	2.89724	156
clonazepam	respiratory depression	respiratory;thoracic and mediastinal disorders	respiratory disorders nec	1.51545	1.25064	2.89588	2.89724	156
clonazepam	respiratory rate decreased	investigations	physical examination and organ system status topics	1.05679	0.436729	2.1285	2.12865	29
clonazepam	restless legs syndrome	musculoskeletal and connective tissue disorders	muscle disorders	1.33482	1.07892	2.54828	2.54947	167
clonazepam	restless legs syndrome	nervous system disorders	neurological disorders nec	1.33482	1.07892	2.54828	2.54947	167
clonazepam	restlessness	nervous system disorders	neurological disorders nec	1.4059	1.2488	2.67094	2.67434	442
clonazepam	restlessness	psychiatric disorders	changes in physical activity	1.4059	1.2488	2.67094	2.67434	442
clonazepam	saliva altered	gastrointestinal disorders	salivary gland conditions	1.48168	0.457282	3.06337	3.06347	11
clonazepam	salivary hypersecretion	gastrointestinal disorders	salivary gland conditions	2.02629	1.78706	4.15378	4.15655	191
clonazepam	schizoaffective disorder	psychiatric disorders	schizophrenia and other psychotic disorders	1.69521	1.12351	3.37746	3.37783	34
clonazepam	schizophrenia	psychiatric disorders	schizophrenia and other psychotic disorders	1.59606	1.32507	3.06674	3.06816	149
clonazepam	sciatic nerve neuropathy	nervous system disorders	peripheral neuropathies	1.7031	0.400736	3.9228	3.92289	7
clonazepam	screaming	general disorders and administration site conditions	general system disorders nec	1.48989	1.03361	2.87697	2.87743	53
clonazepam	screaming	psychiatric disorders	mood disorders and disturbances nec	1.48989	1.03361	2.87697	2.87743	53
clonazepam	secondary progressive multiple sclerosis	nervous system disorders	demyelinating disorders	1.79704	0.954797	3.80487	3.80508	16
clonazepam	sedation	nervous system disorders	neurological disorders nec	2.01485	1.84991	4.10264	4.10837	401
clonazepam	sedation complication	injury;poisoning and procedural complications	procedural related injuries and complications nec	1.88223	1.16779	3.96864	3.96894	22
clonazepam	seizure	nervous system disorders	seizures (incl subtypes)	1.40303	1.29212	2.66306	2.66987	886
clonazepam	seizure cluster	nervous system disorders	seizures (incl subtypes)	2.45292	1.31396	7.45841	7.45868	9
clonazepam	self esteem decreased	psychiatric disorders	personality disorders and disturbances in behaviour	2.05442	1.42313	4.4571	4.45755	28
clonazepam	self-injurious ideation	psychiatric disorders	suicidal and self-injurious behaviours nec	1.59204	1.05892	3.11858	3.11896	39
clonazepam	self-medication	surgical and medical procedures	therapeutic procedures and supportive care nec	1.141	0.5934	2.25208	2.25229	37
clonazepam	serotonin syndrome	injury;poisoning and procedural complications	exposures; chemical injuries and poisoning	1.40241	1.17956	2.66947	2.67116	220
clonazepam	serotonin syndrome	musculoskeletal and connective tissue disorders	muscle disorders	1.40241	1.17956	2.66947	2.67116	220
clonazepam	serotonin syndrome	nervous system disorders	neuromuscular disorders	1.40241	1.17956	2.66947	2.67116	220
clonazepam	sexual abuse	social circumstances	legal issues	1.78022	0.567626	4.097	4.09712	8
clonazepam	sexual dysfunction	psychiatric disorders	sexual dysfunctions; disturbances and gender identity disorders	1.31411	1.03939	2.51308	2.51409	145
clonazepam	sexual dysfunction	reproductive system and breast disorders	sexual function and fertility disorders	1.31411	1.03939	2.51308	2.51409	145
clonazepam	sexually inappropriate behaviour	psychiatric disorders	psychiatric and behavioural symptoms nec	1.44121	0.302246	3.02368	3.02376	9
clonazepam	sinobronchitis	infections and infestations	infections - pathogen unspecified	1.86217	0.29999	5.0087	5.00879	5
clonazepam	sinobronchitis	respiratory;thoracic and mediastinal disorders	respiratory tract infections	1.86217	0.29999	5.0087	5.00879	5
clonazepam	sleep deficit	nervous system disorders	sleep disturbances (incl subtypes)	1.7706	0.978226	3.69284	3.69306	18
clonazepam	sleep paralysis	nervous system disorders	sleep disturbances (incl subtypes)	1.81483	0.911981	3.90679	3.90697	14
clonazepam	sleep paralysis	psychiatric disorders	sleep disorders and disturbances	1.81483	0.911981	3.90679	3.90697	14
clonazepam	sleep talking	nervous system disorders	sleep disturbances (incl subtypes)	1.22133	0.470933	2.42442	2.42456	20
clonazepam	sleep talking	psychiatric disorders	sleep disorders and disturbances	1.22133	0.470933	2.42442	2.42456	20
clonazepam	sleep terror	nervous system disorders	sleep disturbances (incl subtypes)	1.27948	0.610454	2.51263	2.51281	25
clonazepam	sleep terror	psychiatric disorders	sleep disorders and disturbances	1.27948	0.610454	2.51263	2.51281	25
clonazepam	sleep-related eating disorder	metabolism and nutrition disorders	appetite and general nutritional disorders	2.64614	1.96295	7.18883	7.18951	24
clonazepam	sleep-related eating disorder	nervous system disorders	sleep disturbances (incl subtypes)	2.64614	1.96295	7.18883	7.18951	24
clonazepam	sleep-related eating disorder	psychiatric disorders	sleep disorders and disturbances	2.64614	1.96295	7.18883	7.18951	24
clonazepam	slow response to stimuli	nervous system disorders	neurological disorders nec	1.20436	0.33338	2.42156	2.42166	15
clonazepam	slow speech	nervous system disorders	neurological disorders nec	1.51249	0.843456	2.98423	2.98446	25
clonazepam	slow speech	psychiatric disorders	communication disorders and disturbances	1.51249	0.843456	2.98423	2.98446	25
clonazepam	sluggishness	general disorders and administration site conditions	general system disorders nec	1.22101	0.852748	2.36207	2.36258	81
clonazepam	social anxiety disorder	psychiatric disorders	anxiety disorders and symptoms	2.18993	1.28709	5.3102	5.31047	14
clonazepam	social avoidant behaviour	psychiatric disorders	personality disorders and disturbances in behaviour	1.22282	0.814457	2.36961	2.37003	66
clonazepam	soliloquy	psychiatric disorders	personality disorders and disturbances in behaviour	2.0521	1.23593	4.63055	4.63084	17
clonazepam	somatic delusion	psychiatric disorders	disturbances in thinking and perception	2.2289	1.08994	6.00311	6.00332	9
clonazepam	somatic symptom disorder	psychiatric disorders	somatic symptom and related disorders	1.53234	0.507943	3.19006	3.19017	11
clonazepam	somnambulism	nervous system disorders	sleep disturbances (incl subtypes)	1.52027	1.15428	2.92182	2.92254	82
clonazepam	somnambulism	psychiatric disorders	sleep disorders and disturbances	1.52027	1.15428	2.92182	2.92254	82
clonazepam	somnolence	nervous system disorders	neurological disorders nec	1.34806	1.27155	2.56124	2.57472	1861
clonazepam	somnolence	psychiatric disorders	sleep disorders and disturbances	1.34806	1.27155	2.56124	2.57472	1861
clonazepam	sopor	nervous system disorders	neurological disorders nec	2.77994	2.5941	7.08636	7.09521	316
clonazepam	sopor	psychiatric disorders	sleep disorders and disturbances	2.77994	2.5941	7.08636	7.09521	316
clonazepam	spasmodic dysphonia	nervous system disorders	movement disorders (incl parkinsonism)	3.01648	1.87751	13.9845	13.9851	9
clonazepam	spasmodic dysphonia	respiratory;thoracic and mediastinal disorders	respiratory tract signs and symptoms	3.01648	1.87751	13.9845	13.9851	9
clonazepam	speech disorder	nervous system disorders	neurological disorders nec	1.20023	1.04402	2.31211	2.31481	447
clonazepam	speech disorder	psychiatric disorders	communication disorders and disturbances	1.20023	1.04402	2.31211	2.31481	447
clonazepam	speech disorder	respiratory;thoracic and mediastinal disorders	respiratory tract signs and symptoms	1.20023	1.04402	2.31211	2.31481	447
clonazepam	speech disorder developmental	nervous system disorders	neurological disorders nec	1.25861	0.466245	2.50257	2.50269	18
clonazepam	speech disorder developmental	psychiatric disorders	communication disorders and disturbances	1.25861	0.466245	2.50257	2.50269	18
clonazepam	spinal nerve stimulator implantation	surgical and medical procedures	nervous system; skull and spine therapeutic procedures	1.62852	0.0663437	3.95195	3.95202	5
clonazepam	spontaneous penile erection	reproductive system and breast disorders	sexual function and fertility disorders	1.4195	0.481034	2.87868	2.8788	13
clonazepam	status epilepticus	nervous system disorders	seizures (incl subtypes)	2.00125	1.77738	4.07641	4.0795	218
clonazepam	stereotypy	nervous system disorders	movement disorders (incl parkinsonism)	2.22617	1.49441	5.20669	5.20709	21
clonazepam	stereotypy	psychiatric disorders	changes in physical activity	2.22617	1.49441	5.20669	5.20709	21
clonazepam	stoma site discharge	injury;poisoning and procedural complications	procedural related injuries and complications nec	2.23572	1.84762	4.90147	4.90278	73
clonazepam	stoma site discomfort	general disorders and administration site conditions	general system disorders nec	1.80762	0.245444	4.7314	4.73149	5
clonazepam	stoma site discomfort	injury;poisoning and procedural complications	procedural related injuries and complications nec	1.80762	0.245444	4.7314	4.73149	5
clonazepam	stoma site erythema	injury;poisoning and procedural complications	procedural related injuries and complications nec	2.09496	1.63869	4.46387	4.46471	53
clonazepam	stoma site erythema	skin and subcutaneous tissue disorders	epidermal and dermal conditions	2.09496	1.63869	4.46387	4.46471	53
clonazepam	stoma site extravasation	injury;poisoning and procedural complications	procedural related injuries and complications nec	2.08575	1.10712	4.97982	4.98004	12
clonazepam	stoma site haemorrhage	injury;poisoning and procedural complications	procedural related injuries and complications nec	1.30084	0.569085	2.56727	2.56742	21
clonazepam	stoma site haemorrhage	vascular disorders	vascular haemorrhagic disorders	1.30084	0.569085	2.56727	2.56742	21
clonazepam	stoma site hypergranulation	injury;poisoning and procedural complications	procedural related injuries and complications nec	2.17141	1.37904	5.06435	5.06469	18
clonazepam	stoma site hypergranulation	skin and subcutaneous tissue disorders	epidermal and dermal conditions	2.17141	1.37904	5.06435	5.06469	18
clonazepam	stoma site infection	infections and infestations	infections - pathogen unspecified	1.87693	1.26752	3.88459	3.88499	30
clonazepam	stoma site infection	injury;poisoning and procedural complications	procedural related injuries and complications nec	1.87693	1.26752	3.88459	3.88499	30
clonazepam	stoma site inflammation	general disorders and administration site conditions	general system disorders nec	1.95012	1.23568	4.18099	4.18132	22
clonazepam	stoma site inflammation	injury;poisoning and procedural complications	procedural related injuries and complications nec	1.95012	1.23568	4.18099	4.18132	22
clonazepam	stoma site irritation	injury;poisoning and procedural complications	procedural related injuries and complications nec	2.20261	1.33163	5.31363	5.31393	15
clonazepam	stoma site odour	injury;poisoning and procedural complications	procedural related injuries and complications nec	1.58774	0.025557	3.79826	3.79833	5
clonazepam	stoma site odour	skin and subcutaneous tissue disorders	epidermal and dermal conditions	1.58774	0.025557	3.79826	3.79833	5
clonazepam	stoma site pain	general disorders and administration site conditions	general system disorders nec	1.78568	1.14252	3.64633	3.64666	27
clonazepam	stoma site pain	injury;poisoning and procedural complications	procedural related injuries and complications nec	1.78568	1.14252	3.64633	3.64666	27
clonazepam	stoma site reaction	injury;poisoning and procedural complications	procedural related injuries and complications nec	2.33523	1.54286	5.78443	5.78483	18
clonazepam	strabismus	eye disorders	ocular neuromuscular disorders	1.22277	0.539575	2.41302	2.41317	24
clonazepam	strabismus	nervous system disorders	neurological disorders of the eye	1.22277	0.539575	2.41302	2.41317	24
clonazepam	stupor	nervous system disorders	neurological disorders nec	1.41807	0.943288	2.73587	2.73626	49
clonazepam	stupor	psychiatric disorders	sleep disorders and disturbances	1.41807	0.943288	2.73587	2.73626	49
clonazepam	substance abuse	psychiatric disorders	psychiatric disorders nec	2.0427	1.80835	4.20114	4.20407	199
clonazepam	substance dependence	psychiatric disorders	psychiatric disorders nec	1.69143	0.820453	3.52114	3.52131	15
clonazepam	substance use	social circumstances	lifestyle issues	1.16055	0.083362	2.3947	2.39477	10
clonazepam	substance use disorder	psychiatric disorders	psychiatric disorders nec	0.95815	0.0196829	2.02344	2.0235	13
clonazepam	substance-induced psychotic disorder	injury;poisoning and procedural complications	exposures; chemical injuries and poisoning	1.62696	0.943765	3.25566	3.2559	24
clonazepam	substance-induced psychotic disorder	psychiatric disorders	schizophrenia and other psychotic disorders	1.62696	0.943765	3.25566	3.2559	24
clonazepam	sudden unexplained death in epilepsy	general disorders and administration site conditions	fatal outcomes	1.85013	0.711168	4.26564	4.26578	9
clonazepam	sudden unexplained death in epilepsy	nervous system disorders	seizures (incl subtypes)	1.85013	0.711168	4.26564	4.26578	9
clonazepam	suicidal behaviour	psychiatric disorders	suicidal and self-injurious behaviours nec	1.36531	0.832187	2.64522	2.64552	39
clonazepam	suicidal ideation	psychiatric disorders	suicidal and self-injurious behaviours nec	1.75336	1.65015	3.40492	3.41629	1023
clonazepam	suicide attempt	psychiatric disorders	suicidal and self-injurious behaviours nec	1.90945	1.79008	3.80185	3.81175	765
clonazepam	suspected product quality issue	product issues	product quality; supply; distribution; manufacturing and quality system issues	1.64837	0.435779	3.65242	3.65252	8
clonazepam	suspected suicide	general disorders and administration site conditions	fatal outcomes	1.68772	0.989429	3.41473	3.41498	23
clonazepam	suspected suicide	psychiatric disorders	suicidal and self-injurious behaviours nec	1.68772	0.989429	3.41473	3.41498	23
clonazepam	suspiciousness	psychiatric disorders	personality disorders and disturbances in behaviour	1.72841	0.789941	3.6727	3.67286	13
clonazepam	tachyphrenia	nervous system disorders	mental impairment disorders	2.45349	2.06805	5.74593	5.74754	74
clonazepam	tachyphrenia	psychiatric disorders	disturbances in thinking and perception	2.45349	2.06805	5.74593	5.74754	74
clonazepam	talipes	congenital;familial and genetic disorders	musculoskeletal and connective tissue disorders congenital	1.24154	0.598385	2.43852	2.43869	27
clonazepam	talipes	musculoskeletal and connective tissue disorders	musculoskeletal and connective tissue disorders congenital	1.24154	0.598385	2.43852	2.43869	27
clonazepam	tardive dyskinesia	nervous system disorders	movement disorders (incl parkinsonism)	1.86416	1.6344	3.69996	3.70253	207
clonazepam	tearfulness	psychiatric disorders	depressed mood disorders and disturbances	2.2341	1.77782	4.94513	4.94609	53
clonazepam	temporal lobe epilepsy	nervous system disorders	seizures (incl subtypes)	1.54546	0.243094	3.41234	3.41242	7
clonazepam	tension	psychiatric disorders	anxiety disorders and symptoms	1.9526	1.58434	3.98336	3.98447	81
clonazepam	terminal insomnia	nervous system disorders	sleep disturbances (incl subtypes)	2.12668	1.49539	4.70929	4.70977	28
clonazepam	terminal insomnia	psychiatric disorders	sleep disorders and disturbances	2.12668	1.49539	4.70929	4.70977	28
clonazepam	testicular seminoma (pure) stage i	neoplasms benign; malignant and unspecified (incl cysts and polyps)	reproductive neoplasms male malignant and unspecified	2.44498	0.882804	10.1287	10.1289	5
clonazepam	testicular seminoma (pure) stage i	reproductive system and breast disorders	testicular and epididymal disorders	2.44498	0.882804	10.1287	10.1289	5
clonazepam	theft	social circumstances	legal issues	1.67025	0.731782	3.50609	3.50624	13
clonazepam	therapeutic product effect variable	general disorders and administration site conditions	therapeutic and nontherapeutic effects (excl toxicity)	1.68268	1.11937	3.34322	3.34359	35
clonazepam	therapeutic product ineffective for unapproved indication	general disorders and administration site conditions	therapeutic and nontherapeutic effects (excl toxicity)	2.18539	0.770334	6.58976	6.58991	6
clonazepam	therapeutic product ineffective for unapproved indication	injury;poisoning and procedural complications	medication errors and other product use errors and issues	2.18539	0.770334	6.58976	6.58991	6
clonazepam	therapeutic response changed	general disorders and administration site conditions	therapeutic and nontherapeutic effects (excl toxicity)	1.82336	1.16765	3.75811	3.75844	26
clonazepam	therapeutic response unexpected	general disorders and administration site conditions	therapeutic and nontherapeutic effects (excl toxicity)	1.05563	0.844067	2.09152	2.09275	244
clonazepam	thermal burn	injury;poisoning and procedural complications	injuries by physical agents	1.01122	0.491479	2.04869	2.04889	41
clonazepam	thermal burn	skin and subcutaneous tissue disorders	epidermal and dermal conditions	1.01122	0.491479	2.04869	2.04889	41
clonazepam	thinking abnormal	nervous system disorders	neurological disorders nec	1.84314	1.61928	3.64411	3.64676	218
clonazepam	thinking abnormal	psychiatric disorders	disturbances in thinking and perception	1.84314	1.61928	3.64411	3.64676	218
clonazepam	tic	nervous system disorders	neurological disorders nec	1.03491	0.508606	2.08441	2.08461	40
clonazepam	tic	psychiatric disorders	changes in physical activity	1.03491	0.508606	2.08441	2.08461	40
clonazepam	time perception altered	psychiatric disorders	disturbances in thinking and perception	1.47401	0.0589545	3.28828	3.28834	6
clonazepam	tinnitus	ear and labyrinth disorders	inner ear and viiith cranial nerve disorders	1.10506	0.915258	2.16431	2.16594	303
clonazepam	tinnitus	nervous system disorders	cranial nerve disorders (excl neoplasms)	1.10506	0.915258	2.16431	2.16594	303
clonazepam	tobacco user	social circumstances	lifestyle issues	1.36945	0.655006	2.69675	2.69692	22
clonazepam	torticollis	musculoskeletal and connective tissue disorders	muscle disorders	2.10508	1.56487	4.55592	4.55654	38
clonazepam	torticollis	nervous system disorders	movement disorders (incl parkinsonism)	2.10508	1.56487	4.55592	4.55654	38
clonazepam	tourette's disorder	congenital;familial and genetic disorders	neurological disorders congenital	1.82764	0.924791	3.94706	3.94725	14
clonazepam	tourette's disorder	nervous system disorders	congenital and peripartum neurological conditions	1.82764	0.924791	3.94706	3.94725	14
clonazepam	tourette's disorder	psychiatric disorders	changes in physical activity	1.82764	0.924791	3.94706	3.94725	14
clonazepam	toxicity to various agents	injury;poisoning and procedural complications	exposures; chemical injuries and poisoning	1.49681	1.41283	2.8428	2.85598	1545
clonazepam	toxicologic test abnormal	investigations	toxicology and therapeutic drug monitoring	2.6563	1.98727	7.2119	7.21261	25
clonazepam	transcription medication error	injury;poisoning and procedural complications	medication errors and other product use errors and issues	2.23782	0.822769	6.98234	6.98251	6
clonazepam	traumatic liver injury	hepatobiliary disorders	hepatic and hepatobiliary disorders	1.73584	0.17366	4.39671	4.39678	5
clonazepam	traumatic liver injury	injury;poisoning and procedural complications	injuries nec	1.73584	0.17366	4.39671	4.39678	5
clonazepam	tremor	nervous system disorders	movement disorders (incl parkinsonism)	1.07111	0.976214	2.11051	2.11672	1210
clonazepam	trichotillomania	psychiatric disorders	anxiety disorders and symptoms	2.02249	0.809894	5.09977	5.09992	8
clonazepam	trichotillomania	skin and subcutaneous tissue disorders	skin appendage conditions	2.02249	0.809894	5.09977	5.09992	8
clonazepam	type 1 diabetes mellitus	endocrine disorders	glucose metabolism disorders (incl diabetes mellitus)	1.23787	0.878452	2.38953	2.39008	85
clonazepam	type 1 diabetes mellitus	immune system disorders	autoimmune disorders	1.23787	0.878452	2.38953	2.39008	85
clonazepam	type 1 diabetes mellitus	metabolism and nutrition disorders	glucose metabolism disorders (incl diabetes mellitus)	1.23787	0.878452	2.38953	2.39008	85
clonazepam	type 2 diabetes mellitus	endocrine disorders	glucose metabolism disorders (incl diabetes mellitus)	1.44171	1.27958	2.73931	2.74263	415
clonazepam	type 2 diabetes mellitus	metabolism and nutrition disorders	glucose metabolism disorders (incl diabetes mellitus)	1.44171	1.27958	2.73931	2.74263	415
clonazepam	unemployment	social circumstances	economic and housing issues	1.89939	0.484334	4.89806	4.89817	6
clonazepam	unintentional medical device removal	injury;poisoning and procedural complications	medication errors and other product use errors and issues	1.02648	0.184235	2.11382	2.1139	16
clonazepam	urine amphetamine positive	investigations	toxicology and therapeutic drug monitoring	1.88527	0.582911	4.63517	4.63529	7
clonazepam	urine leukocyte esterase positive	investigations	renal and urinary tract investigations and urinalyses	1.24486	0.105894	2.57995	2.58002	9
clonazepam	varicocele	reproductive system and breast disorders	penile and scrotal disorders (excl infections and inflammations)	1.52429	0.109241	3.43994	3.44001	6
clonazepam	varicocele	vascular disorders	venous varices	1.52429	0.109241	3.43994	3.44001	6
clonazepam	ventricular hypoplasia	cardiac disorders	congenital cardiac disorders	2.15987	0.744814	6.40957	6.40972	6
clonazepam	ventricular hypoplasia	congenital;familial and genetic disorders	cardiac and vascular disorders congenital	2.15987	0.744814	6.40957	6.40972	6
clonazepam	verbal abuse	social circumstances	legal issues	1.85118	1.00894	3.9706	3.97082	16
clonazepam	vessel puncture site erythema	general disorders and administration site conditions	administration site reactions	3.35606	1.94101	52.9307	52.9321	6
clonazepam	vessel puncture site erythema	injury;poisoning and procedural complications	administration site reactions	3.35606	1.94101	52.9307	52.9321	6
clonazepam	vessel puncture site erythema	skin and subcutaneous tissue disorders	epidermal and dermal conditions	3.35606	1.94101	52.9307	52.9321	6
clonazepam	victim of crime	social circumstances	legal issues	2.97431	2.3649	9.13614	9.13726	30
clonazepam	violence-related symptom	psychiatric disorders	personality disorders and disturbances in behaviour	1.87845	1.22274	3.91755	3.9179	26
clonazepam	weight abnormal	investigations	physical examination and organ system status topics	1.062	0.159155	2.18157	2.18164	14
clonazepam	withdrawal arrhythmia	cardiac disorders	cardiac arrhythmias	3.83464	2.81024	41.2086	41.2106	11
clonazepam	withdrawal arrhythmia	general disorders and administration site conditions	therapeutic and nontherapeutic effects (excl toxicity)	3.83464	2.81024	41.2086	41.2106	11
clonazepam	withdrawal hypertension	general disorders and administration site conditions	therapeutic and nontherapeutic effects (excl toxicity)	2.56507	1.35248	8.78635	8.78663	8
clonazepam	withdrawal hypertension	vascular disorders	vascular hypertensive disorders	2.56507	1.35248	8.78635	8.78663	8
clonazepam	withdrawal syndrome	general disorders and administration site conditions	therapeutic and nontherapeutic effects (excl toxicity)	2.08413	1.9318	4.30612	4.31328	470
clonazepam	withdrawal syndrome	psychiatric disorders	psychiatric disorders nec	2.08413	1.9318	4.30612	4.31328	470
clonazepam	wrong patient received product	injury;poisoning and procedural complications	medication errors and other product use errors and issues	1.37653	0.678239	2.70651	2.70669	23
clonazepam	wrong schedule	injury;poisoning and procedural complications	medication errors and other product use errors and issues	1.81701	0.514648	4.35074	4.35085	7
clonazepam	yawning	respiratory;thoracic and mediastinal disorders	respiratory tract signs and symptoms	0.969309	0.254868	2.00883	2.00893	22
lorazepam	abdominal compartment syndrome	gastrointestinal disorders	gastrointestinal conditions nec	1.25253	0.314061	2.53201	2.53209	13
lorazepam	abdominal compartment syndrome	vascular disorders	arteriosclerosis; stenosis; vascular insufficiency and necrosis	1.25253	0.314061	2.53201	2.53209	13
lorazepam	abnormal behaviour	psychiatric disorders	psychiatric and behavioural symptoms nec	1.07743	0.922771	2.12244	2.12457	456
lorazepam	abulia	nervous system disorders	neurological disorders nec	1.50219	0.631212	3.04197	3.0421	15
lorazepam	abulia	psychiatric disorders	psychiatric and behavioural symptoms nec	1.50219	0.631212	3.04197	3.0421	15
lorazepam	acanthosis nigricans	neoplasms benign; malignant and unspecified (incl cysts and polyps)	neoplasm related morbidities	2.43638	1.29742	7.35531	7.35554	9
lorazepam	acanthosis nigricans	skin and subcutaneous tissue disorders	cornification and dystrophic skin disorders	2.43638	1.29742	7.35531	7.35554	9
lorazepam	acute psychosis	psychiatric disorders	schizophrenia and other psychotic disorders	1.33288	0.712815	2.60359	2.60378	29
lorazepam	acute stress disorder	psychiatric disorders	anxiety disorders and symptoms	1.58356	0.370965	3.45862	3.4587	8
lorazepam	adjustment disorder	psychiatric disorders	adjustment disorders (incl subtypes)	2.23357	1.70044	5.01766	5.01831	39
lorazepam	administration related reaction	general disorders and administration site conditions	general system disorders nec	2.43033	1.21773	7.62773	7.62795	8
lorazepam	administration related reaction	immune system disorders	allergic conditions	2.43033	1.21773	7.62773	7.62795	8
[truncated: 6,996 more rows]
