# Supplementary material for: Navigating the complex landscape of benzodiazepine- and Z-drug diversity: insights from comprehensive FDA adverse event reporting system analysis and beyond
Source: Front Psychiatry. 2023 Jun 23;14:1188101. doi: 10.3389/fpsyt.2023.1188101 (PMC10345211; doi:10.3389/fpsyt.2023.1188101)
Supplement: Supplementary file 4 [file Table_4.XLSX]

## Sheet: Results
before filtering				after filtering
DRUG	Female [Total reports]	Male [Total reports]		DRUG	Female [Total reports]	Male [Total reports]
alprazolam	519280	219954		alprazolam	51661	43653
lorazepam	448653	235396		lorazepam	37599	25009
clonazepam	451919	210986		clonazepam	79486	56359
zolpidem	357400	194762		zolpidem	32097	19892
diazepam	270686	167249		diazepam	47351	45308
zopiclone	126008	68573		zopiclone	26508	16774
temazepam	104504	60473		temazepam	8769	7328
midazolam	54494	54206		midazolam	22502	21131
oxazepam	52178	33564		oxazepam	20157	12256
eszopiclone	49133	24476		eszopiclone	11366	6337
bromazepam	43077	20303		bromazepam	14951	6804
clobazam	28480	23923		clobazam	11447	9994
brotizolam	18095	18046		brotizolam	7459	6314
triazolam	17920	12570		triazolam	4100	2722
clorazepate	19309	10105		clorazepate	5499	2763
etizolam	17579	12185		etizolam	7146	4149
chlordiazepoxide	20064	8921		chlordiazepoxide	2341	1523
flunitrazepam	13665	13023		flunitrazepam	5727	5022
nitrazepam	13904	10281		nitrazepam	5467	3633
lormetazepam	14851	8523		lormetazepam	6604	3059
flurazepam	10334	7342		flurazepam	3433	2116
zaleplon	9023	5247		zaleplon	1071	848
prazepam	8321	4165		prazepam	3734	1478
estazolam	6099	4200		estazolam	1365	684
tetrazepam	5575	2596		tetrazepam	2274	801
nordazepam	2731	4691		nordazepam	1646	3717
cloxazolam	3936	1459		cloxazolam	1050	222
clotiazepam	3082	1336		clotiazepam	793	298
flumazenil	2039	1780		flumazenil	710	572
triazulenone	1793	1294		triazulenone	495	309
quazepam	1446	1710		quazepam	321	586
mexazolam	456	63		mexazolam	67	0
medazepam	253	138		medazepam	0	7
ketazolam	214	126		ketazolam	18	6
oxazolam	167	96		oxazolam	22	0
cinolazepam	157	90		cinolazepam	39	7
halazepam	92	19		halazepam	0	0
bentazepam	33	16		bentazepam	0	0
pinazepam	8	21		pinazepam	0	0
ethyl loflazepate	4149	2678		ethyl loflazepate	1187	609
tofisopam	527	330		tofisopam	36	0
nimetazepam	64	59		nimetazepam	0	7
zolazepam	27	9		zolazepam	0	0
remimazolam	8	44		remimazolam	0	0
