# Supplementary material for: Navigating the complex landscape of benzodiazepine- and Z-drug diversity: insights from comprehensive FDA adverse event reporting system analysis and beyond
Source: Front Psychiatry. 2023 Jun 23;14:1188101. doi: 10.3389/fpsyt.2023.1188101 (PMC10345211; doi:10.3389/fpsyt.2023.1188101)
Supplement: Supplementary file 5 [file Table_5.XLSX]

## Sheet: eszopiclone
DRUG	AE	SOC	HLG	IC025	PRR	Reports	Sex
eszopiclone	initial insomnia	psychiatric disorders	sleep disorders and disturbances	5.67301	61.3959	520	female
eszopiclone	parasomnia	psychiatric disorders	sleep disorders and disturbances	3.95682	41.7203	28	female
eszopiclone	middle insomnia	psychiatric disorders	sleep disorders and disturbances	5.14786	40.6774	664	female
eszopiclone	abnormal sleep-related event	psychiatric disorders	sleep disorders and disturbances	2.50918	12.6744	19	female
eszopiclone	insomnia	psychiatric disorders	sleep disorders and disturbances	2.98815	8.39644	2010	female
eszopiclone	sleep terror	psychiatric disorders	sleep disorders and disturbances	1.59737	7.13383	13	female
eszopiclone	sleep deficit	nervous system disorders	sleep disturbances (incl subtypes)	0.587094	6.77787	5	female
eszopiclone	sleep-related eating disorder	psychiatric disorders	sleep disorders and disturbances	0.849315	5.90742	7	female
eszopiclone	abnormal dreams	psychiatric disorders	sleep disorders and disturbances	2.20072	5.8007	119	female
eszopiclone	somnambulism	psychiatric disorders	sleep disorders and disturbances	1.9217	5.79249	40	female
eszopiclone	nightmare	psychiatric disorders	sleep disorders and disturbances	2.02271	5.0704	127	female
eszopiclone	sleep talking	psychiatric disorders	sleep disorders and disturbances	0.74936	4.76589	8	female
eszopiclone	cataplexy	psychiatric disorders	sleep disorders and disturbances	0.475245	3.25062	10	female
eszopiclone	poor quality sleep	psychiatric disorders	sleep disorders and disturbances	1.18372	3.09657	62	female
eszopiclone	somnolence	psychiatric disorders	sleep disorders and disturbances	1.24597	2.64777	454	female
eszopiclone	sleep apnoea syndrome	psychiatric disorders	sleep disorders and disturbances	0.795932	2.289	74	female
eszopiclone	abnormal dreams	psychiatric disorders	sleep disorders and disturbances	2.23867	6.43403	72	male
eszopiclone	abnormal sleep-related event	psychiatric disorders	sleep disorders and disturbances	0.625605	7.08846	5	male
eszopiclone	cataplexy	psychiatric disorders	sleep disorders and disturbances	1.80755	10.8953	10	male
eszopiclone	initial insomnia	psychiatric disorders	sleep disorders and disturbances	5.8155	74.3731	294	male
eszopiclone	insomnia	psychiatric disorders	sleep disorders and disturbances	3.3354	10.8961	1133	male
eszopiclone	middle insomnia	psychiatric disorders	sleep disorders and disturbances	5.68431	62.7118	449	male
eszopiclone	narcolepsy	psychiatric disorders	sleep disorders and disturbances	0.785539	6.57956	6	male
eszopiclone	nightmare	psychiatric disorders	sleep disorders and disturbances	1.80919	4.81744	64	male
eszopiclone	parasomnia	psychiatric disorders	sleep disorders and disturbances	4.14758	63.3711	25	male
eszopiclone	poor quality sleep	psychiatric disorders	sleep disorders and disturbances	0.577632	2.57049	21	male
eszopiclone	sleep apnoea syndrome	psychiatric disorders	sleep disorders and disturbances	1.26527	3.27224	63	male
eszopiclone	sleep disorder	psychiatric disorders	sleep disorders and disturbances	0.691239	2.221	56	male
eszopiclone	somnambulism	psychiatric disorders	sleep disorders and disturbances	2.28512	8.57695	28	male
eszopiclone	somnolence	psychiatric disorders	sleep disorders and disturbances	1.57593	3.42817	290	male

## Sheet: zolpidem
DRUG	AE	SOC	HLG	IC025	PRR	Reports	Sex
zolpidem	abnormal dreams	psychiatric disorders	sleep disorders and disturbances	0.803571	2.07922	185	male
zolpidem	abnormal sleep-related event	psychiatric disorders	sleep disorders and disturbances	4.1095	24.74	129	male
zolpidem	circadian rhythm sleep disorder	psychiatric disorders	sleep disorders and disturbances	1.24764	4.36667	20	male
zolpidem	initial insomnia	psychiatric disorders	sleep disorders and disturbances	1.67104	3.98442	128	male
zolpidem	insomnia	psychiatric disorders	sleep disorders and disturbances	1.16609	2.37463	1965	male
zolpidem	middle insomnia	psychiatric disorders	sleep disorders and disturbances	1.21176	2.80379	163	male
zolpidem	nightmare	psychiatric disorders	sleep disorders and disturbances	0.936656	2.23692	236	male
zolpidem	parasomnia	psychiatric disorders	sleep disorders and disturbances	3.15223	14.9385	46	male
zolpidem	sleep deficit	nervous system disorders	sleep disturbances (incl subtypes)	0.165386	2.43393	11	male
zolpidem	sleep paralysis	psychiatric disorders	sleep disorders and disturbances	0.373571	3.01318	10	male
zolpidem	sleep sex	psychiatric disorders	sleep disorders and disturbances	3.1338	50.0579	13	male
zolpidem	sleep talking	psychiatric disorders	sleep disorders and disturbances	2.16137	6.65985	50	male
zolpidem	sleep-related eating disorder	psychiatric disorders	sleep disorders and disturbances	4.1522	28.8164	83	male
zolpidem	somnambulism	psychiatric disorders	sleep disorders and disturbances	4.34045	24.4529	591	male
zolpidem	somnolence neonatal	psychiatric disorders	sleep disorders and disturbances	1.16339	10.5265	6	male
zolpidem	sopor	psychiatric disorders	sleep disorders and disturbances	1.8119	4.2549	177	male
zolpidem	stupor	psychiatric disorders	sleep disorders and disturbances	0.438477	2.05188	34	male
zolpidem	terminal insomnia	psychiatric disorders	sleep disorders and disturbances	0.71386	3.07907	17	male
zolpidem	abnormal sleep-related event	psychiatric disorders	sleep disorders and disturbances	4.15257	23.2965	237	female
zolpidem	hypnagogic hallucination	psychiatric disorders	sleep disorders and disturbances	0.588259	3.83824	9	female
zolpidem	initial insomnia	psychiatric disorders	sleep disorders and disturbances	1.73628	3.91856	247	female
zolpidem	insomnia	psychiatric disorders	sleep disorders and disturbances	1.01201	2.10309	3674	female
zolpidem	middle insomnia	psychiatric disorders	sleep disorders and disturbances	1.18895	2.61531	316	female
zolpidem	nightmare	psychiatric disorders	sleep disorders and disturbances	1.14842	2.48595	453	female
zolpidem	parasomnia	psychiatric disorders	sleep disorders and disturbances	1.47213	4.86848	24	female
zolpidem	periodic limb movement disorder	psychiatric disorders	sleep disorders and disturbances	0.664479	3.21299	14	female
zolpidem	rapid eye movements sleep abnormal	psychiatric disorders	sleep disorders and disturbances	0.463656	3.74175	8	female
zolpidem	sleep paralysis	psychiatric disorders	sleep disorders and disturbances	0.57145	2.47032	24	female
zolpidem	sleep sex	psychiatric disorders	sleep disorders and disturbances	3.01009	123.095	10	female
zolpidem	sleep talking	psychiatric disorders	sleep disorders and disturbances	2.70719	8.71146	104	female
zolpidem	sleep terror	psychiatric disorders	sleep disorders and disturbances	0.641534	2.41054	32	female
zolpidem	sleep-related eating disorder	psychiatric disorders	sleep disorders and disturbances	3.79753	18.7994	153	female
zolpidem	somnambulism	psychiatric disorders	sleep disorders and disturbances	3.60608	14.0621	678	female
zolpidem	somnolence neonatal	psychiatric disorders	sleep disorders and disturbances	0.717542	6.2255	6	female
zolpidem	sopor	psychiatric disorders	sleep disorders and disturbances	2.15388	5.08247	410	female
zolpidem	sudden onset of sleep	nervous system disorders	sleep disturbances (incl subtypes)	0.337899	2.13465	22	female
zolpidem	terminal insomnia	psychiatric disorders	sleep disorders and disturbances	1.17567	3.69886	28	female

## Sheet: diazepam
DRUG	AE	SOC	HLG	IC025	PRR	Reports	Sex
diazepam	drug abuse	psychiatric disorders	psychiatric disorders nec	3.12583	9.43215	1925	female
diazepam	substance abuse	psychiatric disorders	psychiatric disorders nec	2.26358	5.99381	144	female
diazepam	neonatal complications of substance abuse	psychiatric disorders	psychiatric disorders nec	2.10454	119.474	6	female
diazepam	alcohol poisoning	psychiatric disorders	psychiatric disorders nec	2.01944	5.99613	49	female
diazepam	withdrawal syndrome	psychiatric disorders	psychiatric disorders nec	1.90399	4.16044	587	female
diazepam	dependence	psychiatric disorders	psychiatric disorders nec	1.85229	4.47947	140	female
diazepam	drug withdrawal syndrome	psychiatric disorders	psychiatric disorders nec	1.83627	3.89407	883	female
diazepam	drug use disorder	psychiatric disorders	psychiatric disorders nec	1.5942	4.34193	51	female
diazepam	alcohol abuse	psychiatric disorders	psychiatric disorders nec	1.42939	4.08249	39	female
diazepam	drug dependence	psychiatric disorders	psychiatric disorders nec	1.27922	2.64284	826	female
diazepam	altered state of consciousness	psychiatric disorders	psychiatric disorders nec	0.980011	2.31639	221	female
diazepam	alcohol withdrawal syndrome	psychiatric disorders	psychiatric disorders nec	0.899701	3.73875	15	female
diazepam	alcoholism	psychiatric disorders	psychiatric disorders nec	0.84553	2.79199	32	female
diazepam	substance use disorder	psychiatric disorders	psychiatric disorders nec	0.816396	3.74256	13	female
diazepam	brain injury	psychiatric disorders	psychiatric disorders nec	0.742858	2.18287	81	female
diazepam	alcohol abuse	psychiatric disorders	psychiatric disorders nec	2.0557	5.42705	98	male
diazepam	alcohol poisoning	psychiatric disorders	psychiatric disorders nec	2.50639	7.52536	99	male
diazepam	alcohol problem	psychiatric disorders	psychiatric disorders nec	1.27318	8.0221	8	male
diazepam	alcohol withdrawal syndrome	psychiatric disorders	psychiatric disorders nec	1.01279	3.5199	22	male
diazepam	alcoholism	psychiatric disorders	psychiatric disorders nec	0.885902	2.63237	48	male
diazepam	altered state of consciousness	psychiatric disorders	psychiatric disorders nec	1.16577	2.63941	221	male
diazepam	brain injury	psychiatric disorders	psychiatric disorders nec	1.37554	3.28017	111	male
diazepam	dependence	psychiatric disorders	psychiatric disorders nec	1.36801	3.35301	90	male
diazepam	drug abuse	psychiatric disorders	psychiatric disorders nec	3.39447	11.3338	2744	male
diazepam	drug dependence	psychiatric disorders	psychiatric disorders nec	1.35332	2.75308	1105	male
diazepam	drug use disorder	psychiatric disorders	psychiatric disorders nec	2.8073	9.25642	109	male
diazepam	drug withdrawal syndrome	psychiatric disorders	psychiatric disorders nec	1.74391	3.70431	635	male
diazepam	enuresis	psychiatric disorders	psychiatric disorders nec	0.423834	2.12557	28	male
diazepam	mental disorder	psychiatric disorders	psychiatric disorders nec	0.930335	2.21127	257	male
diazepam	substance abuse	psychiatric disorders	psychiatric disorders nec	2.88152	8.65669	322	male
diazepam	substance use disorder	psychiatric disorders	psychiatric disorders nec	0.59359	2.94829	15	male
diazepam	tobacco abuse	psychiatric disorders	psychiatric disorders nec	0.0585634	2.08187	13	male
diazepam	water intoxication	psychiatric disorders	psychiatric disorders nec	0.203412	2.99631	8	male
diazepam	withdrawal syndrome	psychiatric disorders	psychiatric disorders nec	1.97236	4.47164	388	male
diazepam	emotional disorder of childhood	psychiatric disorders	psychiatric disorders nec	1.47385	31.9398	5	male
diazepam	porphyria acute	psychiatric disorders	psychiatric disorders nec	1.10887	9.76274	6	male
diazepam	completed suicide	psychiatric disorders	suicidal and self-injurious behaviours nec	2.47172	5.93385	1899	female
diazepam	intentional self-injury	psychiatric disorders	suicidal and self-injurious behaviours nec	2.6177	6.93954	516	female
diazepam	self-injurious ideation	psychiatric disorders	suicidal and self-injurious behaviours nec	1.70357	4.39126	74	female
diazepam	suicidal behaviour	psychiatric disorders	suicidal and self-injurious behaviours nec	1.6203	4.20418	67	female
diazepam	suicidal ideation	psychiatric disorders	suicidal and self-injurious behaviours nec	1.62531	3.31767	1227	female
diazepam	suicide attempt	psychiatric disorders	suicidal and self-injurious behaviours nec	2.23049	5.08271	1174	female
diazepam	suspected suicide	psychiatric disorders	suicidal and self-injurious behaviours nec	1.50244	4.36524	37	female
diazepam	suspected suicide attempt	psychiatric disorders	suicidal and self-injurious behaviours nec	0.821833	9.23767	5	female
diazepam	completed suicide	psychiatric disorders	suicidal and self-injurious behaviours nec	2.25347	5.14957	1301	male
diazepam	intentional self-injury	psychiatric disorders	suicidal and self-injurious behaviours nec	2.18527	5.38774	240	male
diazepam	self-injurious ideation	psychiatric disorders	suicidal and self-injurious behaviours nec	1.89307	5.36769	53	male
diazepam	suicidal behaviour	psychiatric disorders	suicidal and self-injurious behaviours nec	2.32317	6.82642	79	male
diazepam	suicidal ideation	psychiatric disorders	suicidal and self-injurious behaviours nec	1.67419	3.48485	832	male
diazepam	suicide attempt	psychiatric disorders	suicidal and self-injurious behaviours nec	2.19767	5.04355	804	male
diazepam	suicide threat	psychiatric disorders	suicidal and self-injurious behaviours nec	1.53502	9.32298	9	male
diazepam	suspected suicide attempt	psychiatric disorders	suicidal and self-injurious behaviours nec	1.4654	12.0132	7	male

## Sheet: clonazepam
DRUG	AE	SOC	HLG	IC025	PRR	Reports	Sex
clonazepam	activation syndrome	psychiatric disorders	anxiety disorders and symptoms	0.781051	4.55054	9	female
clonazepam	agitation	psychiatric disorders	anxiety disorders and symptoms	1.22904	2.51762	1286	female
clonazepam	agoraphobia	psychiatric disorders	anxiety disorders and symptoms	2.59891	8.06975	106	female
clonazepam	akathisia	psychiatric disorders	anxiety disorders and symptoms	1.67944	3.7621	257	female
clonazepam	anxiety	psychiatric disorders	anxiety disorders and symptoms	0.99752	2.07081	5290	female
clonazepam	burnout syndrome	psychiatric disorders	anxiety disorders and symptoms	0.265482	2.76978	10	female
clonazepam	compulsions	psychiatric disorders	anxiety disorders and symptoms	0.783182	3.42827	15	female
clonazepam	compulsive hoarding	psychiatric disorders	anxiety disorders and symptoms	0.209938	2.64995	10	female
clonazepam	compulsive shopping	psychiatric disorders	anxiety disorders and symptoms	1.48754	3.77809	74	female
clonazepam	dermatillomania	psychiatric disorders	anxiety disorders and symptoms	0.849941	3.72837	14	female
clonazepam	generalised anxiety disorder	psychiatric disorders	anxiety disorders and symptoms	0.767144	2.45412	45	female
clonazepam	nervousness	psychiatric disorders	anxiety disorders and symptoms	1.18203	2.4436	1171	female
clonazepam	obsessive thoughts	psychiatric disorders	anxiety disorders and symptoms	1.43007	4.05988	41	female
clonazepam	obsessive-compulsive disorder	psychiatric disorders	anxiety disorders and symptoms	1.53869	3.46311	209	female
clonazepam	obsessive-compulsive symptom	psychiatric disorders	anxiety disorders and symptoms	1.58969	10.0491	9	female
clonazepam	panic attack	psychiatric disorders	anxiety disorders and symptoms	1.81108	3.80366	1183	female
clonazepam	panic disorder	psychiatric disorders	anxiety disorders and symptoms	2.07959	5.13616	192	female
clonazepam	panic reaction	psychiatric disorders	anxiety disorders and symptoms	1.47921	3.34833	190	female
clonazepam	phobia	psychiatric disorders	anxiety disorders and symptoms	0.597657	2.62661	21	female
clonazepam	post-traumatic stress disorder	psychiatric disorders	anxiety disorders and symptoms	1.11092	2.57851	191	female
clonazepam	separation anxiety disorder	psychiatric disorders	anxiety disorders and symptoms	1.05491	9.25386	6	female
clonazepam	social anxiety disorder	psychiatric disorders	anxiety disorders and symptoms	1.15412	4.4721	16	female
clonazepam	stress symptoms	psychiatric disorders	anxiety disorders and symptoms	0.189504	2.2348	14	female
clonazepam	tension	psychiatric disorders	anxiety disorders and symptoms	0.9747	2.49587	104	female
clonazepam	trichotillomania	psychiatric disorders	anxiety disorders and symptoms	1.10789	4.30917	16	female
clonazepam	agitation	psychiatric disorders	anxiety disorders and symptoms	1.42481	2.9094	997	male
clonazepam	agoraphobia	psychiatric disorders	anxiety disorders and symptoms	2.65581	9.47686	56	male
clonazepam	akathisia	psychiatric disorders	anxiety disorders and symptoms	1.86183	4.39185	186	male
clonazepam	anxiety	psychiatric disorders	anxiety disorders and symptoms	1.13874	2.31813	2432	male
clonazepam	compulsions	psychiatric disorders	anxiety disorders and symptoms	0.673044	3.64633	11	male
clonazepam	compulsive hoarding	psychiatric disorders	anxiety disorders and symptoms	0.436857	4.67479	6	male
clonazepam	compulsive shopping	psychiatric disorders	anxiety disorders and symptoms	1.61939	4.58047	44	male
clonazepam	dermatillomania	psychiatric disorders	anxiety disorders and symptoms	0.715096	4.67479	8	male
clonazepam	fear of disease	psychiatric disorders	anxiety disorders and symptoms	0.386299	2.89531	11	male
clonazepam	generalised anxiety disorder	psychiatric disorders	anxiety disorders and symptoms	1.65188	4.8304	39	male
clonazepam	nervousness	psychiatric disorders	anxiety disorders and symptoms	1.377	2.93425	413	male
clonazepam	neurosis	psychiatric disorders	anxiety disorders and symptoms	1.49817	5.90499	16	male
clonazepam	obsessive thoughts	psychiatric disorders	anxiety disorders and symptoms	1.78888	5.35418	39	male
clonazepam	obsessive-compulsive disorder	psychiatric disorders	anxiety disorders and symptoms	1.85123	4.33736	196	male
clonazepam	panic attack	psychiatric disorders	anxiety disorders and symptoms	2.10283	4.86667	460	male
clonazepam	panic disorder	psychiatric disorders	anxiety disorders and symptoms	1.85989	4.98133	70	male
clonazepam	panic reaction	psychiatric disorders	anxiety disorders and symptoms	1.62595	4.20177	70	male
clonazepam	phobia	psychiatric disorders	anxiety disorders and symptoms	1.27951	5.08949	15	male
clonazepam	post-traumatic stress disorder	psychiatric disorders	anxiety disorders and symptoms	1.52971	3.6717	110	male
clonazepam	social anxiety disorder	psychiatric disorders	anxiety disorders and symptoms	1.28709	5.3102	14	male
clonazepam	tension	psychiatric disorders	anxiety disorders and symptoms	1.58434	3.98336	81	male
clonazepam	trichotillomania	psychiatric disorders	anxiety disorders and symptoms	0.809894	5.09977	8	male
