# Supplementary material for: Navigating the complex landscape of benzodiazepine- and Z-drug diversity: insights from comprehensive FDA adverse event reporting system analysis and beyond
Source: Front Psychiatry. 2023 Jun 23;14:1188101. doi: 10.3389/fpsyt.2023.1188101 (PMC10345211; doi:10.3389/fpsyt.2023.1188101)
Supplement: Supplementary file 7 [file Data_Sheet_2.CSV]

	Nitrazepam_1	Mexazolam_1	Nimetazepam_1	Clonazepam_1	Medazepam_1	Cinolazepam_2	Cinolazepam_1	Clobazam_1	Lormetazepam_1	Cloxazolam_1	Oxazolam_4	Clorazepate_1	Oxazolam_3	Zaleplon_1	Zolpidem_1	Lormetazepam_2	Zopiclone_1	Chlordiazepoxide_1	Etizolam_1	Oxazolam_2	Estazolam_1	Flumazenil_1	Quazepam_1	Tofisopam_2	Tetrazepam_1	Temazepam_1	Clorazepate_2	Bromazepam_1	Alprazolam_1	Ethyl_loflazepate	Lorazepam_1	Mexazolam_3	Oxazepam_1	Loprazolam_1	Clotiazepam_1	Flunitrazepam_1	Mexazolam_2	Tofisopam_1	Zopiclone_2	Mexazolam_4	Cloxazolam_2	Prazepam_1	Diazepam_1	Midazolam_1	Temazepam_2	Lorazepam_2	Ketazolam_2	Ketazolam_1	Oxazepam_2
Nitrazepam_1	0.0	0.38450000000000006	0.08050000000000002	0.012499999999999956	0.30299999999999994	0.37049999999999994	0.37	0.33499999999999996	0.3025	0.372	0.37950000000000006	0.32099999999999995	0.4505	0.5529999999999999	0.5015000000000001	0.30299999999999994	0.524	0.474	0.36649999999999994	0.38	0.30400000000000005	0.522	0.3175	0.4545	0.22549999999999992	0.2945	0.32099999999999995	0.22549999999999992	0.3205	0.30599999999999994	0.24250000000000005	0.4545	0.2340000000000001	0.4295	0.2659999999999999	0.08849999999999991	0.383	0.4545	0.524	0.384	0.4445	0.27749999999999997	0.22450000000000003	0.389	0.29500000000000004	0.24250000000000005	0.47750000000000004	0.47850000000000004	0.23450000000000004
Mexazolam_1	0.38450000000000006	0.0	0.4445	0.37450000000000006	0.518	0.4704999999999999	0.46299999999999997	0.41200000000000003	0.4105	0.015499999999999958	0.2845	0.403	0.02849999999999997	0.5954999999999999	0.5549999999999999	0.4195	0.5549999999999999	0.5029999999999999	0.4635	0.2829999999999999	0.4195	0.5745	0.4425	0.5995	0.38749999999999996	0.4205	0.4105	0.37049999999999994	0.43200000000000005	0.38049999999999995	0.355	0.018000000000000016	0.365	0.6285000000000001	0.4045000000000001	0.4385	0.2925	0.5720000000000001	0.5485	0.3005	0.3275	0.4255	0.386	0.4515	0.42899999999999994	0.362	0.403	0.3315	0.373
Nimetazepam_1	0.08050000000000002	0.4445	0.0	0.08950000000000002	0.25349999999999995	0.32900000000000007	0.3284999999999999	0.3105	0.263	0.4275	0.4415	0.37350000000000005	0.49	0.5525	0.502	0.263	0.5055	0.46399999999999997	0.34450000000000003	0.44200000000000006	0.27849999999999997	0.5189999999999999	0.25	0.44100000000000006	0.16949999999999998	0.25450000000000006	0.374	0.2879999999999999	0.2829999999999999	0.365	0.3045	0.49549999999999994	0.2965000000000001	0.393	0.22950000000000004	0.01200000000000001	0.4425	0.44100000000000006	0.5115000000000001	0.44399999999999995	0.48549999999999993	0.21150000000000002	0.1665000000000001	0.3534999999999999	0.25450000000000006	0.3045	0.479	0.487	0.29700000000000004
Clonazepam_1	0.012499999999999956	0.37450000000000006	0.08950000000000002	0.0	0.3105	0.36250000000000004	0.362	0.3415	0.2929999999999999	0.362	0.37950000000000006	0.3275	0.4455	0.5535	0.505	0.29400000000000004	0.537	0.479	0.36	0.38049999999999995	0.31200000000000006	0.5455	0.3095	0.4585	0.2340000000000001	0.3025	0.32799999999999996	0.2340000000000001	0.32700000000000007	0.29799999999999993	0.23299999999999998	0.43999999999999995	0.24250000000000005	0.4225	0.25650000000000006	0.08099999999999996	0.37250000000000005	0.4565	0.534	0.37350000000000005	0.4295	0.28400000000000003	0.23349999999999993	0.381	0.3035	0.23250000000000004	0.479	0.473	0.24250000000000005
Medazepam_1	0.30299999999999994	0.518	0.25349999999999995	0.3105	0.0	0.3255	0.3234999999999999	0.3035	0.25049999999999994	0.479	0.4425	0.378	0.5015000000000001	0.47350000000000003	0.41000000000000003	0.25150000000000006	0.534	0.35750000000000004	0.348	0.44999999999999996	0.27349999999999997	0.5145	0.18700000000000006	0.4065	0.12150000000000005	0.242	0.38149999999999995	0.2815000000000001	0.2825	0.36649999999999994	0.29799999999999993	0.54	0.2895	0.498	0.21750000000000003	0.2609999999999999	0.44799999999999995	0.52	0.538	0.4455	0.475	0.1615000000000001	0.118	0.43000000000000005	0.243	0.30099999999999993	0.46499999999999997	0.4595	0.2925
Cinolazepam_2	0.37049999999999994	0.4704999999999999	0.32900000000000007	0.36250000000000004	0.3255	0.0	0.2084999999999999	0.36950000000000005	0.3025	0.46099999999999997	0.47650000000000003	0.41500000000000004	0.48150000000000004	0.5465	0.5165	0.10950000000000004	0.556	0.487	0.36450000000000005	0.477	0.3295	0.5585	0.238	0.46950000000000003	0.254	0.3105	0.36950000000000005	0.358	0.32499999999999996	0.36049999999999993	0.346	0.5175000000000001	0.35450000000000004	0.525	0.2905	0.31999999999999995	0.46499999999999997	0.47350000000000003	0.5145	0.4625	0.5129999999999999	0.21700000000000008	0.25249999999999995	0.37149999999999994	0.11849999999999994	0.1835	0.4535	0.4305	0.19099999999999995
Cinolazepam_1	0.37	0.46299999999999997	0.3284999999999999	0.362	0.3234999999999999	0.2084999999999999	0.0	0.367	0.1090000000000001	0.4615	0.472	0.374	0.48750000000000004	0.5489999999999999	0.5135000000000001	0.3015000000000001	0.5105	0.491	0.36450000000000005	0.47250000000000003	0.33099999999999996	0.5495000000000001	0.235	0.473	0.253	0.11849999999999994	0.41500000000000004	0.35750000000000004	0.3245	0.36049999999999993	0.18000000000000005	0.5165	0.1875	0.5289999999999999	0.2879999999999999	0.3195	0.47250000000000003	0.47	0.5509999999999999	0.4645	0.5155	0.21750000000000003	0.252	0.371	0.31000000000000005	0.34650000000000003	0.46299999999999997	0.4195	0.3540000000000001
Clobazam_1	0.33499999999999996	0.41200000000000003	0.3105	0.3415	0.3035	0.36950000000000005	0.367	0.0	0.30500000000000005	0.38950000000000007	0.39549999999999996	0.3315	0.505	0.5305	0.521	0.30700000000000005	0.5085	0.4045000000000001	0.3355	0.405	0.2825	0.5289999999999999	0.30900000000000005	0.49549999999999994	0.22199999999999998	0.29799999999999993	0.3315	0.31700000000000006	0.28500000000000003	0.3125	0.3315	0.507	0.3245	0.6759999999999999	0.27349999999999997	0.3165	0.4	0.49549999999999994	0.51	0.41100000000000003	0.499	0.2715000000000001	0.22499999999999998	0.36549999999999994	0.2995	0.3315	0.40149999999999997	0.40149999999999997	0.32499999999999996
Lormetazepam_1	0.3025	0.4105	0.263	0.2929999999999999	0.25049999999999994	0.3025	0.1090000000000001	0.30500000000000005	0.0	0.4075	0.4215	0.3105	0.478	0.5295000000000001	0.505	0.23150000000000004	0.47450000000000003	0.45100000000000007	0.3325	0.4235	0.2715000000000001	0.5605	0.23450000000000004	0.4545	0.1665000000000001	0.012499999999999956	0.35750000000000004	0.2855	0.2759999999999999	0.2965000000000001	0.07950000000000002	0.47350000000000003	0.08950000000000002	0.512	0.21750000000000003	0.25450000000000006	0.4165	0.45299999999999996	0.5229999999999999	0.4125	0.46599999999999997	0.20900000000000007	0.16500000000000004	0.33499999999999996	0.241	0.273	0.46599999999999997	0.45899999999999996	0.2829999999999999
Cloxazolam_1	0.372	0.015499999999999958	0.4275	0.362	0.479	0.46099999999999997	0.4615	0.38950000000000007	0.4075	0.0	0.3390000000000001	0.41700000000000004	0.14	0.5754999999999999	0.5195000000000001	0.40700000000000003	0.55	0.47650000000000003	0.43600000000000005	0.33599999999999997	0.397	0.5700000000000001	0.43600000000000005	0.5745	0.374	0.4175	0.40249999999999997	0.356	0.41000000000000003	0.398	0.35150000000000003	0.12650000000000006	0.362	0.611	0.38950000000000007	0.4185	0.356	0.56	0.5429999999999999	0.3554999999999999	0.2955	0.41600000000000004	0.37350000000000005	0.4205	0.41700000000000004	0.3490000000000001	0.44700000000000006	0.246	0.36
Oxazolam_4	0.37950000000000006	0.2845	0.4415	0.37950000000000006	0.4425	0.47650000000000003	0.472	0.39549999999999996	0.4215	0.3390000000000001	0.0	0.40349999999999997	0.267	0.5954999999999999	0.532	0.42399999999999993	0.5529999999999999	0.478	0.4535	0.014500000000000068	0.40049999999999997	0.5675	0.4485	0.569	0.38450000000000006	0.4235	0.4255	0.36549999999999994	0.4145	0.41200000000000003	0.367	0.2885	0.367	0.6145	0.4125	0.4345	0.02749999999999997	0.5760000000000001	0.5489999999999999	0.02650000000000008	0.138	0.42399999999999993	0.38350000000000006	0.5389999999999999	0.42700000000000005	0.371	0.235	0.4255	0.372
Clorazepate_1	0.32099999999999995	0.403	0.37350000000000005	0.3275	0.378	0.41500000000000004	0.374	0.3315	0.3105	0.41700000000000004	0.40349999999999997	0.0	0.496	0.5905	0.537	0.357	0.489	0.48750000000000004	0.42600000000000005	0.3995000000000001	0.36549999999999994	0.5465	0.39749999999999996	0.5085	0.3184999999999999	0.30200000000000005	0.2835	0.3055	0.38	0.135	0.25650000000000006	0.49149999999999994	0.248	0.579	0.35250000000000004	0.37850000000000006	0.4115	0.512	0.532	0.39	0.475	0.36450000000000005	0.3175	0.4345	0.35	0.3095	0.5065	0.5085	0.30200000000000005
Oxazolam_3	0.4505	0.02849999999999997	0.49	0.4455	0.5015000000000001	0.48150000000000004	0.48750000000000004	0.505	0.478	0.14	0.267	0.496	0.0	0.617	0.5660000000000001	0.47850000000000004	0.5925	0.5615	0.56	0.2759999999999999	0.51	0.578	0.532	0.588	0.4535	0.484	0.4754999999999999	0.43500000000000005	0.521	0.48250000000000004	0.4385	0.02650000000000008	0.44399999999999995	0.6599999999999999	0.483	0.48649999999999993	0.3015000000000001	0.593	0.569	0.29900000000000004	0.3234999999999999	0.48549999999999993	0.4485	0.548	0.48450000000000004	0.4385	0.39749999999999996	0.3345	0.44299999999999995
Zaleplon_1	0.5529999999999999	0.5954999999999999	0.5525	0.5535	0.47350000000000003	0.5465	0.5489999999999999	0.5305	0.5295000000000001	0.5754999999999999	0.5954999999999999	0.5905	0.617	0.0	0.5475	0.5345	0.5635	0.47850000000000004	0.502	0.6114999999999999	0.5255	0.5189999999999999	0.5029999999999999	0.5395000000000001	0.5175000000000001	0.5415	0.5705	0.5225	0.5155	0.5495000000000001	0.5565	0.6234999999999999	0.567	0.6265000000000001	0.5105	0.5385	0.599	0.5255	0.5625	0.603	0.61	0.514	0.5145	0.5125	0.546	0.554	0.5645	0.565	0.5715
Zolpidem_1	0.5015000000000001	0.5549999999999999	0.502	0.505	0.41000000000000003	0.5165	0.5135000000000001	0.521	0.505	0.5195000000000001	0.532	0.537	0.5660000000000001	0.5475	0.0	0.509	0.44799999999999995	0.525	0.475	0.5195000000000001	0.49750000000000005	0.4285	0.49750000000000005	0.509	0.4675	0.502	0.546	0.5029999999999999	0.5025	0.5215	0.505	0.563	0.5015000000000001	0.5765	0.476	0.5045	0.5295000000000001	0.5265	0.43200000000000005	0.5265	0.5455	0.46950000000000003	0.47	0.512	0.506	0.508	0.537	0.514	0.505
Lormetazepam_2	0.30299999999999994	0.4195	0.263	0.29400000000000004	0.25150000000000006	0.10950000000000004	0.3015000000000001	0.30700000000000005	0.23150000000000004	0.40700000000000003	0.42399999999999993	0.357	0.47850000000000004	0.5345	0.509	0.0	0.5245	0.4525	0.33599999999999997	0.42700000000000005	0.27349999999999997	0.56	0.238	0.45299999999999996	0.16700000000000004	0.241	0.30599999999999994	0.2859999999999999	0.27849999999999997	0.29599999999999993	0.27249999999999996	0.47450000000000003	0.2825	0.512	0.22099999999999997	0.25450000000000006	0.4129999999999999	0.4565	0.477	0.41000000000000003	0.46399999999999997	0.20900000000000007	0.16500000000000004	0.33499999999999996	0.012499999999999956	0.08400000000000007	0.45899999999999996	0.4595	0.09400000000000008
Zopiclone_1	0.524	0.5549999999999999	0.5055	0.537	0.534	0.556	0.5105	0.5085	0.47450000000000003	0.55	0.5529999999999999	0.489	0.5925	0.5635	0.44799999999999995	0.5245	0.0	0.5740000000000001	0.4585	0.554	0.48649999999999993	0.5695	0.511	0.486	0.5095000000000001	0.47	0.534	0.5325	0.476	0.5045	0.481	0.5974999999999999	0.47650000000000003	0.5385	0.5135000000000001	0.509	0.5505	0.5489999999999999	0.267	0.5495000000000001	0.5665	0.5045	0.5075000000000001	0.495	0.52	0.5325	0.573	0.573	0.528
Chlordiazepoxide_1	0.474	0.5029999999999999	0.46399999999999997	0.479	0.35750000000000004	0.487	0.491	0.4045000000000001	0.45100000000000007	0.47650000000000003	0.478	0.48750000000000004	0.5615	0.47850000000000004	0.525	0.4525	0.5740000000000001	0.0	0.4620000000000001	0.501	0.43299999999999994	0.593	0.4505	0.542	0.403	0.44600000000000006	0.48750000000000004	0.4485	0.4435	0.5095000000000001	0.46099999999999997	0.5740000000000001	0.45499999999999996	0.6699999999999999	0.41700000000000004	0.46799999999999997	0.49	0.5425	0.5740000000000001	0.502	0.565	0.4179999999999999	0.401	0.39	0.44700000000000006	0.46099999999999997	0.478	0.47750000000000004	0.4555
Etizolam_1	0.36649999999999994	0.4635	0.34450000000000003	0.36	0.348	0.36450000000000005	0.36450000000000005	0.3355	0.3325	0.43600000000000005	0.4535	0.42600000000000005	0.56	0.502	0.475	0.33599999999999997	0.4585	0.4620000000000001	0.0	0.4655	0.11450000000000005	0.5625	0.30500000000000005	0.51	0.2835	0.34099999999999997	0.4265	0.2925	0.10699999999999998	0.4135	0.3590000000000001	0.5525	0.36750000000000005	0.4754999999999999	0.18000000000000005	0.3375	0.4545	0.509	0.45899999999999996	0.4635	0.5375	0.29599999999999993	0.28500000000000003	0.1984999999999999	0.3425	0.35950000000000004	0.484	0.47750000000000004	0.36649999999999994
Oxazolam_2	0.38	0.2829999999999999	0.44200000000000006	0.38049999999999995	0.44999999999999996	0.477	0.47250000000000003	0.405	0.4235	0.33599999999999997	0.014500000000000068	0.3995000000000001	0.2759999999999999	0.6114999999999999	0.5195000000000001	0.42700000000000005	0.554	0.501	0.4655	0.0	0.4115	0.5705	0.44899999999999995	0.569	0.384	0.42399999999999993	0.42500000000000004	0.36450000000000005	0.42500000000000004	0.4129999999999999	0.36850000000000005	0.2875	0.368	0.6295	0.41200000000000003	0.43500000000000005	0.02849999999999997	0.6	0.5495000000000001	0.028000000000000025	0.14500000000000002	0.42399999999999993	0.384	0.5555	0.4265	0.37250000000000005	0.24250000000000005	0.4175	0.371
Estazolam_1	0.30400000000000005	0.4195	0.27849999999999997	0.31200000000000006	0.27349999999999997	0.3295	0.33099999999999996	0.2825	0.2715000000000001	0.397	0.40049999999999997	0.36549999999999994	0.51	0.5255	0.49750000000000005	0.27349999999999997	0.48649999999999993	0.43299999999999994	0.11450000000000005	0.4115	0.0	0.537	0.25950000000000006	0.475	0.1835	0.26249999999999996	0.36549999999999994	0.2855	0.012499999999999956	0.35950000000000004	0.3005	0.524	0.2915000000000001	0.45499999999999996	0.23549999999999993	0.28500000000000003	0.4115	0.476	0.48750000000000004	0.41900000000000004	0.5035000000000001	0.20599999999999996	0.18500000000000005	0.14300000000000002	0.26450000000000007	0.3005	0.4670000000000001	0.43899999999999995	0.2915000000000001
Flumazenil_1	0.522	0.5745	0.5189999999999999	0.5455	0.5145	0.5585	0.5495000000000001	0.5289999999999999	0.5605	0.5700000000000001	0.5675	0.5465	0.578	0.5189999999999999	0.4285	0.56	0.5695	0.593	0.5625	0.5705	0.537	0.0	0.5235000000000001	0.5675	0.538	0.5640000000000001	0.5465	0.5289999999999999	0.55	0.524	0.567	0.5695	0.563	0.568	0.5475	0.5225	0.5605	0.567	0.5685	0.5555	0.583	0.509	0.5389999999999999	0.40049999999999997	0.5640000000000001	0.567	0.492	0.49350000000000005	0.571
Quazepam_1	0.3175	0.4425	0.25	0.3095	0.18700000000000006	0.238	0.235	0.30900000000000005	0.23450000000000004	0.43600000000000005	0.4485	0.39749999999999996	0.532	0.5029999999999999	0.49750000000000005	0.238	0.511	0.4505	0.30500000000000005	0.44899999999999995	0.25950000000000006	0.5235000000000001	0.0	0.4495	0.10849999999999993	0.24250000000000005	0.399	0.30799999999999994	0.24549999999999994	0.35450000000000004	0.3045	0.5465	0.31200000000000006	0.48649999999999993	0.1945	0.241	0.44299999999999995	0.4485	0.5289999999999999	0.44299999999999995	0.498	0.052999999999999936	0.10650000000000004	0.32999999999999996	0.246	0.3055	0.4585	0.4585	0.3134999999999999
Tofisopam_2	0.4545	0.5995	0.44100000000000006	0.4585	0.4065	0.46950000000000003	0.473	0.49549999999999994	0.4545	0.5745	0.569	0.5085	0.588	0.5395000000000001	0.509	0.45299999999999996	0.486	0.542	0.51	0.569	0.475	0.5675	0.4495	0.0	0.4325	0.45200000000000007	0.5115000000000001	0.47150000000000003	0.48549999999999993	0.5155	0.46499999999999997	0.601	0.4620000000000001	0.5700000000000001	0.45999999999999996	0.4445	0.5675	0.486	0.548	0.569	0.5865	0.4345	0.4315	0.548	0.4505	0.4645	0.5945	0.5720000000000001	0.4620000000000001
Tetrazepam_1	0.22549999999999992	0.38749999999999996	0.16949999999999998	0.2340000000000001	0.12150000000000005	0.254	0.253	0.22199999999999998	0.1665000000000001	0.374	0.38450000000000006	0.3184999999999999	0.4535	0.5175000000000001	0.4675	0.16700000000000004	0.5095000000000001	0.403	0.2835	0.384	0.1835	0.538	0.10849999999999993	0.4325	0.0	0.15749999999999997	0.3184999999999999	0.20650000000000002	0.1884999999999999	0.2915000000000001	0.22450000000000003	0.4585	0.21599999999999997	0.495	0.12	0.17700000000000005	0.38749999999999996	0.43299999999999994	0.5085	0.388	0.44600000000000006	0.055499999999999994	0.005999999999999894	0.28500000000000003	0.15799999999999992	0.2240000000000001	0.4129999999999999	0.4129999999999999	0.21550000000000002
Temazepam_1	0.2945	0.4205	0.25450000000000006	0.3025	0.242	0.3105	0.11849999999999994	0.29799999999999993	0.012499999999999956	0.4175	0.4235	0.30200000000000005	0.484	0.5415	0.502	0.241	0.47	0.44600000000000006	0.34099999999999997	0.42399999999999993	0.26249999999999996	0.5640000000000001	0.24250000000000005	0.45200000000000007	0.15749999999999997	0.0	0.35	0.2765000000000001	0.26749999999999996	0.3035	0.08950000000000002	0.489	0.07999999999999996	0.52	0.22650000000000003	0.26249999999999996	0.42600000000000005	0.4505	0.5205	0.4175	0.482	0.20299999999999996	0.15549999999999997	0.34299999999999997	0.23199999999999998	0.2825	0.46399999999999997	0.469	0.274
Clorazepate_2	0.32099999999999995	0.4105	0.374	0.32799999999999996	0.38149999999999995	0.36950000000000005	0.41500000000000004	0.3315	0.35750000000000004	0.40249999999999997	0.4255	0.2835	0.4754999999999999	0.5705	0.546	0.30599999999999994	0.534	0.48750000000000004	0.4265	0.42500000000000004	0.36549999999999994	0.5465	0.399	0.5115000000000001	0.3184999999999999	0.35	0.0	0.3055	0.38	0.135	0.3095	0.48	0.30200000000000005	0.578	0.3534999999999999	0.37950000000000006	0.40149999999999997	0.5095000000000001	0.491	0.403	0.48649999999999993	0.36450000000000005	0.3175	0.43200000000000005	0.2975	0.257	0.509	0.5065	0.248
Bromazepam_1	0.22549999999999992	0.37049999999999994	0.2879999999999999	0.2340000000000001	0.2815000000000001	0.358	0.35750000000000004	0.31700000000000006	0.2855	0.356	0.36549999999999994	0.3055	0.43500000000000005	0.5225	0.5029999999999999	0.2859999999999999	0.5325	0.4485	0.2925	0.36450000000000005	0.2855	0.5289999999999999	0.30799999999999994	0.47150000000000003	0.20650000000000002	0.2765000000000001	0.3055	0.0	0.30299999999999994	0.2935	0.22299999999999998	0.4395	0.21400000000000008	0.546	0.16949999999999998	0.2955	0.36850000000000005	0.472	0.532	0.36950000000000005	0.42899999999999994	0.264	0.20499999999999996	0.37250000000000005	0.2765000000000001	0.22299999999999998	0.46499999999999997	0.4655	0.21400000000000008
Alprazolam_1	0.3205	0.43200000000000005	0.2829999999999999	0.32700000000000007	0.2825	0.32499999999999996	0.3245	0.28500000000000003	0.2759999999999999	0.41000000000000003	0.4145	0.38	0.521	0.5155	0.5025	0.27849999999999997	0.476	0.4435	0.10699999999999998	0.42500000000000004	0.012499999999999956	0.55	0.24549999999999994	0.48549999999999993	0.1884999999999999	0.26749999999999996	0.38	0.30299999999999994	0.0	0.37149999999999994	0.31700000000000006	0.547	0.3085	0.44700000000000006	0.24049999999999994	0.29000000000000004	0.4245	0.48649999999999993	0.481	0.43200000000000005	0.515	0.20299999999999996	0.19099999999999995	0.1359999999999999	0.27	0.3165	0.5125	0.4495	0.30900000000000005
Ethyl_loflazepate	0.30599999999999994	0.38049999999999995	0.365	0.29799999999999993	0.36649999999999994	0.36049999999999993	0.36049999999999993	0.3125	0.2965000000000001	0.398	0.41200000000000003	0.135	0.48250000000000004	0.5495000000000001	0.5215	0.29599999999999993	0.5045	0.5095000000000001	0.4135	0.4129999999999999	0.35950000000000004	0.524	0.35450000000000004	0.5155	0.2915000000000001	0.3035	0.135	0.2935	0.37149999999999994	0.0	0.23150000000000004	0.47150000000000003	0.23950000000000005	0.5700000000000001	0.3265	0.356	0.37649999999999995	0.5155	0.5075000000000001	0.38049999999999995	0.46950000000000003	0.32999999999999996	0.2915000000000001	0.4235	0.3035	0.23150000000000004	0.49350000000000005	0.491	0.23950000000000005
Lorazepam_1	0.24250000000000005	0.355	0.3045	0.23299999999999998	0.29799999999999993	0.346	0.18000000000000005	0.3315	0.07950000000000002	0.35150000000000003	0.367	0.25650000000000006	0.4385	0.5565	0.505	0.27249999999999996	0.481	0.46099999999999997	0.3590000000000001	0.36850000000000005	0.3005	0.567	0.3045	0.46499999999999997	0.22450000000000003	0.08950000000000002	0.3095	0.22299999999999998	0.31700000000000006	0.23150000000000004	0.0	0.4325	0.013000000000000012	0.5389999999999999	0.25650000000000006	0.29500000000000004	0.36049999999999993	0.4645	0.5289999999999999	0.357	0.4225	0.277	0.2240000000000001	0.369	0.2825	0.21499999999999997	0.473	0.4675	0.22499999999999998
Mexazolam_3	0.4545	0.018000000000000016	0.49549999999999994	0.43999999999999995	0.54	0.5175000000000001	0.5165	0.507	0.47350000000000003	0.12650000000000006	0.2885	0.49149999999999994	0.02650000000000008	0.6234999999999999	0.563	0.47450000000000003	0.5974999999999999	0.5740000000000001	0.5525	0.2875	0.524	0.5695	0.5465	0.601	0.4585	0.489	0.48	0.4395	0.547	0.47150000000000003	0.4325	0.0	0.4475	0.656	0.478	0.48250000000000004	0.3075	0.6045	0.584	0.29500000000000004	0.3334999999999999	0.49049999999999994	0.45399999999999996	0.5595000000000001	0.48950000000000005	0.4325	0.4135	0.34299999999999997	0.44700000000000006
Oxazepam_1	0.2340000000000001	0.365	0.2965000000000001	0.24250000000000005	0.2895	0.35450000000000004	0.1875	0.3245	0.08950000000000002	0.362	0.367	0.248	0.44399999999999995	0.567	0.5015000000000001	0.2825	0.47650000000000003	0.45499999999999996	0.36750000000000005	0.368	0.2915000000000001	0.563	0.31200000000000006	0.4620000000000001	0.21599999999999997	0.07999999999999996	0.30200000000000005	0.21400000000000008	0.3085	0.23950000000000005	0.013000000000000012	0.4475	0.0	0.5475	0.26650000000000007	0.30299999999999994	0.372	0.4620000000000001	0.527	0.36250000000000004	0.43799999999999994	0.2709999999999999	0.21499999999999997	0.377	0.27349999999999997	0.22499999999999998	0.471	0.47250000000000003	0.21550000000000002
Loprazolam_1	0.4295	0.6285000000000001	0.393	0.4225	0.498	0.525	0.5289999999999999	0.6759999999999999	0.512	0.611	0.6145	0.579	0.6599999999999999	0.6265000000000001	0.5765	0.512	0.5385	0.6699999999999999	0.4754999999999999	0.6295	0.45499999999999996	0.568	0.48649999999999993	0.5700000000000001	0.495	0.52	0.578	0.546	0.44700000000000006	0.5700000000000001	0.5389999999999999	0.656	0.5475	0.0	0.504	0.38549999999999995	0.609	0.5695	0.538	0.6245	0.6425000000000001	0.46950000000000003	0.494	0.44499999999999995	0.52	0.5395000000000001	0.6285000000000001	0.6285000000000001	0.5475
Clotiazepam_1	0.2659999999999999	0.4045000000000001	0.22950000000000004	0.25650000000000006	0.21750000000000003	0.2905	0.2879999999999999	0.27349999999999997	0.21750000000000003	0.38950000000000007	0.4125	0.35250000000000004	0.483	0.5105	0.476	0.22099999999999997	0.5135000000000001	0.41700000000000004	0.18000000000000005	0.41200000000000003	0.23549999999999993	0.5475	0.1945	0.45999999999999996	0.12	0.22650000000000003	0.3534999999999999	0.16949999999999998	0.24049999999999994	0.3265	0.25650000000000006	0.478	0.26650000000000007	0.504	0.0	0.22099999999999997	0.405	0.4565	0.5129999999999999	0.40700000000000003	0.469	0.15900000000000003	0.12	0.31200000000000006	0.22999999999999998	0.258	0.4385	0.42899999999999994	0.268
Flunitrazepam_1	0.08849999999999991	0.4385	0.01200000000000001	0.08099999999999996	0.2609999999999999	0.31999999999999995	0.3195	0.3165	0.25450000000000006	0.4185	0.4345	0.37850000000000006	0.48649999999999993	0.5385	0.5045	0.25450000000000006	0.509	0.46799999999999997	0.3375	0.43500000000000005	0.28500000000000003	0.5225	0.241	0.4445	0.17700000000000005	0.26249999999999996	0.37950000000000006	0.2955	0.29000000000000004	0.356	0.29500000000000004	0.48250000000000004	0.30299999999999994	0.38549999999999995	0.22099999999999997	0.0	0.43299999999999994	0.44399999999999995	0.515	0.4375	0.472	0.21750000000000003	0.1755	0.34450000000000003	0.26249999999999996	0.29599999999999993	0.47450000000000003	0.47	0.30400000000000005
Mexazolam_2	0.383	0.2925	0.4425	0.37250000000000005	0.44799999999999995	0.46499999999999997	0.47250000000000003	0.4	0.4165	0.356	0.02749999999999997	0.4115	0.3015000000000001	0.599	0.5295000000000001	0.4129999999999999	0.5505	0.49	0.4545	0.02849999999999997	0.4115	0.5605	0.44299999999999995	0.5675	0.38749999999999996	0.42600000000000005	0.40149999999999997	0.36850000000000005	0.4245	0.37649999999999995	0.36049999999999993	0.3075	0.372	0.609	0.405	0.43299999999999994	0.0	0.5865	0.5465	0.008000000000000007	0.08150000000000002	0.42500000000000004	0.38549999999999995	0.5605	0.42200000000000004	0.355	0.241	0.44399999999999995	0.36549999999999994
Tofisopam_1	0.4545	0.5720000000000001	0.44100000000000006	0.4565	0.52	0.47350000000000003	0.47	0.49549999999999994	0.45299999999999996	0.56	0.5760000000000001	0.512	0.593	0.5255	0.5265	0.4565	0.5489999999999999	0.5425	0.509	0.6	0.476	0.567	0.4485	0.486	0.43299999999999994	0.4505	0.5095000000000001	0.472	0.48649999999999993	0.5155	0.4645	0.6045	0.4620000000000001	0.5695	0.4565	0.44399999999999995	0.5865	0.0	0.48750000000000004	0.594	0.5895	0.43100000000000005	0.4315	0.484	0.4535	0.46499999999999997	0.5765	0.5695	0.4620000000000001
Zopiclone_2	0.524	0.5485	0.5115000000000001	0.534	0.538	0.5145	0.5509999999999999	0.51	0.5229999999999999	0.5429999999999999	0.5489999999999999	0.532	0.569	0.5625	0.43200000000000005	0.477	0.267	0.5740000000000001	0.45899999999999996	0.5495000000000001	0.48750000000000004	0.5685	0.5289999999999999	0.548	0.5085	0.5205	0.491	0.532	0.481	0.5075000000000001	0.5289999999999999	0.584	0.527	0.538	0.5129999999999999	0.515	0.5465	0.48750000000000004	0.0	0.5449999999999999	0.581	0.5115000000000001	0.5075000000000001	0.514	0.472	0.482	0.571	0.573	0.477
Mexazolam_4	0.384	0.3005	0.44399999999999995	0.37350000000000005	0.4455	0.4625	0.4645	0.41100000000000003	0.4125	0.3554999999999999	0.02650000000000008	0.39	0.29900000000000004	0.603	0.5265	0.41000000000000003	0.5495000000000001	0.502	0.4635	0.028000000000000025	0.41900000000000004	0.5555	0.44299999999999995	0.569	0.388	0.4175	0.403	0.36950000000000005	0.43200000000000005	0.38049999999999995	0.357	0.29500000000000004	0.36250000000000004	0.6245	0.40700000000000003	0.4375	0.008000000000000007	0.594	0.5449999999999999	0.0	0.122	0.42500000000000004	0.38549999999999995	0.5589999999999999	0.42000000000000004	0.3540000000000001	0.2490000000000001	0.44399999999999995	0.365
Cloxazolam_2	0.4445	0.3275	0.48549999999999993	0.4295	0.475	0.5129999999999999	0.5155	0.499	0.46599999999999997	0.2955	0.138	0.475	0.3234999999999999	0.61	0.5455	0.46399999999999997	0.5665	0.565	0.5375	0.14500000000000002	0.5035000000000001	0.583	0.498	0.5865	0.44600000000000006	0.482	0.48649999999999993	0.42899999999999994	0.515	0.46950000000000003	0.4225	0.3334999999999999	0.43799999999999994	0.6425000000000001	0.469	0.472	0.08150000000000002	0.5895	0.581	0.122	0.0	0.482	0.4445	0.573	0.4804999999999999	0.4225	0.34099999999999997	0.41200000000000003	0.43799999999999994
Prazepam_1	0.27749999999999997	0.4255	0.21150000000000002	0.28400000000000003	0.1615000000000001	0.21700000000000008	0.21750000000000003	0.2715000000000001	0.20900000000000007	0.41600000000000004	0.42399999999999993	0.36450000000000005	0.48549999999999993	0.514	0.46950000000000003	0.20900000000000007	0.5045	0.4179999999999999	0.29599999999999993	0.42399999999999993	0.20599999999999996	0.509	0.052999999999999936	0.4345	0.055499999999999994	0.20299999999999996	0.36450000000000005	0.264	0.20299999999999996	0.32999999999999996	0.277	0.49049999999999994	0.2709999999999999	0.46950000000000003	0.15900000000000003	0.21750000000000003	0.42500000000000004	0.43100000000000005	0.5115000000000001	0.42500000000000004	0.482	0.0	0.05349999999999999	0.29599999999999993	0.2034999999999999	0.27749999999999997	0.4445	0.43600000000000005	0.27049999999999996
Diazepam_1	0.22450000000000003	0.386	0.1665000000000001	0.23349999999999993	0.118	0.25249999999999995	0.252	0.22499999999999998	0.16500000000000004	0.37350000000000005	0.38350000000000006	0.3175	0.4485	0.5145	0.47	0.16500000000000004	0.5075000000000001	0.401	0.28500000000000003	0.384	0.18500000000000005	0.5389999999999999	0.10650000000000004	0.4315	0.005999999999999894	0.15549999999999997	0.3175	0.20499999999999996	0.19099999999999995	0.2915000000000001	0.2240000000000001	0.45399999999999996	0.21499999999999997	0.494	0.12	0.1755	0.38549999999999995	0.4315	0.5075000000000001	0.38549999999999995	0.4445	0.05349999999999999	0.0	0.2855	0.15599999999999992	0.2240000000000001	0.41400000000000003	0.41400000000000003	0.21550000000000002
Midazolam_1	0.389	0.4515	0.3534999999999999	0.381	0.43000000000000005	0.37149999999999994	0.371	0.36549999999999994	0.33499999999999996	0.4205	0.5389999999999999	0.4345	0.548	0.5125	0.512	0.33499999999999996	0.495	0.39	0.1984999999999999	0.5555	0.14300000000000002	0.40049999999999997	0.32999999999999996	0.548	0.28500000000000003	0.34299999999999997	0.43200000000000005	0.37250000000000005	0.1359999999999999	0.4235	0.369	0.5595000000000001	0.377	0.44499999999999995	0.31200000000000006	0.34450000000000003	0.5605	0.484	0.514	0.5589999999999999	0.573	0.29599999999999993	0.2855	0.0	0.34299999999999997	0.369	0.517	0.477	0.37649999999999995
Temazepam_2	0.29500000000000004	0.42899999999999994	0.25450000000000006	0.3035	0.243	0.11849999999999994	0.31000000000000005	0.2995	0.241	0.41700000000000004	0.42700000000000005	0.35	0.48450000000000004	0.546	0.506	0.012499999999999956	0.52	0.44700000000000006	0.3425	0.4265	0.26450000000000007	0.5640000000000001	0.246	0.4505	0.15799999999999992	0.23199999999999998	0.2975	0.2765000000000001	0.27	0.3035	0.2825	0.48950000000000005	0.27349999999999997	0.52	0.22999999999999998	0.26249999999999996	0.42200000000000004	0.4535	0.472	0.42000000000000004	0.4804999999999999	0.2034999999999999	0.15599999999999992	0.34299999999999997	0.0	0.09400000000000008	0.469	0.4655	0.08450000000000002
Lorazepam_2	0.24250000000000005	0.362	0.3045	0.23250000000000004	0.30099999999999993	0.1835	0.34650000000000003	0.3315	0.273	0.3490000000000001	0.371	0.3095	0.4385	0.554	0.508	0.08400000000000007	0.5325	0.46099999999999997	0.35950000000000004	0.37250000000000005	0.3005	0.567	0.3055	0.4645	0.2240000000000001	0.2825	0.257	0.22299999999999998	0.3165	0.23150000000000004	0.21499999999999997	0.4325	0.22499999999999998	0.5395000000000001	0.258	0.29599999999999993	0.355	0.46499999999999997	0.482	0.3540000000000001	0.4225	0.27749999999999997	0.2240000000000001	0.369	0.09400000000000008	0.0	0.46799999999999997	0.4655	0.013000000000000012
Ketazolam_2	0.47750000000000004	0.403	0.479	0.479	0.46499999999999997	0.4535	0.46299999999999997	0.40149999999999997	0.46599999999999997	0.44700000000000006	0.235	0.5065	0.39749999999999996	0.5645	0.537	0.45899999999999996	0.573	0.478	0.484	0.24250000000000005	0.4670000000000001	0.492	0.4585	0.5945	0.4129999999999999	0.46399999999999997	0.509	0.46499999999999997	0.5125	0.49350000000000005	0.473	0.4135	0.471	0.6285000000000001	0.4385	0.47450000000000003	0.241	0.5765	0.571	0.2490000000000001	0.34099999999999997	0.4445	0.41400000000000003	0.517	0.469	0.46799999999999997	0.0	0.39349999999999996	0.47250000000000003
Ketazolam_1	0.47850000000000004	0.3315	0.487	0.473	0.4595	0.4305	0.4195	0.40149999999999997	0.45899999999999996	0.246	0.4255	0.5085	0.3345	0.565	0.514	0.4595	0.573	0.47750000000000004	0.47750000000000004	0.4175	0.43899999999999995	0.49350000000000005	0.4585	0.5720000000000001	0.4129999999999999	0.469	0.5065	0.4655	0.4495	0.491	0.4675	0.34299999999999997	0.47250000000000003	0.6285000000000001	0.42899999999999994	0.47	0.44399999999999995	0.5695	0.573	0.44399999999999995	0.41200000000000003	0.43600000000000005	0.41400000000000003	0.477	0.4655	0.4655	0.39349999999999996	0.0	0.471
Oxazepam_2	0.23450000000000004	0.373	0.29700000000000004	0.24250000000000005	0.2925	0.19099999999999995	0.3540000000000001	0.32499999999999996	0.2829999999999999	0.36	0.372	0.30200000000000005	0.44299999999999995	0.5715	0.505	0.09400000000000008	0.528	0.4555	0.36649999999999994	0.371	0.2915000000000001	0.571	0.3134999999999999	0.4620000000000001	0.21550000000000002	0.274	0.248	0.21400000000000008	0.30900000000000005	0.23950000000000005	0.22499999999999998	0.44700000000000006	0.21550000000000002	0.5475	0.268	0.30400000000000005	0.36549999999999994	0.4620000000000001	0.477	0.365	0.43799999999999994	0.27049999999999996	0.21550000000000002	0.37649999999999995	0.08450000000000002	0.013000000000000012	0.47250000000000003	0.471	0.0
Oxazolam_1	0.45999999999999996	0.028000000000000025	0.498	0.4535	0.501	0.473	0.48450000000000004	0.516	0.485	0.15200000000000002	0.2759999999999999	0.5	0.01849999999999996	0.618	0.5735	0.486	0.594	0.5635	0.5645	0.26249999999999996	0.5754999999999999	0.5800000000000001	0.5175000000000001	0.589	0.4635	0.49250000000000005	0.487	0.4445	0.5845	0.49049999999999994	0.44700000000000006	0.029000000000000026	0.4535	0.6639999999999999	0.491	0.49450000000000005	0.3005	0.5960000000000001	0.5685	0.29799999999999993	0.3165	0.495	0.4585	0.5640000000000001	0.493	0.44700000000000006	0.40549999999999997	0.3145	0.45299999999999996
Triazolam_1	0.3275	0.4235	0.2905	0.3184999999999999	0.2895	0.31700000000000006	0.31700000000000006	0.2925	0.26749999999999996	0.4	0.4179999999999999	0.38649999999999995	0.517	0.494	0.5025	0.269	0.47950000000000004	0.44899999999999995	0.09950000000000003	0.42600000000000005	0.020999999999999908	0.5635	0.2390000000000001	0.488	0.1965	0.2759999999999999	0.386	0.31099999999999994	0.01200000000000001	0.36350000000000005	0.3075	0.5285	0.3165	0.4415	0.23099999999999998	0.28200000000000003	0.4179999999999999	0.48850000000000005	0.486	0.4225	0.49549999999999994	0.21099999999999997	0.1995	0.12849999999999995	0.278	0.3075	0.4515	0.4515	0.3165
Nordazepam_1	0.15049999999999997	0.3225	0.22650000000000003	0.15900000000000003	0.1984999999999999	0.30799999999999994	0.3075	0.264	0.22299999999999998	0.30799999999999994	0.31700000000000006	0.25549999999999995	0.402	0.5425	0.47450000000000003	0.2240000000000001	0.518	0.4185	0.3155	0.31700000000000006	0.22450000000000003	0.5445	0.21200000000000008	0.4445	0.10349999999999993	0.21400000000000008	0.25549999999999995	0.12849999999999995	0.24250000000000005	0.21849999999999992	0.14800000000000002	0.40700000000000003	0.138	0.5255	0.18099999999999994	0.2340000000000001	0.32099999999999995	0.4455	0.517	0.32200000000000006	0.397	0.16049999999999998	0.10199999999999998	0.32999999999999996	0.21450000000000002	0.14849999999999997	0.42600000000000005	0.4265	0.13849999999999996
Flurazepam_1	0.3554999999999999	0.46950000000000003	0.3015000000000001	0.348	0.27849999999999997	0.2659999999999999	0.2659999999999999	0.355	0.2875	0.4645	0.47450000000000003	0.42600000000000005	0.534	0.554	0.5429999999999999	0.2875	0.5425	0.492	0.36049999999999993	0.475	0.31299999999999994	0.5665	0.15349999999999997	0.4804999999999999	0.1884999999999999	0.2955	0.42600000000000005	0.3454999999999999	0.30400000000000005	0.386	0.3425	0.5705	0.3504999999999999	0.5245	0.25249999999999995	0.2925	0.46950000000000003	0.481	0.554	0.469	0.524	0.132	0.1865000000000001	0.373	0.29500000000000004	0.34299999999999997	0.47850000000000004	0.478	0.351
Brotizolam_1	0.38749999999999996	0.46950000000000003	0.36649999999999994	0.38049999999999995	0.34950000000000003	0.36750000000000005	0.368	0.34299999999999997	0.3390000000000001	0.4425	0.4585	0.4325	0.567	0.49250000000000005	0.477	0.34299999999999997	0.47750000000000004	0.4675	0.08999999999999997	0.47	0.12	0.558	0.31299999999999994	0.5205	0.29000000000000004	0.34750000000000003	0.43200000000000005	0.33599999999999997	0.11099999999999999	0.4195	0.364	0.5700000000000001	0.373	0.501	0.24950000000000006	0.3590000000000001	0.4595	0.521	0.47850000000000004	0.4685	0.542	0.2995	0.2915000000000001	0.20200000000000007	0.34950000000000003	0.36450000000000005	0.498	0.483	0.373
[truncated: 5 more columns]
